# Supplementary material for: Pancancer landscape analysis of the thymosin family identified TMSB10 as a potential prognostic biomarker and immunotherapy target in glioma
Source: Cancer Cell Int. 2022 Sep 26;22:294. doi: 10.1186/s12935-022-02698-5 (PMC9513945; doi:10.1186/s12935-022-02698-5)
Supplement: Supplementary file 2 — Additional file 2: Table S1. Genes signaficantly correlated with TMSB10 in CGGA glioma dataset. Table S2. Joint analysis of the differentially expressed mRNAs and proteins between TMSB10 high GBM group versus low GBM group. Table S3. Differentially phosphorylated proteins in TMSB10 high expression GBM samples versus low expression. Table S4. Joint analysis of the differentially expressed protein and protein phosphorylation between TMSB10 high GBM group versus low GBM group. Table S5. Differentially acylatedd proteins in TMSB10 high expression GBM samples versus low expression. Table S6. Joint analysis of the differentially expressed protein and protein acylation between TMSB10 high GBM group versus low GBM group. Table S7. Genes signaficantly correlated with TMSB10 in Qilu dataset. Table S8. Drugs significantly associated with TMSB10. Table S9. Sequences for siRNAs, shRNAs and primers for qRT-PCR. [file 12935_2022_2698_MOESM2_ESM.xlsx]

## Sheet: Table S1
Table S1: Genes signaficantly correlated with TMSB10 in CGGA glioma dataset.
Gene	cor	p_value
CD63	0.826929	9.52302e-80
ADRM1	0.820255	1.95113e-77
MRPL17	0.818318	8.77739e-77
LGALS1	0.813394	3.70266e-75
H2AFJ	0.799381	8.75595e-71
C9orf89	0.79402	3.3459e-69
PVRL2	0.7937	4.14406e-69
PPP1CA	0.791627	1.64381e-68
VMP1	0.786531	4.54896e-67
WIPI1	0.779136	4.80462e-65
CLIC1	0.772705	2.39325e-63
ATP6V0B	0.770575	8.48715e-63
ISG20	0.769301	1.79888e-62
TRMT112	0.769063	2.06806e-62
ZBTB8OS	0.760837	2.3397e-60
PPP1R18	0.758791	7.3619e-60
AC147651.4	0.758455	8.88034e-60
PDLIM7	0.756521	2.59271e-59
ESYT1	0.754813	6.62244e-59
DRAP1	0.74883	1.66747e-57
LMNA	0.746861	4.72444e-57
MED8	0.746582	5.47198e-57
PLOD3	0.74638	6.08346e-57
HEXB	0.745719	8.60787e-57
C19orf53	0.745491	9.69721e-57
PIEZO1	0.744734	1.44033e-56
AP003419.11	0.740487	1.28991e-55
FRMD8	0.739041	2.6955e-55
OAF	0.738708	3.19177e-55
S100A4	0.735942	1.28588e-54
CLDN7	0.73586	1.33939e-54
RRAS	0.733713	3.90197e-54
OAZ1	0.732894	5.85258e-54
LTBR	0.73249	7.14206e-54
CALR	0.730707	1.7143e-53
SLC35D2	0.730052	2.35996e-53
MRPS15	0.728409	5.24302e-53
HDLBP	0.727829	6.93867e-53
VASP	0.724571	3.3057e-52
RP11-626G11.3	0.722365	9.39604e-52
RNF181	0.72187	1.18579e-51
NTAN1	0.721462	1.43627e-51
MICALL2	0.719976	2.8787e-51
LAMB2	0.719791	3.1378e-51
PTRH2	0.719335	3.8806e-51
VAMP5	0.718514	5.67941e-51
SERTAD1	0.717522	8.98592e-51
SERTAD3	0.716878	1.20881e-50
CEP112	0.71572	2.05691e-50
FAM27B	0.715553	2.2193e-50
ITGA3	0.714582	3.45728e-50
DNAJB11	0.713415	5.87565e-50
EMILIN2	0.713308	6.16687e-50
GUCD1	0.712815	7.70905e-50
SLC2A4RG	0.710287	2.40254e-49
MGAT4B	0.709962	2.77829e-49
AP5Z1	0.709321	3.69789e-49
IFNGR2	0.705543	1.96305e-48
ATP1A1	0.704108	3.67412e-48
RP11-288H12.4	0.702866	6.30279e-48
TMEM8A	0.701973	9.2768e-48
OGFR	0.701957	9.33954e-48
KDELR1	0.701795	1.00152e-47
SMS	0.701104	1.34917e-47
BCAP31	0.700871	1.49093e-47
ZDHHC12	0.700603	1.67311e-47
NANS	0.700499	1.74972e-47
BIN3	0.700109	2.06804e-47
PPIB	0.699377	2.82853e-47
SLC1A5	0.697367	6.6507e-47
CDC37	0.696672	8.92315e-47
MYL12A	0.696178	1.0994e-46
MRPS6	0.695368	1.54586e-46
UBE2M	0.694549	2.17966e-46
FLOT1	0.694129	2.59863e-46
MBD2	0.693555	3.30188e-46
SLC39A4	0.693468	3.42443e-46
DGUOK-AS1	0.693368	3.56956e-46
BCL2L12	0.692227	5.73639e-46
CTSZ	0.690375	1.2332e-45
TMEM50A	0.690281	1.28168e-45
DUSP23	0.690226	1.31122e-45
LOXL3	0.689056	2.11944e-45
TEN1	0.688508	2.65133e-45
AP2S1	0.688407	2.76334e-45
MRGBP	0.687727	3.64594e-45
PDCL3	0.68716	4.59318e-45
RIN1	0.686499	6.00612e-45
RHOC	0.686013	7.31017e-45
IRF3	0.685878	7.72045e-45
FURIN	0.685817	7.91266e-45
ACTB	0.685689	8.33282e-45
MYL6	0.685677	8.37318e-45
LSM10	0.684028	1.62634e-44
HM13	0.683728	1.83438e-44
SLC20A1	0.681955	3.72346e-44
CNIH4	0.68109	5.25067e-44
SPHK1	0.68093	5.59369e-44
ARPC1B	0.680832	5.81566e-44
P4HB	0.679951	8.23957e-44
RAB13	0.679652	9.272e-44
CTD-2231E14.8	0.67918	1.11667e-43
MAP2K3	0.67903	1.18439e-43
TPM3	0.678094	1.71023e-43
VKORC1	0.676644	3.01369e-43
SEC61B	0.675497	4.70781e-43
COPG1	0.674806	6.15146e-43
MAGOH	0.673956	8.54091e-43
EIF4G1	0.673845	8.91722e-43
LGALS3	0.672861	1.3019e-42
ARF1	0.672719	1.37485e-42
NOP16	0.671451	2.23351e-42
NAA10	0.670997	2.65498e-42
LAMA4	0.670724	2.94586e-42
B3GNT7	0.670348	3.39959e-42
REXO2	0.670237	3.54555e-42
TMUB1	0.669855	4.09948e-42
S100A11	0.669746	4.27215e-42
EHBP1	0.668865	5.96218e-42
DDOST	0.66852	6.79243e-42
LEF1	0.667951	8.41885e-42
ALKBH6	0.667123	1.1491e-41
C1orf85	0.66712	1.15046e-41
RPN1	0.666656	1.36921e-41
PKIG	0.666439	1.48491e-41
TNFRSF6B	0.666091	1.69162e-41
SIPA1	0.665316	2.25874e-41
BUD31	0.665296	2.27613e-41
PLK3	0.664995	2.54566e-41
P4HA2	0.664452	3.11575e-41
POLR2L	0.66391	3.80993e-41
WDR46	0.663491	4.44882e-41
PSMB4	0.662259	7.01229e-41
DTX2	0.661833	8.20171e-41
SERF2	0.661572	9.02704e-41
RBMS1	0.661464	9.39364e-41
TACO1	0.660454	1.3602e-40
ZNF787	0.659834	1.70619e-40
FUOM	0.658768	2.51529e-40
ARL6IP4	0.658	3.32344e-40
SHKBP1	0.657996	3.32875e-40
SLC50A1	0.657811	3.55882e-40
RHBDF1	0.656034	6.75974e-40
LENG1	0.655988	6.87205e-40
MRPL34	0.655893	7.11161e-40
PSMC4	0.65556	8.01333e-40
C19orf10	0.654557	1.14792e-39
KCNN4	0.653939	1.43166e-39
CCDC137	0.653312	1.79049e-39
NPEPL1	0.653251	1.82956e-39
SLC25A39	0.65325	1.83014e-39
LMAN2	0.653041	1.97134e-39
TMEM258	0.652317	2.54989e-39
PLP2	0.651707	3.16394e-39
CD151	0.651347	3.59438e-39
CAPN15	0.651312	3.63803e-39
BAX	0.649756	6.29479e-39
LEPRE1	0.649741	6.32877e-39
EGLN2	0.648998	8.21348e-39
UBE2I	0.648877	8.56705e-39
ACP6	0.64849	9.80987e-39
SNRPD2	0.648298	1.04906e-38
TWF2	0.648007	1.16113e-38
SHC1	0.647885	1.21179e-38
ICAM3	0.646562	1.92008e-38
PLEKHA4	0.646053	2.29017e-38
PCGF1	0.645629	2.65284e-38
EDEM2	0.64535	2.92101e-38
RNF7	0.644306	4.18643e-38
IL10RB-AS1	0.64428	4.22403e-38
TNKS1BP1	0.644088	4.51266e-38
PFN1	0.643278	5.95996e-38
BACE2	0.643213	6.09399e-38
TNFRSF12A	0.641681	1.02861e-37
PCBP1	0.640685	1.44366e-37
PLXND1	0.640356	1.61392e-37
ERVK3-1	0.640028	1.80369e-37
FAM27A	0.639786	1.9581e-37
SLC35A2	0.639386	2.24106e-37
BOLA3	0.63932	2.29228e-37
RP11-479G22.8	0.639125	2.44792e-37
BRMS1	0.638899	2.64233e-37
JMJD6	0.638849	2.68656e-37
FKBP2	0.638541	2.98109e-37
TFPT	0.638513	3.00859e-37
ARHGDIA	0.63809	3.46885e-37
TGIF1	0.637888	3.71321e-37
MRPS12	0.637721	3.92717e-37
RP11-680A11.5	0.637705	3.94798e-37
SERPINB6	0.636738	5.46061e-37
SIL1	0.634156	1.28994e-36
MRPL22	0.633293	1.71668e-36
ARPC4	0.633232	1.75122e-36
SRA1	0.632301	2.38053e-36
COLGALT1	0.632291	2.38843e-36
GMPPA	0.632085	2.55642e-36
AC005789.11	0.631331	3.27419e-36
EXOSC3	0.631272	3.33911e-36
YBX3	0.631234	3.38023e-36
EIF4E2	0.631161	3.46228e-36
VAT1	0.630893	3.78068e-36
UCN2	0.630589	4.17573e-36
MFI2	0.63003	5.01205e-36
CIB1	0.629898	5.23419e-36
SLC17A9	0.629821	5.36735e-36
LINC00152	0.629745	5.50054e-36
OST4	0.627844	1.02051e-35
MYL12B	0.627555	1.12061e-35
C11orf24	0.627368	1.1904e-35
HIST1H4J	0.627317	1.20996e-35
SLC35C1	0.626934	1.36941e-35
MILR1	0.626763	1.44744e-35
RP11-4F5.2	0.626717	1.46875e-35
RP1-155D22.2	0.626592	1.52917e-35
CTC-510F12.6	0.626531	1.55957e-35
PSMC5	0.626422	1.61548e-35
FHOD1	0.625962	1.87311e-35
RNF149	0.625325	2.29847e-35
EIF3I	0.624931	2.60792e-35
IL17B	0.624726	2.78575e-35
MPG	0.624707	2.80189e-35
TMED9	0.624153	3.3455e-35
STX4	0.624036	3.47268e-35
MTFP1	0.623802	3.74214e-35
PLEK2	0.623773	3.77744e-35
CMTM3	0.623461	4.17269e-35
DNAJC1	0.623411	4.23931e-35
CHPF2	0.623295	4.39922e-35
RP5-1086K13.1	0.623251	4.46112e-35
PMEPA1	0.62324	4.4766e-35
ORAI3	0.623145	4.61451e-35
RPL36AL	0.622709	5.30096e-35
BSG	0.622689	5.33458e-35
PSMD9	0.622424	5.80441e-35
COL22A1	0.622322	5.9953e-35
DAZAP1	0.62226	6.11342e-35
HMGA1	0.622108	6.41633e-35
PXN	0.620308	1.13367e-34
MRPL14	0.619977	1.25818e-34
SLC26A2	0.619714	1.36639e-34
TCIRG1	0.619171	1.62099e-34
FLNA	0.617919	2.39865e-34
ITPR3	0.617696	2.57178e-34
RPL35P2	0.617681	2.58429e-34
HSD3B7	0.617001	3.19391e-34
MGC4294	0.616835	3.36399e-34
DCSTAMP	0.616337	3.9273e-34
MRPL32	0.616242	4.04475e-34
PRR24	0.61598	4.38745e-34
SNRPG	0.615595	4.94314e-34
CMTM7	0.615212	5.56717e-34
THAP4	0.615091	5.77831e-34
TOMM40	0.614824	6.27614e-34
HMGXB3	0.614725	6.471e-34
CTB-25B13.12	0.613391	9.76052e-34
BOLA2B	0.613324	9.96418e-34
STXBP2	0.613319	9.97927e-34
ABHD16A	0.613283	1.00917e-33
DDA1	0.613145	1.05266e-33
RP11-138C9.1	0.61291	1.13164e-33
PSMD8	0.612875	1.14369e-33
ZNF394	0.612544	1.26594e-33
CKLF	0.61252	1.27526e-33
NDUFV3	0.611943	1.52196e-33
TUBB6	0.611831	1.57475e-33
TAF12	0.611536	1.72341e-33
EIF4EBP1	0.611011	2.02249e-33
TRPV2	0.610722	2.2092e-33
USB1	0.60982	2.90604e-33
PSME2	0.608925	3.81157e-33
GSDMD	0.608769	3.99608e-33
EFEMP2	0.608546	4.27432e-33
PPP1R35	0.608169	4.78942e-33
DPCD	0.607421	6.0003e-33
CTD-2540F13.2	0.60728	6.26044e-33
SRP19	0.606602	7.6745e-33
BRI3	0.606173	8.73008e-33
SDF4	0.606129	8.84384e-33
EIF6	0.605936	9.37247e-33
GALE	0.605861	9.58473e-33
EIF5A	0.605191	1.17111e-32
CHMP2A	0.604696	1.35719e-32
ERCC1	0.604626	1.38582e-32
TRADD	0.604247	1.55148e-32
FAM50A	0.604222	1.56311e-32
MVP	0.604191	1.57758e-32
FAM86DP	0.604189	1.57834e-32
AK2	0.60409	1.6258e-32
ALDH16A1	0.604077	1.63209e-32
ELOF1	0.603029	2.2279e-32
CAPG	0.603028	2.22821e-32
CASP4	0.602752	2.41794e-32
TRIP10	0.602514	2.59489e-32
NCLN	0.602236	2.81653e-32
SHFM1	0.602002	3.01866e-32
ALDH3B1	0.601814	3.19077e-32
AUP1	0.601353	3.65483e-32
SPATA2L	0.60117	3.85786e-32
ITPKC	0.601059	3.98568e-32
TXNDC12	0.600975	4.08524e-32
IL10RB	0.600912	4.16226e-32
CTSA	0.600694	4.4381e-32
ISOC2	0.600562	4.6132e-32
CTB-13F3.1	0.599969	5.48952e-32
HTATIP2	0.599886	5.62557e-32
PPP4C	0.599708	5.92645e-32
SH3BGRL3	0.599092	7.09583e-32
DOK1	0.598274	9.01073e-32
STK10	0.597683	1.0703e-31
C19orf24	0.597246	1.21505e-31
TRAPPC1	0.596641	1.44825e-31
RP11-1100L3.7	0.596532	1.49472e-31
RP11-386G11.10	0.59653	1.49569e-31
ZGPAT	0.596512	1.50316e-31
FKBP11	0.596482	1.51654e-31
RIPK1	0.596356	1.57293e-31
AP3S1	0.59625	1.62163e-31
RP13-98N21.3	0.595954	1.76691e-31
CDK2AP2	0.595879	1.80547e-31
ZNF511	0.595877	1.80634e-31
PQLC2	0.595281	2.14553e-31
RAP2B	0.595228	2.17859e-31
GLA	0.595158	2.2233e-31
IL32	0.594814	2.45507e-31
LRRC32	0.594779	2.47968e-31
FKBP1A	0.594596	2.61377e-31
SLC10A3	0.59445	2.72584e-31
MDK	0.594288	2.85584e-31
ERGIC3	0.594177	2.94861e-31
MANF	0.59397	3.12907e-31
FAH	0.593526	3.554e-31
FAM214B	0.593399	3.68591e-31
AC010327.2	0.593297	3.79433e-31
PHLDA2	0.593289	3.80354e-31
THOC6	0.59258	4.65832e-31
PMM2	0.592548	4.70087e-31
PRKCSH	0.592455	4.82756e-31
NUDT22	0.592369	4.94811e-31
DPP9	0.592247	5.12318e-31
ARPC1A	0.59212	5.31306e-31
UPP1	0.592015	5.47426e-31
IFRD2	0.591867	5.70998e-31
UFD1L	0.591809	5.8044e-31
ANXA2	0.591602	6.15714e-31
RP4-792G4.2	0.591439	6.44942e-31
RBM42	0.591382	6.55526e-31
MED15	0.591261	6.78398e-31
HSPE1	0.590933	7.44806e-31
EDF1	0.590685	7.99052e-31
RP11-1094H24.4	0.590297	8.92186e-31
FSTL3	0.590204	9.15993e-31
ARPC3	0.589993	9.72324e-31
QSOX1	0.589789	1.02996e-30
SEC11A	0.589332	1.17213e-30
MEA1	0.589269	1.19323e-30
ARID5A	0.589046	1.27065e-30
TAGLN2	0.588538	1.46645e-30
HIST2H2AA4	0.588183	1.62034e-30
POLD4	0.588003	1.70478e-30
SPRED3	0.587567	1.92679e-30
SLC22A18	0.587209	2.13041e-30
TPM4	0.587189	2.14261e-30
CYB561	0.586979	2.27207e-30
SRSF9	0.586395	2.67604e-30
MLPH	0.586085	2.91797e-30
TNFRSF14	0.585193	3.7425e-30
SMTN	0.584843	4.12503e-30
QPCTL	0.584465	4.58204e-30
COL13A1	0.584401	4.6642e-30
FOSL1	0.583688	5.68326e-30
LAMTOR5	0.583585	5.84879e-30
LAMB1	0.583422	6.11862e-30
SLC35E4	0.583289	6.3478e-30
PES1	0.583283	6.3575e-30
EVA1B	0.583265	6.39048e-30
SNRPB	0.583122	6.64707e-30
SNHG16	0.582859	7.14884e-30
CYTH2	0.582509	7.87327e-30
MGMT	0.581772	9.64757e-30
TMEM109	0.581695	9.85463e-30
CASP7	0.581532	1.03051e-29
GEMIN7	0.581303	1.09746e-29
PHPT1	0.581142	1.14699e-29
MTMR11	0.581011	1.18899e-29
CDK7	0.580952	1.20839e-29
HARS	0.580914	1.22105e-29
ISYNA1	0.580493	1.37065e-29
PABPC4	0.580115	1.51993e-29
PLAUR	0.580109	1.52251e-29
VDAC1	0.580103	1.52502e-29
EBNA1BP2	0.579526	1.78564e-29
HIST1H2BK	0.57938	1.8581e-29
PTPN2	0.579295	1.90165e-29
NDUFS5	0.578983	2.07071e-29
PNKP	0.578936	2.09719e-29
RP11-523H20.3	0.578796	2.17898e-29
GRN	0.578045	2.67302e-29
PSMD12	0.577468	3.12589e-29
AIFM2	0.577354	3.22372e-29
METRNL	0.577213	3.34936e-29
HSPB1	0.577177	3.38269e-29
ANKRD13D	0.576674	3.87551e-29
SNAPC2	0.576674	3.87575e-29
LEF1-AS1	0.576354	4.22558e-29
TNFRSF18	0.576297	4.29095e-29
TAX1BP3	0.575968	4.68965e-29
CMC1	0.575921	4.74954e-29
PPM1F	0.5759	4.77628e-29
TMSB4X	0.575845	4.84814e-29
MINOS1	0.575776	4.93909e-29
MCOLN1	0.575575	5.21355e-29
IQGAP1	0.575554	5.24389e-29
PPP6R1	0.575364	5.51871e-29
SERPINH1	0.575306	5.60516e-29
CARD16	0.575286	5.63674e-29
LA16c-349E10.1	0.57477	6.4752e-29
EMP3	0.574613	6.7535e-29
LBX2-AS1	0.574578	6.81722e-29
GFRA3	0.574548	6.87253e-29
S100A10	0.574415	7.12217e-29
ASCC2	0.574403	7.14607e-29
FLII	0.574282	7.38153e-29
CTD-3138B18.5	0.574275	7.39442e-29
PDIA4	0.57393	8.11143e-29
TPD52L2	0.573921	8.13164e-29
LSM1	0.57392	8.13248e-29
SLC39A7	0.573599	8.8619e-29
SOD3	0.573596	8.86886e-29
CCDC102A	0.573556	8.96477e-29
RARRES2	0.573437	9.25508e-29
DHH	0.573393	9.36446e-29
ZDHHC5	0.57284	1.08546e-28
REEP4	0.572838	1.08615e-28
TMEM115	0.572419	1.21446e-28
ZNF524	0.572157	1.30243e-28
TMEM18	0.572146	1.30624e-28
ZNHIT1	0.571876	1.40355e-28
MRPL9	0.571727	1.46039e-28
GUSB	0.571089	1.72988e-28
MIR4435-1HG	0.570985	1.77839e-28
PPP1R15A	0.570518	2.0124e-28
RASSF1	0.570403	2.07482e-28
KTI12	0.570401	2.07571e-28
CABP4	0.570251	2.15971e-28
RPL28	0.569982	2.31911e-28
MIA	0.569949	2.3392e-28
DNTTIP1	0.569739	2.47256e-28
ATP6V0E1	0.569663	2.5226e-28
RP11-134G8.8	0.56966	2.52469e-28
MAN1B1	0.569563	2.59063e-28
RP11-156L14.1	0.569549	2.60021e-28
POMP	0.569531	2.61217e-28
PHC2	0.569448	2.67033e-28
EPS8L1	0.569414	2.69419e-28
OCIAD2	0.569219	2.83624e-28
ARFRP1	0.569092	2.93331e-28
MRPL53	0.568972	3.02724e-28
MPZ	0.568519	3.41029e-28
NAGK	0.568216	3.69361e-28
PDCD5	0.567932	3.9789e-28
POR	0.56779	4.13027e-28
ATP6V1F	0.567637	4.29916e-28
ADAMTS7	0.567566	4.37951e-28
SHH	0.567242	4.76796e-28
DUSP5	0.567214	4.80294e-28
IGF2BP2	0.567167	4.86234e-28
COL18A1	0.566623	5.60584e-28
APCDD1L	0.566508	5.77626e-28
MAP3K6	0.566457	5.85472e-28
NIP7	0.566231	6.2107e-28
DNTTIP2	0.566164	6.32042e-28
UROD	0.566148	6.34692e-28
VAMP8	0.565696	7.14019e-28
AC002398.9	0.56555	7.41686e-28
WDR1	0.565233	8.05408e-28
AC005786.7	0.565062	8.41975e-28
ROMO1	0.565013	8.52896e-28
CYBA	0.564927	8.71973e-28
HIVEP3	0.564808	8.99421e-28
SCYL1	0.564412	9.96911e-28
PRKD2	0.564296	1.02721e-27
SF3B5	0.563976	1.11611e-27
RRP12	0.563398	1.296e-27
PINK1-AS	0.563141	1.38507e-27
ABCD1	0.56268	1.5597e-27
SLC39A1	0.562022	1.84798e-27
SSNA1	0.561957	1.87929e-27
PDIA5	0.561904	1.90483e-27
RP11-622K12.1	0.561396	2.17066e-27
TLN1	0.561329	2.2082e-27
LYPLA2	0.561071	2.35924e-27
PRELID1	0.561054	2.36919e-27
PPIA	0.561016	2.39287e-27
RPP21	0.560983	2.41273e-27
RP11-579D7.2	0.560525	2.71337e-27
MARVELD1	0.560409	2.7949e-27
NEU1	0.560346	2.84032e-27
HDAC7	0.560199	2.94896e-27
CFL1	0.559823	3.24705e-27
RTEL1	0.559684	3.36354e-27
B4GALNT3	0.559587	3.44779e-27
GGCT	0.559395	3.62165e-27
STC1	0.559384	3.63153e-27
RP11-195F19.5	0.559189	3.81654e-27
DBNL	0.559172	3.83276e-27
JOSD2	0.559053	3.95086e-27
CTSB	0.558714	4.30726e-27
RPL35	0.558676	4.3485e-27
ZNF581	0.55859	4.4451e-27
CNPY3	0.558315	4.76676e-27
RCN3	0.558287	4.80074e-27
ANXA5	0.557951	5.22832e-27
RP11-46D6.1	0.557818	5.40815e-27
S100A6	0.557584	5.7379e-27
YIPF1	0.557575	5.75142e-27
INSC	0.557483	5.88641e-27
IER5L	0.557467	5.91115e-27
APRT	0.557427	5.97174e-27
SERPINB8	0.5572	6.32471e-27
MTHFS	0.557119	6.45572e-27
PHTF1	0.556989	6.67077e-27
BCL10	0.556869	6.87582e-27
RP11-434H6.6	0.556744	7.09796e-27
MTMR14	0.556496	7.55665e-27
PET100	0.556483	7.58089e-27
ZBED6CL	0.556281	7.97643e-27
POLR1C	0.556208	8.12634e-27
CCDC9	0.556007	8.54774e-27
COTL1	0.555678	9.28603e-27
SSR3	0.55563	9.40036e-27
GS1-114I9.1	0.555375	1.00217e-26
PFDN2	0.555314	1.01786e-26
TAF10	0.555221	1.04174e-26
CCND3	0.55427	1.32259e-26
RP1-92O14.6	0.553813	1.48295e-26
PTTG1	0.553651	1.54452e-26
STT3A	0.553529	1.59239e-26
CTC-205M6.5	0.553335	1.67145e-26
TXN	0.55318	1.73728e-26
RP11-1277A3.3	0.552944	1.84246e-26
THOC5	0.552938	1.8454e-26
TMEM255B	0.552891	1.86734e-26
FCGRT	0.55286	1.88144e-26
ORMDL2	0.552776	1.92169e-26
MFSD10	0.552624	1.9958e-26
PSMG3	0.552527	2.04435e-26
BCL7C	0.552445	2.08667e-26
NOP10	0.552416	2.10166e-26
HEXA	0.552381	2.1202e-26
STK40	0.552025	2.31649e-26
IFI30	0.551699	2.51193e-26
CKAP4	0.551062	2.94255e-26
ATP1B3	0.550884	3.07538e-26
C11orf31	0.550413	3.45544e-26
ARF6	0.550088	3.74453e-26
PIN4	0.549879	3.9425e-26
HECTD3	0.549805	4.01547e-26
DNPEP	0.549658	4.16378e-26
PTPN6	0.54954	4.28735e-26
BTBD19	0.549451	4.38196e-26
MYH9	0.549379	4.46056e-26
PUS1	0.549371	4.46899e-26
PIM3	0.549037	4.85263e-26
C11orf83	0.548987	4.91268e-26
FES	0.548869	5.05805e-26
SLC25A19	0.548833	5.10234e-26
STIP1	0.548668	5.31354e-26
IFITM3	0.548556	5.4623e-26
HAPLN3	0.548542	5.48151e-26
SPATS2L	0.548506	5.5292e-26
MLX	0.548214	5.94042e-26
PTRF	0.548064	6.16399e-26
PRMT1	0.548013	6.24114e-26
KIAA0020	0.547869	6.46552e-26
GET4	0.547693	6.75134e-26
PDIA6	0.547665	6.79716e-26
ATP8B3	0.54766	6.80645e-26
FAM20C	0.547391	7.26973e-26
FOXD2-AS1	0.547309	7.41596e-26
SAT1	0.547181	7.65247e-26
FHL3	0.546752	8.49817e-26
TBC1D1	0.546584	8.85561e-26
HK3	0.546561	8.90528e-26
RENBP	0.546419	9.21822e-26
VIM-AS1	0.546309	9.47008e-26
RP11-54O7.14	0.546254	9.59877e-26
PRPF31	0.546233	9.64832e-26
TRAPPC2P1	0.545619	1.12031e-25
GMFG	0.545548	1.13986e-25
NUTF2	0.545445	1.16884e-25
ZNF593	0.545354	1.19509e-25
TPM2	0.545166	1.25093e-25
IGFBP2	0.545093	1.27327e-25
GAP43	0.544916	1.32937e-25
EFNA4	0.544865	1.34577e-25
PTMA	0.544679	1.40788e-25
TMED3	0.544392	1.50946e-25
KIAA0368	0.543997	1.66114e-25
APOBEC3D	0.543872	1.71203e-25
NPC2	0.543844	1.72375e-25
MIPEP	0.543744	1.76582e-25
HMG20B	0.543663	1.80099e-25
SVIL	0.543616	1.82142e-25
PSMB3	0.543607	1.82519e-25
GNL2	0.543569	1.84236e-25
SREK1IP1	0.543389	1.92404e-25
APOBEC3F	0.542846	2.19347e-25
NUBP1	0.542647	2.30114e-25
CAPNS1	0.542541	2.36072e-25
C10orf11	0.54239	2.44852e-25
FAM20A	0.54216	2.58782e-25
SLC9A1	0.542147	2.59603e-25
PSME4	0.541972	2.70774e-25
SLC16A3	0.541941	2.72754e-25
FAM129B	0.541796	2.82418e-25
PRELID2	0.541755	2.85276e-25
UBE2J2	0.541748	2.85705e-25
PLD3	0.541688	2.89861e-25
LRRFIP1	0.541633	2.9373e-25
CNN2	0.541531	3.01039e-25
PPCS	0.54147	3.05452e-25
AC068039.4	0.541052	3.37698e-25
SMAGP	0.540731	3.64648e-25
SRSF2	0.540592	3.76966e-25
INO80E	0.540215	4.12602e-25
PAM16	0.539678	4.68998e-25
NFKBIB	0.539566	4.81691e-25
TGFBI	0.539543	4.84371e-25
ITGA5	0.539531	4.85779e-25
TRABD2B	0.539298	5.13535e-25
RGS19	0.539269	5.17072e-25
RP11-96D1.11	0.539119	5.35859e-25
ADPGK	0.538732	5.87555e-25
HYPK	0.538454	6.27726e-25
RNPEP	0.538373	6.39976e-25
FCHSD1	0.538322	6.47789e-25
GALM	0.538288	6.53018e-25
AC011558.5	0.538257	6.57914e-25
TYROBP	0.537389	8.08254e-25
U2AF1	0.537233	8.38645e-25
PARVB	0.537227	8.39719e-25
MAP3K3	0.537075	8.70643e-25
SNRPA1	0.536912	9.04822e-25
PRDX4	0.53689	9.09482e-25
MOV10	0.536849	9.18323e-25
DCAF15	0.536278	1.05098e-24
GRK6	0.53616	1.08069e-24
ITGB1BP1	0.536094	1.09763e-24
STAT6	0.536081	1.10102e-24
SUMF1	0.536008	1.11998e-24
RP11-422J8.1	0.535322	1.31622e-24
COMMD1	0.535259	1.33615e-24
ABT1	0.534973	1.42885e-24
ETHE1	0.534917	1.44788e-24
FUCA2	0.534841	1.47385e-24
SPAG4	0.534555	1.57621e-24
AC005775.2	0.534443	1.61821e-24
CAPZB	0.53321	2.1592e-24
TXNDC17	0.533184	2.17279e-24
COX7A2	0.533062	2.23538e-24
EHBP1L1	0.53268	2.44386e-24
MIF	0.532587	2.49728e-24
POLR2J	0.532362	2.63196e-24
MAP2K2	0.532149	2.76522e-24
RAB1A	0.532139	2.77221e-24
NOSIP	0.532045	2.83331e-24
IKBKE	0.53199	2.86953e-24
FAM96B	0.531883	2.94203e-24
NRBP1	0.531183	3.46099e-24
RP1-102E24.8	0.530444	4.10756e-24
SMIM12	0.5304	4.14946e-24
ATP5J2	0.530201	4.34504e-24
PSMA7	0.530112	4.43524e-24
PNPLA6	0.530055	4.49384e-24
BCL3	0.530044	4.50535e-24
LSM7	0.52997	4.58337e-24
AC074212.5	0.529925	4.63115e-24
KB-1592A4.15	0.529412	5.2137e-24
RP11-109P14.10	0.529347	5.29205e-24
MED10	0.529214	5.45715e-24
BAD	0.529172	5.51032e-24
OSTC	0.529113	5.5858e-24
PLS3	0.528994	5.74079e-24
XBP1	0.528863	5.91687e-24
E2F4	0.528701	6.14121e-24
ECM1	0.528535	6.37959e-24
RP11-468E2.2	0.528479	6.46268e-24
BATF	0.52827	6.78096e-24
CAP1	0.528085	7.07493e-24
LY96	0.52799	7.23113e-24
LAMTOR2	0.527939	7.31729e-24
TSPO	0.527692	7.74247e-24
SNRPA	0.527658	7.80366e-24
MRPL18	0.52753	8.03668e-24
ARHGDIB	0.527443	8.19767e-24
ATP5H	0.527293	8.48501e-24
ATP5E	0.527198	8.67018e-24
RP11-805J14.5	0.527188	8.69054e-24
RP11-161H23.5	0.526825	9.44311e-24
ARF5	0.526805	9.48604e-24
SP140L	0.526731	9.64737e-24
GALNT2	0.526654	9.82019e-24
RP11-469M7.1	0.526581	9.98516e-24
CTD-2369P2.2	0.526524	1.01168e-23
RP11-96L14.7	0.526471	1.024e-23
ETV6	0.525885	1.17037e-23
CTD-2647L4.5	0.525868	1.17478e-23
SWSAP1	0.525541	1.26576e-23
C8orf58	0.525217	1.36269e-23
POLR2H	0.525102	1.39869e-23
HSPB11	0.525089	1.40284e-23
DDB2	0.524965	1.44297e-23
VIM	0.524885	1.4693e-23
CLCF1	0.524781	1.50444e-23
RABAC1	0.524551	1.58503e-23
RAB4B	0.524538	1.58973e-23
CITF22-1A6.3	0.524362	1.65467e-23
DCTD	0.524091	1.75932e-23
TSPAN4	0.524052	1.77494e-23
RP11-247A12.7	0.523995	1.79806e-23
CIDEB	0.523933	1.82339e-23
ACOT9	0.52367	1.93562e-23
HNRNPAB	0.523599	1.96671e-23
TRPV4	0.523564	1.98231e-23
LAMC1	0.523187	2.15854e-23
SSU72	0.523067	2.218e-23
TOR4A	0.522901	2.30293e-23
PDAP1	0.522639	2.44303e-23
HSP90B1	0.522493	2.52447e-23
CCDC59	0.52245	2.54924e-23
NFKBIE	0.522346	2.60953e-23
LBX2	0.522269	2.6552e-23
CTSC	0.522172	2.7139e-23
APCDD1L-AS1	0.522123	2.74401e-23
SRM	0.521653	3.04991e-23
TMEM2	0.521596	3.08976e-23
ITPA	0.521542	3.12748e-23
FAM136A	0.521255	3.33563e-23
TBCA	0.521192	3.38282e-23
CCDC107	0.521127	3.43275e-23
TSTA3	0.52066	3.81147e-23
LAMA5	0.520612	3.8524e-23
NFKB2	0.520441	4.00324e-23
TMEM179B	0.520217	4.20884e-23
CLPTM1L	0.520194	4.2304e-23
PSMA4	0.520138	4.28349e-23
PLXNB2	0.520031	4.38721e-23
SRPR	0.519964	4.45379e-23
ITGB1	0.519882	4.53587e-23
AC046143.3	0.519541	4.89466e-23
ZMYM6NB	0.519482	4.96003e-23
IFITM2	0.519269	5.20119e-23
SSBP1	0.519126	5.36923e-23
S100A16	0.518993	5.53143e-23
GSTK1	0.518876	5.67707e-23
MINOS1-NBL1	0.518803	5.77098e-23
ILK	0.518771	5.81139e-23
UBE2K	0.518698	5.90637e-23
ICT1	0.518568	6.08058e-23
BBC3	0.518453	6.23825e-23
GPX4	0.518217	6.57382e-23
PROCR	0.518167	6.64753e-23
TNFRSF1A	0.517981	6.92764e-23
MGST2	0.51789	7.06975e-23
PTPN7	0.517763	7.27044e-23
SDF2L1	0.517674	7.41682e-23
RP11-806H10.4	0.517366	7.93941e-23
AGPAT2	0.51735	7.96837e-23
AGTRAP	0.517331	8.0022e-23
PIH1D1	0.517321	8.01967e-23
SNTB2	0.517138	8.35163e-23
PFDN1	0.517032	8.55051e-23
CAPZA1	0.516981	8.64737e-23
CTD-2369P2.12	0.516914	8.7762e-23
HIST1H1C	0.516539	9.53487e-23
FTSJ3	0.516366	9.90558e-23
SUMO1	0.516307	1.00357e-22
RELB	0.516186	1.03069e-22
TESK1	0.515982	1.07821e-22
PSMA5	0.515931	1.09042e-22
R3HDM4	0.515392	1.22802e-22
ALDH1A3	0.515275	1.26006e-22
IRF2	0.515241	1.26954e-22
MRPL36	0.515129	1.30105e-22
TMA7	0.514911	1.36504e-22
RP11-521I2.3	0.514871	1.37702e-22
RP11-545E17.3	0.514835	1.38797e-22
AC012615.1	0.514637	1.44974e-22
AL354993.1	0.514591	1.46458e-22
ACTN1	0.514243	1.58055e-22
SIRT7	0.514176	1.60401e-22
YIPF2	0.514172	1.60559e-22
NXF1	0.514073	1.64088e-22
WBSCR22	0.51404	1.65251e-22
PLEKHO1	0.5137	1.7802e-22
TAPSAR1	0.513669	1.79267e-22
DEDD2	0.513529	1.84835e-22
CREB3	0.513439	1.88512e-22
CASP6	0.513314	1.93711e-22
CRELD2	0.513264	1.95863e-22
CCDC86	0.512915	2.11382e-22
RARS	0.512835	2.15105e-22
RNF10	0.512807	2.16441e-22
RHOA	0.51266	2.23469e-22
OXLD1	0.512587	2.27056e-22
AIFM1	0.512537	2.29547e-22
DAP3	0.512517	2.3056e-22
AC098614.2	0.512487	2.32079e-22
COL12A1	0.512359	2.38629e-22
PDLIM1	0.512283	2.42647e-22
MLKL	0.512255	2.44103e-22
CTDP1	0.51208	2.53568e-22
RP11-12A20.2	0.511995	2.58346e-22
WDR53	0.511886	2.64533e-22
CNPY2	0.511845	2.66894e-22
CALHM2	0.511768	2.71435e-22
GPX8	0.511637	2.79247e-22
RP11-23P13.7	0.511498	2.87838e-22
DCPS	0.511453	2.9068e-22
SHISA5	0.511386	2.94905e-22
BATF3	0.511369	2.95978e-22
CTC-1337H24.1	0.510996	3.20983e-22
GEMIN6	0.51088	3.29161e-22
TIMM8B	0.510777	3.36564e-22
BTG1	0.510681	3.43675e-22
CCDC124	0.510611	3.48943e-22
PPP1R12C	0.510346	3.6953e-22
POLR1D	0.51024	3.78126e-22
FBLIM1	0.510239	3.78241e-22
RP1-20B21.4	0.51008	3.91443e-22
RP11-229P13.25	0.509153	4.78236e-22
ECE1	0.508891	5.06021e-22
FBXW5	0.508866	5.08703e-22
UNC45A	0.508807	5.15248e-22
MTX1	0.508453	5.56019e-22
PPP1R14B	0.508326	5.71497e-22
IMPA2	0.508152	5.93203e-22
RAD23A	0.508047	6.06812e-22
PYCARD	0.508036	6.08257e-22
SLC25A37	0.50797	6.16852e-22
C1R	0.507956	6.1884e-22
CCDC109B	0.507858	6.31991e-22
PTK7	0.507441	6.91166e-22
INO80C	0.507312	7.10439e-22
IFI16	0.507152	7.35213e-22
RPS26	0.506743	8.02514e-22
GDF15	0.506686	8.12364e-22
MAD1L1	0.506479	8.49208e-22
RFT1	0.506392	8.65156e-22
MRPL12	0.506201	9.01203e-22
RABEP2	0.50598	9.44624e-22
TBXA2R	0.505976	9.45524e-22
FAM109B	0.505915	9.57972e-22
RP4-647J21.1	0.505876	9.65894e-22
TMEM134	0.505873	9.66533e-22
NOL6	0.505779	9.86049e-22
ARPC5	0.505485	1.0499e-21
PPM1G	0.505449	1.05805e-21
RER1	0.505445	1.05892e-21
LAMC3	0.505238	1.10657e-21
MRPL28	0.505053	1.15109e-21
TP53I13	0.505051	1.15143e-21
RNF25	0.504913	1.18573e-21
UBL5	0.504901	1.18887e-21
RP11-373D23.3	0.50449	1.29748e-21
APOBEC3G	0.50448	1.30011e-21
PSEN2	0.504403	1.32148e-21
CCDC23	0.504285	1.35507e-21
NRD1	0.504168	1.3892e-21
RNPEPL1	0.504089	1.41256e-21
CATSPER1	0.504036	1.42868e-21
C19orf43	0.503969	1.4492e-21
TSEN34	0.503877	1.47758e-21
APEX2	0.503731	1.524e-21
LDHA	0.503721	1.52727e-21
CTD-2006C1.2	0.503638	1.55448e-21
C1orf86	0.503607	1.56454e-21
STAB1	0.503551	1.58333e-21
NOC2L	0.503545	1.58526e-21
ARMC9	0.503513	1.59601e-21
ANXA11	0.503209	1.70216e-21
MAN1C1	0.502993	1.78178e-21
FERMT3	0.502873	1.82735e-21
CEBPD	0.502842	1.83925e-21
GPBP1L1	0.502663	1.91045e-21
TMEM86B	0.502566	1.94989e-21
ATPIF1	0.50211	2.14674e-21
KRT8P12	0.502104	2.14934e-21
TCOF1	0.50205	2.17391e-21
POP4	0.501939	2.22538e-21
DTYMK	0.501818	2.28281e-21
RRP9	0.501586	2.39721e-21
MRPS24	0.501431	2.47631e-21
SUPT4H1	0.501284	2.55394e-21
LL22NC03-N14H11.1	0.501126	2.64047e-21
GTF3C1	0.501071	2.67079e-21
NAB2	0.501055	2.68004e-21
DDX5	0.501047	2.68434e-21
TRNAU1AP	0.500972	2.72737e-21
HDAC1	0.500966	2.73063e-21
C12orf45	0.500898	2.7698e-21
SELM	0.500771	2.84492e-21
PKM	0.500663	2.90993e-21
SARNP	0.500407	3.07019e-21
TSPAN17	0.500078	3.28922e-21
ARHGAP9	0.50007	3.29509e-21
TNIP1	0.500069	3.29528e-21
MSN	0.500033	3.32041e-21
TAPBP	0.499548	3.67459e-21
RP11-2C24.6	0.499441	3.7579e-21
EIF3K	0.499388	3.80006e-21
CD276	0.49914	4.00156e-21
AC093673.5	0.499129	4.01088e-21
SART1	0.498926	4.18456e-21
SEC61A1	0.498851	4.25079e-21
CSTB	0.498843	4.25784e-21
SCNM1	0.49881	4.28713e-21
MXRA8	0.498127	4.94261e-21
SP100	0.498062	5.00949e-21
RP11-295G20.2	0.497968	5.10847e-21
SURF4	0.497833	5.25353e-21
ARL1	0.497782	5.30977e-21
TMEM150A	0.497528	5.59728e-21
WIBG	0.497487	5.64546e-21
ENSA	0.497462	5.67389e-21
FTSJ2	0.497394	5.75481e-21
SCPEP1	0.497017	6.22259e-21
MYO9B	0.496951	6.30816e-21
TRAPPC3	0.496834	6.46358e-21
GPX1	0.496826	6.47397e-21
DOCK6	0.496713	6.62784e-21
PRR13	0.496312	7.20098e-21
SCO2	0.49625	7.29403e-21
THBS2	0.496248	7.29614e-21
RP11-324L17.1	0.496113	7.50386e-21
STOML2	0.496095	7.53174e-21
ARAP3	0.495863	7.9004e-21
RHBDF2	0.495765	8.06302e-21
TEC	0.495751	8.08616e-21
PCBD1	0.495705	8.16197e-21
ZNF598	0.49563	8.28953e-21
NR1H2	0.495552	8.4248e-21
ZNF691	0.495496	8.52278e-21
MZT2B	0.49543	8.63912e-21
TEAD3	0.495304	8.86649e-21
RP13-270P17.3	0.495221	9.0192e-21
MRPL47	0.495125	9.19961e-21
NDUFA2	0.495109	9.23069e-21
SSBP4	0.495053	9.33665e-21
RRS1	0.494801	9.83444e-21
DUS1L	0.494766	9.90612e-21
HSPA4	0.494751	9.93487e-21
SPI1	0.494701	1.00392e-20
NUCB1	0.494471	1.05247e-20
RNASET2	0.49434	1.08107e-20
SYDE1	0.494147	1.12495e-20
DDX49	0.494117	1.13182e-20
ST20	0.494086	1.13912e-20
RP11-618K13.2	0.494001	1.15904e-20
TMCO4	0.493916	1.1796e-20
HIST1H2BD	0.493873	1.18992e-20
M6PR	0.493808	1.20599e-20
PLOD1	0.493634	1.24974e-20
AREG	0.493587	1.26181e-20
EML3	0.493419	1.30609e-20
ALKBH5	0.493413	1.30753e-20
HDHD3	0.493264	1.34817e-20
TXLNA	0.493227	1.35823e-20
EVC2	0.493135	1.38409e-20
PSMC2	0.493113	1.39037e-20
PEF1	0.49305	1.40847e-20
NOMO3	0.493031	1.41383e-20
SBNO2	0.492982	1.42819e-20
RP13-15E13.1	0.492802	1.48185e-20
MXRA7	0.492646	1.52986e-20
HSPG2	0.49243	1.5987e-20
RP11-1398P2.1	0.492329	1.63202e-20
TMBIM1	0.492025	1.73624e-20
MAFK	0.491796	1.81953e-20
DNASE1L1	0.491792	1.8209e-20
EMILIN1	0.491636	1.87962e-20
ENG	0.4916	1.8934e-20
ITPRIP	0.4915	1.93221e-20
CEBPB	0.491454	1.95068e-20
RUFY1	0.491388	1.97683e-20
POLD1	0.491378	1.98076e-20
B9D2	0.491265	2.02705e-20
COPE	0.491105	2.09386e-20
NCF1	0.49101	2.13501e-20
GNAI2	0.490338	2.4471e-20
LILRB3	0.490208	2.51204e-20
FHL2	0.490148	2.543e-20
SLC15A3	0.490134	2.55002e-20
GID8	0.48984	2.7068e-20
TRIOBP	0.48976	2.75074e-20
AL590369.1	0.489727	2.76939e-20
HMGN1	0.489718	2.7743e-20
PSMD11	0.489713	2.77687e-20
RUNX1	0.489376	2.97265e-20
PBDC1	0.489229	3.06246e-20
PHB	0.489183	3.0914e-20
C11orf84	0.489177	3.09466e-20
SIGLEC7	0.489118	3.13213e-20
CCM2	0.489115	3.13414e-20
GPX7	0.489002	3.20593e-20
LINC00460	0.488932	3.25153e-20
MAN2B1	0.488909	3.26676e-20
DPM3	0.488812	3.33141e-20
HLA-F	0.48856	3.50537e-20
SLC6A6	0.488446	3.58688e-20
DGUOK	0.488134	3.81963e-20
TTC4	0.488124	3.82716e-20
RP1-130H16.16	0.487986	3.93483e-20
IKBIP	0.487527	4.31525e-20
FAM72A	0.48749	4.34758e-20
RP11-841O20.2	0.487429	4.40047e-20
GAA	0.487288	4.52734e-20
NME1-NME2	0.487283	4.53154e-20
TCEB2	0.487203	4.60505e-20
C20orf27	0.487066	4.73395e-20
COL6A1	0.487051	4.74783e-20
RBPMS	0.486465	5.33933e-20
PLAU	0.486303	5.51497e-20
UBE2F	0.486246	5.57883e-20
RP11-124N14.3	0.486217	5.61089e-20
USF2	0.486134	5.70441e-20
SQRDL	0.486112	5.73025e-20
SERPING1	0.4861	5.74342e-20
RP11-686D22.4	0.48608	5.76703e-20
NCF1B	0.486013	5.84515e-20
SH3GL1P3	0.48594	5.9307e-20
PSMD13	0.48571	6.20969e-20
TYMP	0.485489	6.48924e-20
OGFOD3	0.48547	6.51406e-20
APOBEC3C	0.48546	6.5272e-20
P2RX4	0.485413	6.58822e-20
MYO1C	0.485397	6.6097e-20
RP11-326I11.3	0.485103	7.00939e-20
ATRAID	0.485011	7.13819e-20
SOCS3	0.484993	7.16419e-20
MMP14	0.484931	7.25351e-20
MOGS	0.484834	7.39482e-20
B3GAT3	0.484498	7.9054e-20
CDH19	0.484393	8.07282e-20
NMRAL1	0.48438	8.09302e-20
MGAT1	0.484352	8.13898e-20
NTMT1	0.484187	8.4097e-20
LRRC25	0.484123	8.51707e-20
AC005523.2	0.484011	8.70972e-20
RP11-566K11.4	0.484009	8.71316e-20
RPUSD1	0.483754	9.16597e-20
PLIN3	0.483718	9.23131e-20
COMMD5	0.483665	9.32914e-20
RUVBL2	0.483638	9.37894e-20
CCDC61	0.483621	9.41074e-20
TK1	0.483352	9.92604e-20
COPZ2	0.483193	1.02435e-19
TRAM2	0.483178	1.02738e-19
RP11-498C9.2	0.482786	1.11023e-19
CTSL	0.482769	1.11393e-19
DLGAP4	0.482716	1.12573e-19
RNF135	0.482516	1.1712e-19
AC091171.1	0.482471	1.18151e-19
HDAC3	0.482223	1.24106e-19
GPSM3	0.481629	1.39509e-19
NCF4	0.481598	1.40387e-19
FTL	0.481338	1.47742e-19
AXIN1	0.481246	1.50442e-19
SSR4	0.481056	1.56169e-19
COPS6	0.481049	1.56395e-19
SQSTM1	0.480704	1.67377e-19
RBM34	0.480682	1.68096e-19
C12orf10	0.480665	1.68659e-19
NDUFAF3	0.480284	1.81767e-19
TMEM51	0.480268	1.82338e-19
MYOF	0.480237	1.83423e-19
FCER1G	0.480223	1.83944e-19
UTP14A	0.480045	1.90473e-19
RP3-395M20.8	0.479904	1.95802e-19
GNA15	0.479868	1.97216e-19
AC124789.1	0.479866	1.97287e-19
COX7A2L	0.479851	1.97857e-19
ST14	0.479652	2.05712e-19
ABCB4	0.479538	2.10343e-19
CHMP1A	0.479534	2.10525e-19
PSMB8	0.479515	2.11304e-19
BLVRB	0.479504	2.11785e-19
CCDC58	0.479438	2.14533e-19
ATIC	0.479395	2.16312e-19
HIST1H2BH	0.47907	2.30528e-19
LEMD2	0.478911	2.37806e-19
CTSD	0.478697	2.47922e-19
TMEM234	0.478608	2.52284e-19
SUMO2	0.478513	2.5698e-19
MFSD12	0.478341	2.65778e-19
RTCA	0.478234	2.71384e-19
SLC22A4	0.478175	2.7453e-19
C1RL	0.478109	2.78045e-19
TOE1	0.47789	2.90195e-19
MYD88	0.477512	3.12284e-19
ITGB2	0.477476	3.14483e-19
GSTO1	0.477462	3.15366e-19
GRWD1	0.477332	3.23441e-19
LYAR	0.47701	3.44269e-19
PTGFRN	0.476951	3.48287e-19
SRSF4	0.476915	3.50714e-19
SNX17	0.476883	3.52904e-19
CTD-2085J24.4	0.476818	3.57375e-19
KIFC3	0.47681	3.5795e-19
UTP11L	0.476801	3.58525e-19
DPY30	0.476755	3.61732e-19
NUDT19	0.476468	3.82457e-19
TMEM87B	0.476423	3.85785e-19
SRRT	0.476163	4.05765e-19
STUB1	0.476117	4.09385e-19
HPS1	0.476101	4.10654e-19
RBP1	0.476092	4.11325e-19
C14orf166	0.475952	4.22606e-19
MTG2	0.475946	4.23096e-19
BCL7B	0.475848	4.31226e-19
RNF144B	0.475768	4.37967e-19
ANG	0.47567	4.4629e-19
DDX41	0.475578	4.54286e-19
FAM96A	0.475563	4.55663e-19
NNMT	0.475552	4.56637e-19
RP11-343C2.12	0.475542	4.57461e-19
MYO1G	0.475533	4.58292e-19
PFKL	0.4754	4.70172e-19
ZBTB48	0.475285	4.80721e-19
FASTK	0.475181	4.90544e-19
RAB34	0.47515	4.93486e-19
MRPL20	0.475117	4.96591e-19
PPIG	0.475078	5.00388e-19
NOD1	0.474929	5.14977e-19
MORF4L2	0.474789	5.29057e-19
RP1-86C11.7	0.474665	5.4181e-19
TRPM4	0.47465	5.43352e-19
VMO1	0.474578	5.5098e-19
RAB8A	0.47449	5.60377e-19
NDUFS6	0.474396	5.70601e-19
CTD-2192J16.22	0.474259	5.85791e-19
FAM86C1	0.473664	6.56764e-19
C1QA	0.473587	6.66554e-19
NCF1C	0.473426	6.87567e-19
ANKRD11	0.473406	6.90167e-19
HDGFRP2	0.4733	7.04363e-19
IL4R	0.473216	7.157e-19
BCKDK	0.473189	7.19491e-19
ENY2	0.473085	7.33994e-19
SEC13	0.472968	7.50594e-19
PPDPF	0.47289	7.61883e-19
MAPKAPK2	0.472857	7.66751e-19
LSM12	0.472583	8.07945e-19
SMIM4	0.472556	8.12106e-19
UNC93B1	0.472546	8.13735e-19
TMEM176A	0.472503	8.20497e-19
SNX8	0.472393	8.3783e-19
PRSS36	0.472389	8.38532e-19
C1S	0.472149	8.77952e-19
CLASRP	0.47203	8.98045e-19
TPRA1	0.471811	9.36415e-19
FCGR2A	0.471703	9.55966e-19
YBX1	0.471678	9.60489e-19
U2AF2	0.471489	9.95616e-19
AC021016.6	0.471413	1.01019e-18
TMEM53	0.47128	1.03618e-18
COX6B1	0.471229	1.04624e-18
GAK	0.471171	1.0578e-18
CSNK1G2	0.471135	1.06512e-18
MESDC1	0.471125	1.06718e-18
FOXD3	0.471101	1.07203e-18
RRBP1	0.471081	1.07616e-18
PPIC	0.471031	1.08656e-18
WBSCR16	0.470865	1.12132e-18
C6orf141	0.470846	1.12541e-18
NDUFS8	0.470754	1.14524e-18
EPRS	0.470682	1.16109e-18
TRPV1	0.47054	1.19276e-18
RPS6KB2	0.470504	1.20096e-18
TRIM28	0.470355	1.23553e-18
SNAI1	0.469888	1.34982e-18
PTPN18	0.469888	1.35e-18
RAN	0.46982	1.36748e-18
CC2D1B	0.46974	1.38826e-18
PRICKLE3	0.469656	1.41071e-18
EMP2	0.469628	1.41805e-18
RRP36	0.469617	1.4211e-18
LA16c-390E6.5	0.469603	1.42485e-18
SNX9	0.469581	1.43079e-18
VAPB	0.469482	1.45787e-18
IL4I1	0.469478	1.45893e-18
RP11-65J3.1	0.469412	1.47739e-18
UQCRQ	0.469368	1.48967e-18
BTG3	0.469314	1.50488e-18
PRKCD	0.469004	1.59593e-18
LGALS3BP	0.468903	1.62653e-18
PSENEN	0.468803	1.65771e-18
RPS10-NUDT3	0.468766	1.66944e-18
CTC-444N24.8	0.468687	1.69455e-18
TIMM22	0.468664	1.70168e-18
HNRNPC	0.468611	1.71902e-18
TMEM256-PLSCR3	0.468506	1.75339e-18
RP11-783K16.5	0.468489	1.75882e-18
PRKCDBP	0.46842	1.78216e-18
ZYX	0.468394	1.79071e-18
MYL9	0.468389	1.79241e-18
POP7	0.468294	1.82489e-18
TNFRSF4	0.468212	1.85328e-18
RPL41	0.468039	1.91461e-18
EHD2	0.468027	1.9192e-18
UBE2S	0.467905	1.96362e-18
SNRPF	0.467821	1.99499e-18
RPS6KA1	0.467811	1.99875e-18
BMP8B	0.467744	2.02402e-18
RILPL2	0.467596	2.08151e-18
HRCT1	0.467568	2.09227e-18
SNRNP40	0.467402	2.15862e-18
PELO	0.467246	2.2229e-18
RPS19	0.467229	2.23018e-18
RP5-997D16.2	0.466932	2.35807e-18
C16orf54	0.466899	2.3726e-18
MB21D1	0.466629	2.49631e-18
LST1	0.466567	2.52532e-18
CAMTA1	0.466532	2.54216e-18
PNPLA2	0.466469	2.57222e-18
CERS5	0.466449	2.58185e-18
TGFB1	0.466188	2.71146e-18
LIMD2	0.466119	2.74658e-18
CYSTM1	0.466097	2.75775e-18
NECAP2	0.466059	2.77735e-18
MYCBP	0.465964	2.82763e-18
CCDC106	0.465958	2.83077e-18
CTC-425F1.4	0.465881	2.87171e-18
TYK2	0.465682	2.98057e-18
MSRB1	0.465506	3.08001e-18
C5orf15	0.465351	3.17058e-18
NT5C	0.465335	3.18003e-18
GLRX2	0.46525	3.23142e-18
CTD-2587M2.1	0.465223	3.24729e-18
PPM1M	0.465152	3.29069e-18
NUDC	0.465126	3.3067e-18
LMAN2L	0.465113	3.31483e-18
SPINT1	0.465011	3.37879e-18
UBALD2	0.465005	3.38219e-18
ARPC2	0.464987	3.39405e-18
UAP1L1	0.464879	3.46266e-18
ZCCHC9	0.464847	3.48325e-18
MIR22HG	0.464786	3.52325e-18
EMD	0.464591	3.65407e-18
POLR2I	0.464463	3.74228e-18
PSMB1	0.464436	3.76098e-18
NAT14	0.46435	3.82199e-18
DUSP6	0.464332	3.83442e-18
TOMM5	0.464313	3.84779e-18
MSANTD3	0.464247	3.89532e-18
MT2A	0.464093	4.00878e-18
RP11-6N17.6	0.464078	4.02036e-18
TFB1M	0.463392	4.56657e-18
RPL23AP7	0.463387	4.57095e-18
KIAA1429	0.463125	4.79835e-18
RAB32	0.463115	4.80722e-18
SYMPK	0.462966	4.94187e-18
ALPK1	0.462948	4.95889e-18
CFI	0.462936	4.96963e-18
SEC16A	0.462754	5.14004e-18
SOCS1	0.462547	5.34067e-18
ARPC5L	0.462497	5.39092e-18
MRPS34	0.462406	5.48258e-18
RAB38	0.462314	5.57613e-18
LATS2	0.462073	5.83089e-18
ACAP1	0.461944	5.97122e-18
PYGL	0.461873	6.04963e-18
RP11-802E16.3	0.46183	6.09854e-18
ARHGAP18	0.461793	6.14047e-18
FKBP10	0.46163	6.3273e-18
FBP1	0.461574	6.39319e-18
NDUFA13	0.461478	6.50695e-18
C19orf66	0.461258	6.77667e-18
FOXD2	0.461205	6.84314e-18
CTNNBL1	0.46096	7.15925e-18
CCZ1B	0.460945	7.17918e-18
RAB42	0.460675	7.54433e-18
AP000350.4	0.460503	7.78792e-18
TMSB4XP4	0.460367	7.98444e-18
AKAP8	0.460311	8.06727e-18
SLC52A2	0.460286	8.10403e-18
YIF1B	0.460256	8.14876e-18
MRTO4	0.460252	8.15501e-18
IGFBP6	0.45995	8.6208e-18
LOXL2	0.459905	8.69166e-18
DDX39A	0.459897	8.70402e-18
DOK3	0.459808	8.84829e-18
UBTD1	0.459711	9.0059e-18
AC010441.1	0.459688	9.04532e-18
ACVRL1	0.459436	9.47199e-18
CAMK1	0.459432	9.47988e-18
CTD-2537I9.12	0.45897	1.03156e-17
LGALS8	0.45873	1.07784e-17
MEMO1	0.458641	1.09547e-17
RAB36	0.458581	1.10771e-17
H2AFY	0.458324	1.16078e-17
MPV17	0.45811	1.20716e-17
CBR3	0.458013	1.22862e-17
SGSH	0.457929	1.24754e-17
POLR3K	0.457894	1.25564e-17
MOB3A	0.457885	1.25756e-17
TADA3	0.457847	1.26629e-17
MYADM	0.457768	1.28469e-17
PHKG2	0.45747	1.35651e-17
TMEM60	0.45746	1.3589e-17
TMEM176B	0.457311	1.39631e-17
GNB2	0.457143	1.43964e-17
ZRSR2	0.457118	1.44603e-17
ELMO3	0.45708	1.45603e-17
VIMP	0.456902	1.5039e-17
EIF4A3	0.456813	1.52841e-17
CTA-384D8.34	0.456587	1.59255e-17
LINC00116	0.456533	1.60839e-17
CUL7	0.456423	1.64078e-17
C3	0.456338	1.66627e-17
BX470102.3	0.456018	1.76585e-17
CYB5B	0.456013	1.76738e-17
BLOC1S1	0.455958	1.78494e-17
B4GALT1	0.455831	1.82656e-17
CTD-3092A11.2	0.45554	1.92538e-17
RPIA	0.455467	1.95107e-17
ABCC1	0.455428	1.96488e-17
FKBPL	0.455382	1.98095e-17
GLRX3	0.455365	1.98729e-17
RP11-222K16.2	0.455179	2.05509e-17
MUL1	0.455156	2.06379e-17
PTP4A2	0.455138	2.07034e-17
A1BG	0.454974	2.1327e-17
MFSD5	0.454938	2.14658e-17
AHNAK2	0.454922	2.15299e-17
KPNA2	0.454815	2.19468e-17
DNLZ	0.454778	2.20941e-17
PSMC3	0.454579	2.29011e-17
ATP5SL	0.454561	2.29786e-17
BAK1	0.454477	2.33284e-17
HSD17B10	0.454464	2.33816e-17
AC079210.1	0.454131	2.4827e-17
UBC	0.453954	2.56314e-17
CREB3L2	0.453689	2.68822e-17
FBXO17	0.453666	2.69954e-17
GTF3C6	0.453579	2.74204e-17
DAXX	0.453298	2.88403e-17
ADIRF-AS1	0.453074	3.00241e-17
AC016586.1	0.453038	3.02191e-17
COL6A2	0.452963	3.0625e-17
CDKN2AIPNL	0.452784	3.16292e-17
CLEC2B	0.452767	3.17228e-17
C17orf58	0.452748	3.18332e-17
YTHDF1	0.45266	3.23353e-17
ZFAND2A	0.452655	3.23674e-17
AC078883.3	0.452598	3.26995e-17
PREB	0.452596	3.27092e-17
CAST	0.452033	3.61762e-17
PCED1B-AS1	0.452012	3.63167e-17
ABRACL	0.451953	3.67018e-17
OVCA2	0.451922	3.69013e-17
MMP19	0.45191	3.69854e-17
PSMG4	0.451858	3.73296e-17
TPI1	0.451582	3.9217e-17
IKBKG	0.451575	3.92645e-17
JUN	0.451527	3.9599e-17
RP5-1125A11.1	0.451449	4.01598e-17
TOMM22	0.451403	4.04903e-17
GPI	0.451356	4.0827e-17
BOLA2	0.451281	4.13822e-17
RP11-307C12.12	0.451241	4.16737e-17
RP11-395G23.3	0.451223	4.18104e-17
DCTPP1	0.451119	4.2594e-17
COX17	0.450967	4.37641e-17
CD58	0.450911	4.42003e-17
RP11-582J16.5	0.450556	4.70855e-17
LINC00346	0.450532	4.72897e-17
FXYD5	0.450529	4.73148e-17
RP3-508I15.21	0.450496	4.75946e-17
EGFL8	0.450472	4.77956e-17
QRICH2	0.450441	4.80544e-17
FAM86B3P	0.450397	4.84365e-17
DAPK3	0.450255	4.96711e-17
RP11-439E19.9	0.450101	5.1057e-17
ACTN4	0.450013	5.18562e-17
CFP	0.449708	5.47456e-17
RNF19B	0.44962	5.56016e-17
TMEM159	0.449615	5.56508e-17
UBE2N	0.449569	5.61085e-17
SDHAF1	0.449547	5.63291e-17
CTNNA1	0.449541	5.6392e-17
RPL11	0.44923	5.95834e-17
NOL3	0.449155	6.03837e-17
DDX56	0.449122	6.07417e-17
PFDN6	0.449012	6.19284e-17
TMEM214	0.44882	6.40728e-17
CASP8	0.448803	6.42683e-17
SLC43A3	0.448799	6.43136e-17
DNAJB1	0.448763	6.47175e-17
CAPN12	0.448669	6.58044e-17
C1QC	0.448659	6.5923e-17
SLC11A1	0.44858	6.68558e-17
ATF5	0.448538	6.73493e-17
PIM1	0.44837	6.93761e-17
REXO1	0.448356	6.95481e-17
WAS	0.448319	7.00061e-17
C21orf59	0.448013	7.38925e-17
C1orf54	0.447999	7.40731e-17
ADM5	0.447948	7.47429e-17
ZCCHC6	0.447794	7.68092e-17
SLC30A5	0.447695	7.8162e-17
SNRPC	0.447602	7.94435e-17
TRAF2	0.447393	8.24235e-17
C20orf24	0.447375	8.26961e-17
HYAL2	0.447334	8.32899e-17
ANPEP	0.447332	8.33267e-17
CEP55	0.447287	8.39821e-17
AC027612.6	0.447244	8.46163e-17
CNIH3	0.447212	8.50942e-17
RP11-611L7.1	0.446983	8.85914e-17
PRRT3-AS1	0.446981	8.86372e-17
C2CD2	0.446916	8.96473e-17
RP11-473M20.9	0.446823	9.11331e-17
GLRX	0.446675	9.35206e-17
IGFLR1	0.446667	9.36562e-17
HSPA7	0.446635	9.41909e-17
ARHGAP4	0.446333	9.93191e-17
RNASE2	0.446266	1.00485e-16
SAPCD1-AS1	0.446042	1.04511e-16
LINC01023	0.446028	1.04769e-16
AC187652.1	0.445974	1.05768e-16
RGS3	0.445924	1.06701e-16
MAPK13	0.445729	1.10415e-16
GARS	0.445722	1.10547e-16
DYRK3	0.445654	1.11881e-16
TGFB1I1	0.445516	1.1461e-16
EIF5AL1	0.445512	1.14684e-16
AC026806.2	0.445326	1.18484e-16
FLNB	0.445323	1.18553e-16
RP11-173B14.4	0.44524	1.20279e-16
RP11-303E16.2	0.445198	1.21162e-16
FN1	0.444881	1.28064e-16
ERP29	0.444869	1.28337e-16
RP11-848P1.2	0.444829	1.29247e-16
WDR55	0.444823	1.29376e-16
NCK2	0.444791	1.30095e-16
DOK2	0.444709	1.31979e-16
JAK3	0.444676	1.32746e-16
LINC00085	0.444456	1.37932e-16
NMI	0.44445	1.38068e-16
HLA-B	0.444426	1.38661e-16
PDIA3	0.4444	1.39276e-16
HSD17B3	0.444292	1.41931e-16
TUSC1	0.444244	1.43131e-16
COQ10B	0.444209	1.44e-16
CORO1B	0.444171	1.44969e-16
CDC42	0.444162	1.45195e-16
NAT1	0.443864	1.52912e-16
SF3A3	0.443807	1.54449e-16
RP3-340N1.2	0.443761	1.55681e-16
AVEN	0.443683	1.57824e-16
GMDS	0.443584	1.60542e-16
CXCR4	0.443561	1.61203e-16
MALSU1	0.443472	1.637e-16
UBE2Q1	0.44326	1.69851e-16
PDE6G	0.44317	1.72536e-16
Z82188.1	0.44317	1.72544e-16
C9orf16	0.443102	1.74579e-16
NAIF1	0.443055	1.76005e-16
RBMX2	0.443048	1.76237e-16
ALYREF	0.44303	1.7678e-16
GYPC	0.442972	1.7858e-16
CXorf40B	0.442919	1.80234e-16
CSTA	0.442732	1.86171e-16
ZNF503-AS2	0.442573	1.91382e-16
SLC4A2	0.442467	1.94899e-16
ANXA1	0.442089	2.08115e-16
DPP7	0.442053	2.09389e-16
STX10	0.442004	2.11172e-16
HMHA1	0.441979	2.12099e-16
CUTA	0.44195	2.13167e-16
SLC25A14	0.441847	2.17018e-16
OSCAR	0.441834	2.17484e-16
HAX1	0.44175	2.20681e-16
APOBR	0.441671	2.23719e-16
CLEC11A	0.441638	2.24985e-16
AAED1	0.441547	2.28554e-16
COL4A2	0.441445	2.32624e-16
FAM114A1	0.441377	2.35351e-16
HLX	0.441283	2.39211e-16
TBL2	0.441231	2.41365e-16
RBBP8	0.441134	2.45457e-16
TPT1	0.440965	2.52702e-16
EPN1	0.440943	2.53651e-16
TXNDC5	0.440887	2.56104e-16
DDX42	0.440872	2.56772e-16
PQLC3	0.440802	2.59902e-16
EPHA1	0.440789	2.60493e-16
PSMB2	0.440686	2.65151e-16
NDUFS3	0.440665	2.66097e-16
FBLN7	0.440665	2.66105e-16
HDAC8	0.440635	2.67473e-16
SNHG18	0.44059	2.69557e-16
TRIM21	0.440536	2.72086e-16
ST6GALNAC4	0.440322	2.82279e-16
RP5-977B1.11	0.440264	2.85118e-16
TNFRSF1B	0.440263	2.85167e-16
C1orf100	0.440227	2.86943e-16
RP11-24N18.1	0.440203	2.88142e-16
PLAT	0.439892	3.03966e-16
EVA1C	0.439828	3.07352e-16
SIX5	0.43973	3.12519e-16
MRPL2	0.439721	3.13045e-16
SH2D2A	0.439707	3.13757e-16
RP11-338K17.8	0.439616	3.18741e-16
TEX264	0.439608	3.19146e-16
ROPN1	0.439587	3.20297e-16
NADSYN1	0.439562	3.21685e-16
RAB27A	0.439535	3.2318e-16
TIMM17B	0.43948	3.26228e-16
ABCC3	0.439394	3.31127e-16
TARBP2	0.439309	3.35981e-16
HEBP2	0.439167	3.44221e-16
STAC3	0.439141	3.45788e-16
AP000330.8	0.438843	3.63899e-16
ATP5J	0.438591	3.79955e-16
BFAR	0.438535	3.83605e-16
PIGT	0.438507	3.85404e-16
TTC9C	0.437943	4.24441e-16
TRIM38	0.437893	4.28037e-16
HAAO	0.437673	4.44473e-16
TUBA1C	0.437619	4.48543e-16
C2	0.437609	4.4936e-16
CTB-60E11.4	0.437487	4.58787e-16
PTP4A3	0.437417	4.64303e-16
AC092143.1	0.437343	4.70141e-16
AURKAIP1	0.437238	4.78685e-16
PGLS	0.437188	4.82714e-16
COL8A1	0.437163	4.84768e-16
UBE2Z	0.436962	5.01676e-16
THEMIS2	0.436733	5.21604e-16
CTC-250I14.3	0.436641	5.29819e-16
TSHZ2	0.436623	5.31423e-16
RP11-360L9.7	0.436596	5.33864e-16
SIGLEC9	0.436569	5.36332e-16
RNF128	0.436568	5.36475e-16
SUSD2	0.436406	5.51408e-16
RHEBL1	0.436373	5.54478e-16
RP11-686D22.3	0.436373	5.5452e-16
RP5-1057J7.7	0.436329	5.58683e-16
DYNLRB1	0.436314	5.60148e-16
PHLDA3	0.436291	5.62342e-16
CDC34	0.436177	5.73322e-16
CTD-2540B15.11	0.436097	5.81112e-16
CD14	0.43604	5.86779e-16
GAR1	0.436021	5.88685e-16
GNG5	0.436013	5.89488e-16
UTS2	0.435987	5.92034e-16
C19orf40	0.435848	6.06245e-16
SLC27A3	0.435547	6.37871e-16
GAPDH	0.435426	6.51119e-16
HCCS	0.435171	6.79868e-16
CD300A	0.435044	6.94658e-16
MYO7A	0.43503	6.96311e-16
SLC30A7	0.434888	7.13139e-16
RCN1	0.434785	7.25716e-16
EMC6	0.434558	7.54023e-16
RP11-356I2.4	0.434479	7.64192e-16
RP5-1085F17.3	0.434388	7.75998e-16
LINC00852	0.434335	7.82982e-16
APOBEC3B	0.434283	7.89816e-16
HNRNPL	0.434169	8.05215e-16
NDUFA12	0.434082	8.17048e-16
GPC1	0.433888	8.44195e-16
RP11-456P18.2	0.433801	8.56774e-16
ARHGAP25	0.433444	9.09773e-16
CACNA2D4	0.43341	9.15021e-16
SPOCD1	0.433368	9.2155e-16
RP5-836N10.1	0.433298	9.32432e-16
NBEAL2	0.433291	9.33503e-16
DPM2	0.4332	9.47843e-16
PYGO2	0.433127	9.59534e-16
SLC35F5	0.432919	9.93661e-16
CTTN	0.432884	9.99529e-16
OBFC1	0.432876	1.00098e-15
AC017048.3	0.432824	1.00977e-15
MBOAT1	0.432758	1.02087e-15
TRAF1	0.432729	1.02587e-15
TICAM2	0.432679	1.03458e-15
PKN1	0.432519	1.06265e-15
CD163	0.432394	1.08517e-15
RAC2	0.43235	1.09324e-15
PPP1R37	0.432312	1.10028e-15
TUFM	0.432256	1.1106e-15
PRPS2	0.432135	1.13333e-15
EVA1A	0.432093	1.14127e-15
MICA	0.431986	1.16203e-15
CMSS1	0.431936	1.17174e-15
NDNL2	0.431922	1.17455e-15
VSIG10L	0.431873	1.18423e-15
KANK2	0.431817	1.19535e-15
PISD	0.431783	1.20213e-15
KYNU	0.43166	1.2271e-15
LRRC37A3	0.431475	1.26566e-15
AKT1S1	0.431444	1.27232e-15
TESC	0.431419	1.27753e-15
MT1L	0.431375	1.28703e-15
RP11-63P12.6	0.431143	1.33778e-15
AC005682.6	0.430952	1.38115e-15
KDM4A-AS1	0.430944	1.383e-15
FGFR1OP	0.43091	1.39084e-15
GPR3	0.430854	1.40393e-15
MMP11	0.430846	1.40586e-15
LIMK1	0.430836	1.40817e-15
CARHSP1	0.430751	1.4282e-15
TAGLN	0.430702	1.43988e-15
LDLRAD2	0.43068	1.44528e-15
BABAM1	0.430609	1.46259e-15
EIF1AD	0.430574	1.47106e-15
ARMCX6	0.430529	1.48219e-15
IL17RC	0.430184	1.56973e-15
TIMM44	0.430101	1.59151e-15
DYNLT1	0.429917	1.64098e-15
BLOC1S4	0.429895	1.64691e-15
DERL2	0.429834	1.66386e-15
MRPL37	0.429538	1.74761e-15
PIK3R6	0.429517	1.75389e-15
ATR	0.429505	1.7574e-15
SLX1A	0.429476	1.76587e-15
MKNK2	0.429404	1.78714e-15
CTD-3099C6.11	0.429262	1.82965e-15
PGPEP1	0.429174	1.85638e-15
ZMYND19	0.429071	1.88844e-15
TMEM158	0.428881	1.94881e-15
IL2RG	0.428578	2.04928e-15
AC022819.3	0.428568	2.05272e-15
SYCE1L	0.428562	2.05459e-15
GLB1	0.42853	2.06564e-15
CHST12	0.428484	2.08132e-15
TOR1A	0.428462	2.08897e-15
UGCG	0.428197	2.18264e-15
U91328.20	0.428181	2.18827e-15
TNFSF13	0.428133	2.2059e-15
NXT1	0.42805	2.23618e-15
RP5-1065J22.8	0.428045	2.23824e-15
RP11-10C24.3	0.427935	2.27907e-15
PRKACA	0.427786	2.33604e-15
SMPD1	0.427772	2.34146e-15
RAD54L	0.427722	2.3607e-15
NAP1L4P1	0.427614	2.40334e-15
C1QB	0.427595	2.41066e-15
ASL	0.427463	2.46373e-15
TNFAIP8L1	0.427271	2.54305e-15
LSM4	0.427234	2.55873e-15
ITGB5	0.427017	2.65163e-15
RP11-290D2.6	0.426999	2.65948e-15
CEP89	0.426812	2.7429e-15
TMUB2	0.426765	2.76399e-15
SIRT6	0.426516	2.87961e-15
CERS2	0.42646	2.90599e-15
TM2D2	0.426416	2.92723e-15
GGCX	0.426238	3.01405e-15
NUPR1	0.426211	3.02741e-15
AC087269.1	0.426204	3.03127e-15
ZNF579	0.426107	3.07966e-15
LRPAP1	0.426037	3.11534e-15
SPTBN5	0.425925	3.17304e-15
HTRA3	0.425842	3.21637e-15
C7orf43	0.425812	3.23247e-15
TMEM241	0.425725	3.27913e-15
RFC2	0.425661	3.31338e-15
VENTX	0.425633	3.32852e-15
TMEM205	0.425548	3.37542e-15
RP11-138I1.4	0.425501	3.40175e-15
SERPINE1	0.425354	3.48463e-15
CTC-492K19.4	0.425225	3.55856e-15
FNDC3B	0.42519	3.57944e-15
TMEM138	0.425182	3.58385e-15
C2orf66	0.425135	3.61179e-15
JTB	0.425134	3.61236e-15
FBXO18	0.425022	3.67896e-15
NDUFA4L2	0.424956	3.71911e-15
BTC	0.42483	3.79673e-15
NIT2	0.424719	3.86598e-15
TNFRSF10B	0.424659	3.90394e-15
C17orf62	0.424428	4.0541e-15
UCHL3	0.424325	4.12275e-15
RP1-40E16.9	0.424316	4.12902e-15
PSMD6	0.42431	4.13292e-15
RP1-244F24.1	0.424293	4.14462e-15
CHSY1	0.42423	4.1873e-15
PCED1B	0.424151	4.24137e-15
RP11-174G6.5	0.424119	4.26387e-15
DDAH2	0.424084	4.28841e-15
FTH1	0.424074	4.29492e-15
RPL5P12	0.424058	4.30652e-15
SMARCAL1	0.424034	4.32323e-15
GALNS	0.423898	4.42023e-15
PSMD1	0.423874	4.43769e-15
CMTM6	0.423796	4.49433e-15
FMNL1	0.42374	4.53531e-15
B4GALT3	0.423551	4.67731e-15
MRPL4	0.42344	4.76287e-15
PFKFB4	0.42342	4.77846e-15
CENPW	0.423105	5.02948e-15
RFX8	0.423065	5.06177e-15
SAP18	0.423041	5.08176e-15
CARM1	0.422907	5.19407e-15
HSPA5	0.422882	5.21497e-15
UBE2B	0.422864	5.23031e-15
PROSER2	0.422769	5.31193e-15
C9orf64	0.422768	5.31241e-15
FAM167B	0.422565	5.49032e-15
TSPAN9	0.422537	5.51508e-15
LOXL1	0.422337	5.69679e-15
CD3EAP	0.42227	5.7591e-15
HCLS1	0.422129	5.89226e-15
HK2	0.421906	6.10943e-15
PTS	0.421879	6.13613e-15
GTF2E2	0.421861	6.15419e-15
FKBP9	0.421733	6.2826e-15
LINC00704	0.421723	6.2925e-15
FBL	0.421671	6.34595e-15
IAH1	0.421657	6.36023e-15
GADD45GIP1	0.421643	6.37465e-15
RBM38	0.421626	6.39247e-15
KCTD9	0.421603	6.41657e-15
MCAM	0.421544	6.47828e-15
RPF2	0.421357	6.6771e-15
AC005682.5	0.421303	6.7347e-15
AP000695.6	0.421201	6.84685e-15
LZTS1	0.42116	6.89229e-15
RP11-47I22.2	0.421042	7.02546e-15
G6PD	0.420872	7.22062e-15
SMCO4	0.420827	7.27311e-15
ADRBK1	0.42048	7.6918e-15
DAP	0.42039	7.80387e-15
RP11-563K23.1	0.42035	7.85421e-15
GRAMD1A	0.420147	8.116e-15
DERL1	0.420142	8.12214e-15
GUK1	0.41999	8.32347e-15
NUMBL	0.419987	8.32721e-15
AKR1A1	0.419872	8.48223e-15
MTX2	0.419817	8.55807e-15
DIRAS3	0.419793	8.5919e-15
PARK7	0.419646	8.79689e-15
TXNDC15	0.41946	9.06356e-15
PDPN	0.419445	9.08532e-15
RPS9	0.419401	9.14922e-15
RP11-19E11.1	0.419353	9.22081e-15
MIER2	0.419114	9.58062e-15
SH3GL1	0.419061	9.6626e-15
SZRD1	0.419005	9.74959e-15
LSMD1	0.418878	9.95113e-15
PTGIR	0.418702	1.0236e-14
GTF3A	0.41868	1.02717e-14
SERPINB1	0.418639	1.03388e-14
SLC26A6	0.418515	1.05468e-14
PTBP1	0.418451	1.06548e-14
HEATR3	0.418357	1.08159e-14
YARS	0.418226	1.10464e-14
TM4SF1	0.418143	1.11941e-14
CORO1A	0.418072	1.1322e-14
PLCB2	0.417927	1.15861e-14
COA6	0.417852	1.1726e-14
C1orf174	0.417798	1.18275e-14
RUNX3	0.417752	1.19157e-14
CHEK2	0.417714	1.19878e-14
ALG3	0.417701	1.20127e-14
POU3F1	0.417694	1.20251e-14
ARTN	0.417612	1.21852e-14
UXT	0.417604	1.22007e-14
HAUS8	0.41753	1.23444e-14
LRR1	0.417525	1.23546e-14
MFSD7	0.417423	1.25569e-14
AC144831.1	0.417344	1.27168e-14
RPL18	0.417321	1.27636e-14
RGS16	0.417269	1.28696e-14
RAB3D	0.417265	1.28773e-14
TMED1	0.417182	1.30485e-14
LGMN	0.41714	1.31381e-14
CCT8	0.41701	1.34125e-14
FCGR2C	0.416956	1.35271e-14
ADAM12	0.416908	1.36319e-14
SYNC	0.416862	1.37318e-14
IER5	0.416862	1.37319e-14
USP30-AS1	0.416858	1.37402e-14
SRPX2	0.416836	1.37894e-14
PPIH	0.416785	1.39007e-14
BRD2	0.416687	1.41188e-14
HMGCL	0.416635	1.42369e-14
GAL3ST4	0.416544	1.44457e-14
NRM	0.416456	1.46472e-14
NAPA	0.416432	1.47032e-14
C10orf55	0.416255	1.51243e-14
MRPS9	0.416246	1.51457e-14
CD7	0.416161	1.53527e-14
FER1L4	0.416054	1.56144e-14
RP11-126K1.2	0.416001	1.57478e-14
PIGY	0.415957	1.5857e-14
SH3D21	0.415906	1.59854e-14
DERL3	0.415845	1.61426e-14
MRPL16	0.415824	1.61942e-14
EXOC3L1	0.415704	1.65078e-14
KARS	0.415617	1.6737e-14
C7orf50	0.415604	1.67695e-14
ULBP2	0.415602	1.67759e-14
FAM72B	0.415577	1.68434e-14
ARHGAP17	0.415564	1.68778e-14
PAK4	0.415445	1.71988e-14
ALKBH3	0.41525	1.77391e-14
PDZD11	0.415249	1.77409e-14
DDX10	0.415209	1.78544e-14
PSD4	0.415159	1.79954e-14
COL5A1	0.415133	1.80711e-14
SNHG17	0.415107	1.81453e-14
RPF1	0.415059	1.82824e-14
BCAM	0.414991	1.84795e-14
AC136297.1	0.414733	1.92497e-14
NR2C2AP	0.414665	1.94589e-14
CFLAR	0.41464	1.95368e-14
B3GALT6	0.4145	1.99736e-14
AC092299.7	0.414357	2.04287e-14
HIST1H4I	0.41434	2.04827e-14
RCE1	0.414288	2.06531e-14
SMPD2	0.414251	2.07747e-14
RP11-203J24.9	0.414208	2.09161e-14
TMEM14B	0.414061	2.1404e-14
GBGT1	0.414042	2.14697e-14
SNX24	0.41399	2.16462e-14
KCNK6	0.413947	2.17948e-14
SPATC1L	0.413866	2.20743e-14
UBA52	0.413771	2.24068e-14
KDELR3	0.413593	2.30453e-14
PSMB9	0.413585	2.30745e-14
RPL39L	0.413523	2.32989e-14
CSK	0.413482	2.34497e-14
PTPN1	0.413323	2.40463e-14
IL34	0.41323	2.43983e-14
EN2	0.412911	2.56555e-14
RP9	0.412902	2.56906e-14
OSTF1	0.412742	2.63429e-14
EFNB2	0.412393	2.78275e-14
AC092295.7	0.412358	2.79817e-14
RP11-173M1.8	0.41233	2.81055e-14
EIF3B	0.412327	2.81188e-14
PI4K2B	0.412283	2.83115e-14
SLAMF8	0.412233	2.85367e-14
ELF4	0.412085	2.92042e-14
TNFSF12	0.412081	2.9225e-14
C19orf69	0.412046	2.93819e-14
EDEM1	0.412013	2.9538e-14
ACOT13	0.411889	3.01163e-14
ANAPC11	0.411874	3.01848e-14
TMEM59	0.411761	3.07263e-14
RP11-420L9.5	0.411718	3.09341e-14
PDLIM4	0.411695	3.1045e-14
AD000671.6	0.411676	3.11376e-14
HMCES	0.411649	3.12674e-14
BGN	0.411439	3.23121e-14
SECTM1	0.411369	3.26696e-14
CTC-429P9.4	0.411288	3.30843e-14
CDR2	0.411228	3.33949e-14
LINC01060	0.411069	3.42339e-14
CPNE1	0.411051	3.43305e-14
POLG	0.410962	3.48145e-14
ATG4A	0.410923	3.50253e-14
ACP2	0.410744	3.60202e-14
C8orf48	0.410674	3.64123e-14
GIPC1	0.410668	3.64486e-14
RP11-196G11.1	0.410654	3.653e-14
DYNLL1	0.410535	3.72133e-14
RRP8	0.410456	3.76723e-14
CUL3	0.410311	3.85364e-14
SKIV2L	0.410114	3.97361e-14
KRTCAP2	0.40991	4.10181e-14
SEL1L3	0.409857	4.13584e-14
CARD9	0.409823	4.15754e-14
ZNF653	0.409716	4.22692e-14
ALOX5	0.409658	4.26536e-14
PRSS23	0.409582	4.31625e-14
CCDC18	0.40943	4.41949e-14
PARVG	0.409372	4.45916e-14
PNO1	0.409305	4.5061e-14
SH3BP1	0.40916	4.6083e-14
KDM2A	0.409083	4.66396e-14
LOXL4	0.409082	4.66444e-14
LIMS1	0.409069	4.67398e-14
YDJC	0.408932	4.77436e-14
RP5-943J3.2	0.408862	4.8266e-14
NADK	0.408807	4.86777e-14
C12orf79	0.408711	4.94055e-14
NUP85	0.408561	5.05739e-14
FBXO46	0.408478	5.12248e-14
VDR	0.408323	5.24674e-14
RFXANK	0.40832	5.24891e-14
CRELD1	0.408315	5.2537e-14
BAG6	0.408025	5.49426e-14
TIMP1	0.40798	5.53295e-14
AF127577.10	0.407944	5.56376e-14
HCG4P11	0.407861	5.63559e-14
FAM86HP	0.407727	5.75324e-14
GPR89C	0.407695	5.78186e-14
CHD1	0.407692	5.78412e-14
C1orf50	0.407687	5.78932e-14
C15ORF37	0.407642	5.82965e-14
RGS14	0.407601	5.86651e-14
DALRD3	0.407472	5.98422e-14
CD40	0.407461	5.99453e-14
MROH6	0.407343	6.10476e-14
STK19	0.407302	6.14374e-14
C12orf44	0.407292	6.15292e-14
SLBP	0.407255	6.18825e-14
FUCA1	0.407245	6.19715e-14
RP5-1024N4.4	0.407206	6.23456e-14
STEAP1	0.407065	6.37242e-14
C8orf76	0.406961	6.47456e-14
DEF6	0.406931	6.5047e-14
GTPBP2	0.406824	6.61263e-14
FXYD3	0.406811	6.62662e-14
NDUFB2	0.406692	6.74823e-14
LTV1	0.406614	6.82992e-14
PNKD	0.406582	6.86447e-14
EHD4	0.406506	6.94498e-14
FAM104A	0.406397	7.06174e-14
MAEA	0.406171	7.31117e-14
OLFML2B	0.406159	7.32575e-14
AC083899.3	0.406115	7.37513e-14
ADIPOR1	0.405985	7.52328e-14
RP11-458N5.1	0.405864	7.66483e-14
SEC24D	0.405818	7.71952e-14
RP11-395P17.11	0.405793	7.74807e-14
TNFAIP8	0.405732	7.82132e-14
AC017002.1	0.405583	8.00251e-14
RP11-879F14.2	0.405553	8.0395e-14
P4HA1	0.40551	8.09184e-14
ANAPC7	0.405412	8.21513e-14
SRSF7	0.405364	8.27541e-14
CITED2	0.405335	8.3128e-14
CD72	0.405317	8.33536e-14
RP11-803B1.8	0.405177	8.5155e-14
NDUFV2	0.405012	8.73448e-14
AC004067.5	0.404981	8.77592e-14
HIST1H2AC	0.404963	8.79974e-14
MRPL44	0.404703	9.15672e-14
RP11-697E22.1	0.404402	9.5884e-14
RPS20	0.40437	9.63523e-14
RP11-175K6.1	0.404218	9.86071e-14
CCDC34	0.404172	9.93103e-14
DHRS3	0.404017	1.01676e-13
MICB	0.403828	1.04656e-13
RP11-367H1.1	0.403778	1.05451e-13
NDUFA11	0.403748	1.05933e-13
NOS3	0.4037	1.06714e-13
DGKA	0.403671	1.07184e-13
RAB43	0.4036	1.08346e-13
SLC8B1	0.403492	1.10158e-13
RP5-1180E21.5	0.403451	1.1084e-13
XKR8	0.403197	1.15212e-13
EVC	0.403101	1.16906e-13
NUP62	0.403091	1.17084e-13
OSBPL10	0.403052	1.17787e-13
DHX34	0.402959	1.1945e-13
PMPCA	0.402836	1.21712e-13
RP11-134O21.1	0.402832	1.2179e-13
FZD7	0.402793	1.22499e-13
DNAJC2	0.402765	1.23021e-13
LASP1	0.402762	1.23079e-13
UBE2L3	0.402705	1.24163e-13
TMEM44	0.402657	1.25069e-13
RP5-1043L13.1	0.402648	1.25241e-13
COPRS	0.402628	1.25611e-13
TRPT1	0.402598	1.26189e-13
CHI3L1	0.402154	1.34982e-13
TNFAIP2	0.402104	1.36015e-13
HNRNPF	0.402045	1.37233e-13
DDRGK1	0.401915	1.39957e-13
PRR14	0.401914	1.39984e-13
TMEM189	0.4019	1.4028e-13
WTIP	0.401863	1.41059e-13
RPS2P32	0.401465	1.4983e-13
CNPY4	0.401414	1.5099e-13
C5AR1	0.401298	1.53649e-13
CBWD6	0.401286	1.53934e-13
THADA	0.401212	1.55671e-13
CHRDL2	0.401209	1.55736e-13
C11orf48	0.401016	1.60352e-13
RP11-521B24.5	0.400955	1.61823e-13
CPA4	0.400935	1.62317e-13
MOB3C	0.400773	1.66336e-13
TRIP6	0.400753	1.66843e-13
MRPL3	0.400718	1.67727e-13
PML	0.400704	1.68069e-13
CSNK1D	0.400591	1.70975e-13
THBD	0.400551	1.7201e-13
TMEM43	0.400537	1.72373e-13
FOSL2	0.400506	1.73163e-13
C1orf162	0.400501	1.73303e-13
[truncated: 3,677 more rows]

## Sheet: Table S2
Table S2: Joint analysis of the differentially expressed mRNAs and proteins between TMSB10 high GBM group versus low GBM group.
protein	protein_FC	protein_p	protein_log2(FC)	mRNA	mRNA_FC	mRNA_p	mRNA_log2(FC)	protein_Sig	mRNA_Sig	Sig	Regulation
ATP13A4_pep	0.792229	0.010112	-0.336011	ATP13A4	0.380935	1.64773e-06	-1.39238	yes	yes	yes	down_down
BCHE_pep	0.688421	0.000335417	-0.538636	BCHE	0.429768	5.34112e-06	-1.21837	yes	yes	yes	down_down
BTBD17_pep	0.630819	0.000396234	-0.664702	BTBD17	0.37708	9.51537e-06	-1.40706	yes	yes	yes	down_down
CHST9_pep	0.66606	0.00109221	-0.586275	CHST9	0.379748	4.95357e-06	-1.39688	yes	yes	yes	down_down
CNTN1_pep	0.600064	0.00709584	-0.736812	CNTN1	0.373377	0.000131625	-1.4213	yes	yes	yes	down_down
COL28A1_pep	0.531765	0.00549057	-0.911139	COL28A1	0.302058	2.45622e-06	-1.7271	yes	yes	yes	down_down
EDNRB_pep	0.575217	7.17073e-06	-0.797821	EDNRB	0.386003	4.1663e-07	-1.37332	yes	yes	yes	down_down
EGFR_pep	0.407105	0.000409455	-1.29653	EGFR	0.189319	0.00010075	-2.40111	yes	yes	yes	down_down
EMILIN3_pep	0.665597	3.55265e-05	-0.587279	EMILIN3	0.297934	1.90461e-05	-1.74694	yes	yes	yes	down_down
FAT3_pep	0.697828	2.51449e-05	-0.519057	FAT3	0.369279	5.55156e-07	-1.43722	yes	yes	yes	down_down
FGFR3_pep	0.615837	6.81402e-06	-0.699378	FGFR3	0.297532	3.8155e-06	-1.74888	yes	yes	yes	down_down
IL17D_pep	0.809684	0.0463136	-0.304568	IL17D	0.444537	7.36938e-08	-1.16963	yes	yes	yes	down_down
KCND2_pep	0.774432	0.0110116	-0.368789	KCND2	0.491217	0.0228743	-1.02557	yes	yes	yes	down_down
KCNJ10_pep	0.690325	0.00371233	-0.534653	KCNJ10	0.403293	2.44365e-06	-1.3101	yes	yes	yes	down_down
MASP1_pep	0.74139	0.00540297	-0.431695	MASP1	0.32456	1.54677e-08	-1.62344	yes	yes	yes	down_down
MMP16_pep	0.815637	0.0108166	-0.294002	MMP16	0.472589	9.88036e-05	-1.08134	yes	yes	yes	down_down
OLIG1_pep	0.558173	3.23061e-07	-0.841217	OLIG1	0.363582	2.6517e-06	-1.45965	yes	yes	yes	down_down
OLIG2_pep	0.552809	1.96934e-07	-0.855146	OLIG2	0.356772	6.49642e-07	-1.48692	yes	yes	yes	down_down
OMG_pep	0.644081	0.0373465	-0.634686	OMG	0.43348	0.000191964	-1.20596	yes	yes	yes	down_down
OPHN1_pep	0.68652	2.67955e-06	-0.542626	OPHN1	0.489557	1.51394e-08	-1.03045	yes	yes	yes	down_down
PDYN_pep	0.610169	0.0267966	-0.712718	PDYN	0.468361	0.00537219	-1.09431	yes	yes	yes	down_down
PI16_pep	0.57378	0.00039263	-0.801432	PI16	0.439913	0.000452574	-1.18471	yes	yes	yes	down_down
SALL3_pep	0.708974	0.000185885	-0.496196	SALL3	0.457259	0.000121194	-1.12892	yes	yes	yes	down_down
SOX6_pep	0.653388	9.12913e-05	-0.613989	SOX6	0.489696	2.45622e-06	-1.03004	yes	yes	yes	down_down
SOX8_pep	0.552612	1.20863e-06	-0.85566	SOX8	0.356533	8.08988e-06	-1.48789	yes	yes	yes	down_down
TNR_pep	0.570352	0.00200426	-0.810075	TNR	0.22866	9.24502e-07	-2.12872	yes	yes	yes	down_down
A1BG_pep	1.31061	0.00856935	0.390239	A1BG	0.906708	0.198964	-0.14129	yes	no	no	no_no
A2M_pep	1.22364	0.072343	0.291181	A2M	1.83429	0.000161559	0.87522	no	no	no	no_no
AAAS_pep	0.993438	0.904035	-0.0094983	AAAS	0.986078	0.856241	-0.0202261	no	no	no	no_no
AAED1_pep	1.08681	0.34913	0.120099	AAED1	1.17307	0.0196719	0.230295	no	no	no	no_no
AAK1_pep	1.02269	0.784436	0.0323627	AAK1	0.996728	0.975363	-0.00472761	no	no	no	no_no
AAMDC_pep	0.932035	0.419755	-0.101544	AAMDC	0.965504	0.630026	-0.0506465	no	no	no	no_no
AAR2_pep	1.05881	0.325355	0.0824371	AAR2	0.953568	0.519368	-0.068593	no	no	no	no_no
AASDHPPT_pep	0.949111	0.300383	-0.0753512	AASDHPPT	0.837394	0.00538007	-0.256021	no	no	no	no_no
AASS_pep	0.809395	0.00874509	-0.305084	AASS	0.657879	7.52366e-06	-0.604107	yes	no	no	no_no
AATF_pep	0.995058	0.948394	-0.00714753	AATF	0.98985	0.90523	-0.0147186	no	no	no	no_no
ABCA1_pep	1.29493	0.000786415	0.372879	ABCA1	1.39383	0.00418377	0.479057	yes	no	no	no_no
ABCA2_pep	0.973302	0.819959	-0.0390412	ABCA2	0.895624	0.57279	-0.159035	no	no	no	no_no
ABCA8_pep	1.12516	0.428599	0.170129	ABCA8	0.915782	0.771414	-0.126923	no	no	no	no_no
ABCB6_pep	1.03075	0.659689	0.0436969	ABCB6	0.826663	0.0226003	-0.274628	no	no	no	no_no
ABCB7_pep	0.818138	0.00260587	-0.289585	ABCB7	0.873937	0.0116543	-0.194399	yes	no	no	no_no
ABCC1_pep	1.2297	0.00979794	0.29831	ABCC1	1.20854	0.103545	0.273262	yes	no	no	no_no
ABCC4_pep	0.973895	0.738903	-0.0381616	ABCC4	0.955884	0.713868	-0.065092	no	no	no	no_no
ABCD1_pep	1.23471	0.00318489	0.30417	ABCD1	1.17699	0.122694	0.235104	yes	no	no	no_no
ABCD2_pep	0.823592	0.0416287	-0.279998	ABCD2	0.582518	0.000461246	-0.779625	yes	no	no	no_no
ABCD3_pep	0.913646	0.246127	-0.130293	ABCD3	0.813837	0.00570459	-0.297188	no	no	no	no_no
ABCD4_pep	1.0051	0.952929	0.00734014	ABCD4	0.922466	0.31065	-0.116432	no	no	no	no_no
ABCE1_pep	1.01607	0.703758	0.0229979	ABCE1	0.973407	0.755932	-0.0388847	no	no	no	no_no
ABCF1_pep	1.0513	0.379014	0.0721688	ABCF1	0.996093	0.96291	-0.00564811	no	no	no	no_no
ABCF2_pep	1.06403	0.367177	0.0895366	ABCF2	0.984487	0.893688	-0.0225564	no	no	no	no_no
ABCF3_pep	1.03354	0.457228	0.0475889	ABCF3	0.997858	0.97965	-0.0030933	no	no	no	no_no
ABHD10_pep	0.823765	0.0108652	-0.279696	ABHD10	0.879673	0.0185079	-0.184961	yes	no	no	no_no
ABHD11_pep	1.07978	0.365932	0.110737	ABHD11	1.10796	0.250273	0.147911	no	no	no	no_no
ABHD14B_pep	1.05875	0.614697	0.0823631	ABHD14B	1.10587	0.270755	0.145181	no	no	no	no_no
ABHD17B_pep	0.946339	0.557518	-0.079571	ABHD17B	0.909623	0.369967	-0.13666	no	no	no	no_no
ABHD2_pep	0.844273	0.0999244	-0.244218	ABHD2	0.922123	0.578503	-0.116969	no	no	no	no_no
ABHD3_pep	1.06329	0.399982	0.0885289	ABHD3	1.20602	0.012457	0.270258	no	no	no	no_no
ABHD4_pep	0.932398	0.231468	-0.100982	ABHD4	0.860899	0.0416306	-0.216084	no	no	no	no_no
ABI3_pep	1.2886	0.00357763	0.365799	ABI3	1.30803	0.112155	0.387401	yes	no	no	no_no
ABI3BP_pep	1.25408	0.0954179	0.326634	ABI3BP	1.14588	0.593291	0.196461	no	no	no	no_no
ABL1_pep	1.00189	0.96784	0.00271939	ABL1	0.981854	0.870361	-0.0264198	no	no	no	no_no
ABT1_pep	1.06651	0.231647	0.0929035	ABT1	1.01013	0.884751	0.0145395	no	no	no	no_no
ACAA1_pep	1.02327	0.772832	0.033182	ACAA1	0.922786	0.233874	-0.115931	no	no	no	no_no
ACAD10_pep	1.02114	0.784278	0.0301798	ACAD10	0.90497	0.0875682	-0.144058	no	no	no	no_no
ACAD11_pep	1.06834	0.428726	0.0953673	ACAD11	0.889947	0.0428287	-0.168209	no	no	no	no_no
ACAP1_pep	1.16682	0.0603415	0.222581	ACAP1	1.4709	2.56897e-05	0.556696	no	no	no	no_no
ACAP2_pep	1.13581	0.00114546	0.183719	ACAP2	0.991233	0.917624	-0.0127036	no	no	no	no_no
ACAP3_pep	0.897771	0.0988988	-0.15558	ACAP3	0.672449	0.00116174	-0.572504	no	no	no	no_no
ACBD3_pep	1.09858	0.0274095	0.135638	ACBD3	1.05712	0.33147	0.0801449	no	no	no	no_no
ACBD4_pep	0.846461	0.0183172	-0.240485	ACBD4	0.887323	0.165418	-0.172469	no	no	no	no_no
ACBD5_pep	0.962451	0.601401	-0.0552151	ACBD5	0.880889	0.146503	-0.182969	no	no	no	no_no
ACD_pep	0.98777	0.855161	-0.0177526	ACD	0.960251	0.664179	-0.0585168	no	no	no	no_no
ACHE_pep	1.13194	0.16391	0.1788	ACHE	1.10494	0.633664	0.143969	no	no	no	no_no
ACIN1_pep	0.930421	0.192636	-0.104045	ACIN1	0.878261	0.0641167	-0.187278	no	no	no	no_no
ACLY_pep	1.24579	0.00011628	0.31706	ACLY	0.989567	0.931109	-0.0151304	yes	no	no	no_no
ACO1_pep	0.980502	0.820455	-0.0284082	ACO1	0.994773	0.965548	-0.00756023	no	no	no	no_no
ACOT11_pep	1.11778	0.223513	0.160634	ACOT11	0.838171	0.331822	-0.254683	no	no	no	no_no
ACOX1_pep	1.03528	0.671213	0.0500268	ACOX1	0.90899	0.123339	-0.137663	no	no	no	no_no
ACP5_pep	1.12619	0.277746	0.171449	ACP5	1.96234	0.00377142	0.972572	no	no	no	no_no
ACP6_pep	1.13057	0.202102	0.177046	ACP6	0.993686	0.9655	-0.00913857	no	no	no	no_no
ACPP_pep	1.21553	0.0115539	0.28158	ACPP	1.59215	0.000464342	0.670973	yes	no	no	no_no
ACSL4_pep	1.25376	0.000223083	0.326265	ACSL4	1.37509	0.000710459	0.459521	yes	no	no	no_no
ACSL5_pep	1.13514	0.147736	0.182871	ACSL5	1.28605	0.0338998	0.362944	no	no	no	no_no
ACSM5_pep	0.868375	0.073953	-0.20361	ACSM5	0.860013	0.437422	-0.21757	no	no	no	no_no
ACSS1_pep	0.771383	0.00318471	-0.37448	ACSS1	0.56478	2.7095e-05	-0.824239	yes	no	no	no_no
ACTA1_pep	1.42217	0.0838766	0.508098	ACTA1	0.996872	0.974419	-0.00452	no	no	no	no_no
ACTG1_pep	1.303	0.0619159	0.381839	ACTG1	1.30519	0.000401027	0.384263	no	no	no	no_no
ACTL6A_pep	0.962217	0.592457	-0.0555655	ACTL6A	1.08084	0.310581	0.112158	no	no	no	no_no
ACTN2_pep	0.91867	0.381064	-0.122381	ACTN2	0.56232	8.36048e-05	-0.830536	no	no	no	no_no
ACTN3_pep	1.05232	0.496331	0.0735685	ACTN3	0.997903	0.935501	-0.00302796	no	no	no	no_no
ACTN4_pep	1.14061	0.0281085	0.189803	ACTN4	1.09429	0.309005	0.129996	no	no	no	no_no
ACTR3_pep	1.15505	0.00151289	0.207949	ACTR3	1.29177	4.02909e-05	0.369353	no	no	no	no_no
ACTR5_pep	1.01092	0.852249	0.0156628	ACTR5	0.898146	0.102108	-0.154978	no	no	no	no_no
ACTR6_pep	0.947129	0.291465	-0.0783669	ACTR6	0.9365	0.411948	-0.0946485	no	no	no	no_no
ACTR8_pep	0.918025	0.0677208	-0.123395	ACTR8	0.827571	0.00108116	-0.273045	no	no	no	no_no
ADAL_pep	0.98729	0.882238	-0.0184545	ADAL	0.85452	0.0135208	-0.226813	no	no	no	no_no
ADAM10_pep	1.04921	0.532565	0.0693019	ADAM10	1.06417	0.492774	0.0897284	no	no	no	no_no
ADAM12_pep	1.24655	0.0205871	0.317937	ADAM12	1.7849	0.000831012	0.835846	yes	no	no	no_no
ADAM17_pep	1.08007	0.257294	0.111125	ADAM17	1.08598	0.186542	0.118995	no	no	no	no_no
ADAM28_pep	1.13815	0.0195238	0.186692	ADAM28	1.30601	0.111591	0.385169	no	no	no	no_no
ADAM9_pep	1.10578	0.177845	0.145059	ADAM9	1.33467	0.00687371	0.41648	no	no	no	no_no
ADAMTS1_pep	1.10521	0.0831938	0.144316	ADAMTS1	1.46284	0.0155948	0.548768	no	no	no	no_no
ADAMTS4_pep	1.16884	0.063627	0.225075	ADAMTS4	1.81741	0.000457961	0.861882	no	no	no	no_no
ADAP1_pep	0.925147	0.683962	-0.112246	ADAP1	1.11494	0.541692	0.156968	no	no	no	no_no
ADAP2_pep	1.28284	0.00114546	0.359337	ADAP2	1.46465	0.00396607	0.550556	yes	no	no	no_no
ADAR_pep	0.935918	0.227527	-0.0955463	ADAR	0.920951	0.287996	-0.118804	no	no	no	no_no
ADAT1_pep	1.02123	0.736709	0.0303142	ADAT1	0.99066	0.927525	-0.0135387	no	no	no	no_no
ADCK5_pep	1.15248	0.183327	0.204741	ADCK5	1.04357	0.534139	0.0615273	no	no	no	no_no
ADH1B_pep	1.15067	0.383941	0.202469	ADH1B	0.998273	0.97853	-0.00249321	no	no	no	no_no
ADH5_pep	0.932664	0.20532	-0.100571	ADH5	0.98857	0.863301	-0.016585	no	no	no	no_no
ADI1_pep	1.23442	0.00607832	0.303836	ADI1	1.15784	0.0807327	0.211441	yes	no	no	no_no
ADIPOQ_pep	1.41249	0.00321715	0.498236	ADIPOQ	1.01158	0.594581	0.0166154	yes	no	no	no_no
ADIPOR2_pep	0.992999	0.943529	-0.0101365	ADIPOR2	0.93155	0.425364	-0.102294	no	no	no	no_no
ADK_pep	0.907949	0.120754	-0.139316	ADK	0.900284	0.224306	-0.151548	no	no	no	no_no
ADM_pep	1.30519	0.0721946	0.384262	ADM	1.74547	0.0347123	0.803617	no	no	no	no_no
ADNP_pep	0.887123	0.0727015	-0.172794	ADNP	0.814364	0.00717597	-0.296253	no	no	no	no_no
ADPGK_pep	1.29565	2.42931e-05	0.373672	ADPGK	1.31391	0.000146351	0.393867	yes	no	no	no_no
ADPRH_pep	1.27511	0.00194324	0.350626	ADPRH	1.24862	0.0262295	0.320338	yes	no	no	no_no
ADPRHL2_pep	1.05544	0.232321	0.0778397	ADPRHL2	1.15694	0.0364433	0.210315	no	no	no	no_no
ADRM1_pep	1.06082	0.124544	0.0851739	ADRM1	1.22643	0.000187314	0.294461	no	no	no	no_no
ADSL_pep	1.01618	0.860861	0.0231505	ADSL	0.939744	0.452746	-0.0896605	no	no	no	no_no
ADSSL1_pep	1.04818	0.732373	0.0678852	ADSSL1	1.1191	0.432592	0.162343	no	no	no	no_no
AEBP1_pep	1.3428	0.00676954	0.425243	AEBP1	0.948042	0.871372	-0.0769774	yes	no	no	no_no
AES_pep	0.916567	0.206516	-0.125688	AES	0.984521	0.906679	-0.0225062	no	no	no	no_no
AFAP1_pep	1.23038	0.0114539	0.299102	AFAP1	1.1069	0.408007	0.146528	yes	no	no	no_no
AFAP1L1_pep	0.923742	0.532724	-0.114438	AFAP1L1	0.953389	0.829602	-0.068863	no	no	no	no_no
AFAP1L2_pep	0.977649	0.855846	-0.0326114	AFAP1L2	0.810337	0.249746	-0.303406	no	no	no	no_no
AFF4_pep	0.939851	0.184117	-0.0894957	AFF4	0.984879	0.845643	-0.0219814	no	no	no	no_no
AFG3L2_pep	0.848358	0.00995185	-0.237256	AFG3L2	0.993802	0.940366	-0.00896931	no	no	no	no_no
AFM_pep	1.37629	0.00700898	0.460786	AFM	1.00422	0.65558	0.00607292	yes	no	no	no_no
AFMID_pep	1.07345	0.0893454	0.102253	AFMID	1.19124	0.100866	0.252465	no	no	no	no_no
AFTPH_pep	1.09125	0.00201492	0.125981	AFTPH	1.00494	0.94723	0.00710523	no	no	no	no_no
AGA_pep	1.18796	0.0849636	0.24848	AGA	1.04674	0.707042	0.0659087	no	no	no	no_no
AGAP3_pep	0.94229	0.435507	-0.0857572	AGAP3	1.02654	0.784123	0.0377968	no	no	no	no_no
AGGF1_pep	0.965715	0.585153	-0.0503299	AGGF1	0.926696	0.0955584	-0.109832	no	no	no	no_no
AGL_pep	0.903358	0.191104	-0.14663	AGL	0.800206	0.00902187	-0.321556	no	no	no	no_no
AGMAT_pep	0.964536	0.748111	-0.0520931	AGMAT	1.12388	0.163393	0.168493	no	no	no	no_no
AGO2_pep	1.05206	0.35517	0.0732139	AGO2	0.834504	0.0293044	-0.26101	no	no	no	no_no
AGO3_pep	0.886192	0.0188298	-0.174308	AGO3	0.745454	2.27704e-05	-0.423808	no	no	no	no_no
AGO4_pep	0.910583	0.170003	-0.135138	AGO4	0.913418	0.243723	-0.130652	no	no	no	no_no
AGPAT2_pep	1.07093	0.343891	0.0988656	AGPAT2	1.3933	0.00160156	0.478503	no	no	no	no_no
AGPAT5_pep	0.892857	0.0782402	-0.163499	AGPAT5	0.95106	0.653285	-0.0723916	no	no	no	no_no
AGPS_pep	1.13317	0.00890311	0.180361	AGPS	1.0373	0.678867	0.0528382	no	no	no	no_no
AGRN_pep	1.00282	0.983214	0.00405782	AGRN	1.04632	0.766147	0.065331	no	no	no	no_no
AGT_pep	1.12449	0.375425	0.169272	AGT	0.794862	0.419757	-0.331224	no	no	no	no_no
AGTRAP_pep	1.24253	0.0581122	0.313286	AGTRAP	1.24786	0.0165699	0.319457	no	no	no	no_no
AHCTF1_pep	0.971146	0.521128	-0.0422398	AHCTF1	0.904346	0.14196	-0.145053	no	no	no	no_no
AHCY_pep	0.979322	0.782616	-0.030145	AHCY	1.03528	0.704383	0.0500259	no	no	no	no_no
AHNAK_pep	1.06243	0.629843	0.0873635	AHNAK	1.09318	0.618799	0.128537	no	no	no	no_no
AHR_pep	1.27721	0.0301081	0.352995	AHR	1.58516	0.0178938	0.664631	yes	no	no	no_no
AHSA1_pep	1.0047	0.936575	0.00676658	AHSA1	1.0739	0.280487	0.10286	no	no	no	no_no
AHSG_pep	1.40901	0.00540297	0.494678	AHSG	0.985768	0.740392	-0.0206802	yes	no	no	no_no
AHSP_pep	1.15157	0.471918	0.203606	AHSP	1.00322	0.980976	0.0046351	no	no	no	no_no
AIF1_pep	1.50012	0.000477471	0.58508	AIF1	1.71164	0.000623483	0.775377	yes	no	no	no_no
AIFM1_pep	0.938321	0.323819	-0.0918461	AIFM1	0.937329	0.345316	-0.0933733	no	no	no	no_no
AIFM2_pep	1.21158	0.0050897	0.276895	AIFM2	1.20735	0.0480291	0.271849	yes	no	no	no_no
AIG1_pep	0.99172	0.943503	-0.0119953	AIG1	0.916518	0.239063	-0.125765	no	no	no	no_no
AIMP1_pep	1.05319	0.171551	0.074764	AIMP1	0.963714	0.483379	-0.0533228	no	no	no	no_no
AIMP2_pep	1.0583	0.160079	0.0817487	AIMP2	1.01592	0.859569	0.0227834	no	no	no	no_no
AJAP1_pep	0.854398	0.150773	-0.22702	AJAP1	0.748878	0.138484	-0.417197	no	no	no	no_no
AJUBA_pep	0.842379	0.00968229	-0.247458	AJUBA	0.885917	0.302573	-0.174756	no	no	no	no_no
AK2_pep	1.07843	0.304772	0.108935	AK2	1.05318	0.462493	0.0747555	no	no	no	no_no
AKAP10_pep	1.05412	0.24403	0.0760425	AKAP10	0.961186	0.50764	-0.0571119	no	no	no	no_no
AKAP13_pep	1.14287	0.0314024	0.192658	AKAP13	1.05696	0.625624	0.0799262	no	no	no	no_no
AKAP8_pep	0.976107	0.757316	-0.0348882	AKAP8	0.937164	0.310418	-0.0936259	no	no	no	no_no
AKAP8L_pep	0.960125	0.471918	-0.0587058	AKAP8L	0.87328	0.0163748	-0.195483	no	no	no	no_no
AKAP9_pep	1.10505	0.00968482	0.144107	AKAP9	0.931894	0.32755	-0.101762	no	no	no	no_no
AKIRIN2_pep	0.999924	0.99871	-0.000109269	AKIRIN2	1.06502	0.440395	0.090877	no	no	no	no_no
AKR1A1_pep	0.986246	0.865315	-0.01998	AKR1A1	1.1561	0.014583	0.209266	no	no	no	no_no
AKR1B10_pep	1.09281	0.357233	0.128037	AKR1B10	1.33227	0.00687371	0.413888	no	no	no	no_no
AKR1C1_pep	1.06219	0.668443	0.08704	AKR1C1	0.977736	0.908888	-0.0324833	no	no	no	no_no
AKR7L_pep	0.991778	0.912184	-0.0119116	AKR7L	0.862127	0.0442299	-0.214028	no	no	no	no_no
AKT1_pep	1.04596	0.448198	0.0648287	AKT1	1.02061	0.817172	0.0294295	no	no	no	no_no
AKT1S1_pep	1.00761	0.90024	0.0109362	AKT1S1	0.872738	0.0200178	-0.196379	no	no	no	no_no
AKT2_pep	0.942308	0.444763	-0.08573	AKT2	0.804634	0.00902291	-0.313595	no	no	no	no_no
AKT3_pep	0.929412	0.306175	-0.105609	AKT3	0.744225	0.00087734	-0.42619	no	no	no	no_no
AKTIP_pep	1.04274	0.34112	0.0603754	AKTIP	0.796442	0.000145066	-0.328359	no	no	no	no_no
ALAD_pep	1.0425	0.712539	0.060048	ALAD	1.00659	0.958289	0.00947295	no	no	no	no_no
ALAS1_pep	1.02559	0.779413	0.0364558	ALAS1	1.10085	0.201088	0.138621	no	no	no	no_no
ALB_pep	1.3955	0.0139701	0.480786	ALB	0.937188	0.37562	-0.0935894	yes	no	no	no_no
ALDH16A1_pep	1.1957	0.00200559	0.257855	ALDH16A1	1.18035	0.0636407	0.239212	no	no	no	no_no
ALDH18A1_pep	1.0599	0.444964	0.0839294	ALDH18A1	1.1136	0.17351	0.155234	no	no	no	no_no
ALDH1A2_pep	1.12027	0.187651	0.163844	ALDH1A2	0.867216	0.184863	-0.205537	no	no	no	no_no
ALDH1A3_pep	1.48277	0.0599875	0.568291	ALDH1A3	1.74754	0.0482227	0.805324	no	no	no	no_no
ALDH1L2_pep	1.01005	0.935692	0.0144196	ALDH1L2	1.08586	0.551723	0.118844	no	no	no	no_no
ALDH3A1_pep	1.3935	0.0160464	0.478718	ALDH3A1	1.3083	0.00125254	0.387689	yes	no	no	no_no
ALDH3A2_pep	0.834972	0.0328168	-0.2602	ALDH3A2	0.818379	0.00218142	-0.28916	no	no	no	no_no
ALDH3B1_pep	1.41494	0.000180986	0.500745	ALDH3B1	1.62202	5.43227e-05	0.69779	yes	no	no	no_no
ALG11_pep	0.918177	0.0964606	-0.123156	ALG11	0.808268	0.000164831	-0.307095	no	no	no	no_no
ALG13_pep	1.01249	0.859196	0.0179056	ALG13	0.892443	0.0651304	-0.164169	no	no	no	no_no
ALG14_pep	0.970316	0.574423	-0.0434741	ALG14	0.934591	0.190846	-0.0975932	no	no	no	no_no
ALG2_pep	1.10623	0.0417923	0.145653	ALG2	1.1503	0.0286197	0.202004	no	no	no	no_no
ALG5_pep	1.04161	0.520065	0.0588159	ALG5	1.03224	0.726021	0.0457824	no	no	no	no_no
ALG6_pep	0.93107	0.293037	-0.103039	ALG6	0.737338	0.00161856	-0.439601	no	no	no	no_no
ALG8_pep	0.963151	0.634108	-0.0541662	ALG8	0.924336	0.181772	-0.11351	no	no	no	no_no
ALG9_pep	0.994706	0.943897	-0.00765859	ALG9	0.843697	0.00556051	-0.245203	no	no	no	no_no
ALKBH4_pep	0.988667	0.832802	-0.0164439	ALKBH4	0.89914	0.104789	-0.153383	no	no	no	no_no
ALKBH5_pep	1.04397	0.515216	0.0620753	ALKBH5	1.12766	0.0615469	0.173331	no	no	no	no_no
ALKBH8_pep	1.00408	0.941822	0.00586947	ALKBH8	0.885471	0.0847199	-0.175482	no	no	no	no_no
ALMS1_pep	1.02182	0.718705	0.0311356	ALMS1	0.875693	0.0636407	-0.191503	no	no	no	no_no
ALOX12_pep	1.08885	0.347124	0.122799	ALOX12	0.987539	0.540847	-0.0180902	no	no	no	no_no
ALOX15B_pep	1.03879	0.706202	0.0549031	ALOX15B	1.13995	0.618386	0.188966	no	no	no	no_no
ALOX5_pep	1.52772	0.000355754	0.611376	ALOX5	1.74968	0.000538163	0.807094	yes	no	no	no_no
ALOX5AP_pep	1.38072	0.0126549	0.465418	ALOX5AP	1.81747	0.000718726	0.861934	yes	no	no	no_no
ALPL_pep	1.14276	0.269997	0.192517	ALPL	1.1676	0.334364	0.223551	no	no	no	no_no
AMBP_pep	1.40326	0.00121758	0.488781	AMBP	1.00894	0.758852	0.0128339	yes	no	no	no_no
AMBRA1_pep	0.969096	0.55893	-0.0452887	AMBRA1	0.986684	0.866129	-0.01934	no	no	no	no_no
AMD1_pep	1.0208	0.831115	0.0297007	AMD1	1.06837	0.584625	0.0954103	no	no	no	no_no
AMDHD2_pep	1.12772	0.0317683	0.173408	AMDHD2	1.12318	0.164346	0.167585	no	no	no	no_no
AMFR_pep	0.989768	0.849256	-0.0148372	AMFR	1.04371	0.611625	0.0617221	no	no	no	no_no
AMOTL2_pep	0.995421	0.960267	-0.0066216	AMOTL2	0.910887	0.587995	-0.134656	no	no	no	no_no
AMPD3_pep	1.40348	0.000797857	0.489012	AMPD3	1.70219	0.000535911	0.767396	yes	no	no	no_no
AMPH_pep	0.783768	0.243174	-0.351502	AMPH	0.754169	0.184044	-0.407041	no	no	no	no_no
ANAPC1_pep	1.02718	0.443371	0.0386858	ANAPC1	0.898122	0.0200045	-0.155017	no	no	no	no_no
ANAPC10_pep	1.07521	0.10287	0.104619	ANAPC10	0.92436	0.102282	-0.113474	no	no	no	no_no
ANAPC11_pep	0.920613	0.196537	-0.119334	ANAPC11	1.05165	0.387974	0.0726566	no	no	no	no_no
ANAPC13_pep	0.987995	0.852249	-0.0174247	ANAPC13	0.977546	0.740236	-0.0327634	no	no	no	no_no
ANAPC16_pep	1.03873	0.33654	0.0548248	ANAPC16	1.06162	0.489246	0.0862724	no	no	no	no_no
ANAPC4_pep	1.02857	0.407417	0.0406386	ANAPC4	0.922069	0.106656	-0.117053	no	no	no	no_no
ANAPC5_pep	1.03251	0.350195	0.0461531	ANAPC5	0.898537	0.0191358	-0.154351	no	no	no	no_no
ANAPC7_pep	1.03349	0.319389	0.0475272	ANAPC7	0.861386	0.0163366	-0.215269	no	no	no	no_no
ANG_pep	1.44589	0.00161164	0.531959	ANG	1.345	0.00413671	0.427605	yes	no	no	no_no
ANGEL2_pep	0.886865	0.0204155	-0.173213	ANGEL2	0.785844	4.00454e-05	-0.347686	no	no	no	no_no
ANGPT2_pep	1.03711	0.78178	0.0525731	ANGPT2	1.23607	0.239476	0.305758	no	no	no	no_no
ANGPTL1_pep	0.801927	0.0793464	-0.318457	ANGPTL1	0.641332	0.0339693	-0.640856	no	no	no	no_no
ANGPTL2_pep	1.19902	0.044905	0.261855	ANGPTL2	0.885862	0.422862	-0.174846	no	no	no	no_no
ANK1_pep	1.09424	0.604544	0.129925	ANK1	1.11466	0.527949	0.156603	no	no	no	no_no
ANK2_pep	0.8256	0.0258255	-0.276486	ANK2	0.836586	0.088907	-0.257414	yes	no	no	no_no
ANK3_pep	0.860363	0.215616	-0.216982	ANK3	0.804167	0.336668	-0.314433	no	no	no	no_no
ANKFY1_pep	0.886614	0.0117592	-0.173621	ANKFY1	0.778453	7.79538e-05	-0.361318	no	no	no	no_no
ANKH_pep	1.21073	0.0039642	0.275877	ANKH	1.55447	0.00029644	0.636425	yes	no	no	no_no
ANKHD1-EIF4EBP3_pep	1.18239	0.0236739	0.241707	ANKHD1-EIF4EBP3	0.905762	0.0581445	-0.142795	no	no	no	no_no
ANKIB1_pep	0.957082	0.319463	-0.0632857	ANKIB1	0.88656	0.0467342	-0.17371	no	no	no	no_no
ANKLE2_pep	1.00592	0.905577	0.00851446	ANKLE2	1.11031	0.0944915	0.15096	no	no	no	no_no
ANKRD10_pep	0.943657	0.44285	-0.083665	ANKRD10	0.810348	0.0403994	-0.303386	no	no	no	no_no
ANKRD11_pep	0.905358	0.135138	-0.14344	ANKRD11	1.02746	0.799254	0.039077	no	no	no	no_no
ANKRD12_pep	1.08168	0.178708	0.113274	ANKRD12	0.819341	0.00323543	-0.287465	no	no	no	no_no
ANKRD13A_pep	1.12678	0.0105134	0.172203	ANKRD13A	1.01087	0.891274	0.0155998	no	no	no	no_no
ANKRD17_pep	0.997074	0.954679	-0.00422789	ANKRD17	0.852454	0.00033687	-0.230307	no	no	no	no_no
ANKRD22_pep	1.25166	0.0142554	0.323841	ANKRD22	1.16655	0.462728	0.222249	yes	no	no	no_no
ANKRD40_pep	1.06255	0.254054	0.0875259	ANKRD40	0.922808	0.322676	-0.115897	no	no	no	no_no
ANKRD44_pep	1.0767	0.120754	0.106621	ANKRD44	0.870035	0.118231	-0.200854	no	no	no	no_no
ANKRD45_pep	1.0556	0.637004	0.0780621	ANKRD45	0.914693	0.668433	-0.12864	no	no	no	no_no
ANKRD52_pep	1.21691	0.000182739	0.283224	ANKRD52	1.02032	0.886113	0.0290212	yes	no	no	no_no
ANKRD54_pep	1.02184	0.689826	0.0311739	ANKRD54	0.967721	0.73728	-0.0473369	no	no	no	no_no
ANKS1A_pep	1.03756	0.305464	0.0531981	ANKS1A	0.922902	0.337249	-0.115751	no	no	no	no_no
ANKS1B_pep	0.879912	0.257654	-0.184569	ANKS1B	0.899714	0.711716	-0.152461	no	no	no	no_no
ANKS6_pep	0.926989	0.158345	-0.109375	ANKS6	0.799598	0.00634528	-0.322654	no	no	no	no_no
ANKZF1_pep	1.05409	0.320686	0.075997	ANKZF1	0.823168	0.00759246	-0.280742	no	no	no	no_no
ANLN_pep	1.12899	0.550876	0.175034	ANLN	1.13705	0.516755	0.185299	no	no	no	no_no
ANO6_pep	1.0082	0.952929	0.0117819	ANO6	1.16935	0.097143	0.225712	no	no	no	no_no
ANP32A_pep	0.965526	0.693875	-0.0506131	ANP32A	0.926254	0.232589	-0.11052	no	no	no	no_no
ANP32B_pep	1.09473	0.353821	0.130579	ANP32B	1.08887	0.439808	0.122835	no	no	no	no_no
ANP32E_pep	0.962213	0.732373	-0.0555719	ANP32E	0.884701	0.126725	-0.176737	no	no	no	no_no
ANTXR1_pep	0.805905	0.004938	-0.311318	ANTXR1	0.763702	0.010151	-0.388918	yes	no	no	no_no
ANTXR2_pep	1.23611	0.000557231	0.305812	ANTXR2	1.41817	0.00227689	0.504034	yes	no	no	no_no
ANXA13_pep	1.10309	0.224644	0.141553	ANXA13	1.02241	0.543177	0.0319797	no	no	no	no_no
ANXA3_pep	1.5254	0.0314979	0.609187	ANXA3	1.12021	0.165579	0.163775	yes	no	no	no_no
AOAH_pep	1.28574	0.00614863	0.362595	AOAH	1.24635	0.270819	0.317711	yes	no	no	no_no
AOC3_pep	1.12072	0.120345	0.16442	AOC3	1.3124	0.000301228	0.392213	no	no	no	no_no
AOX1_pep	1.13144	0.170383	0.178156	AOX1	1.26505	0.0715924	0.339197	no	no	no	no_no
AP1AR_pep	1.03301	0.628237	0.046858	AP1AR	1.07648	0.400359	0.106326	no	no	no	no_no
AP1B1_pep	1.07808	0.0698103	0.108466	AP1B1	1.17476	0.154446	0.23237	no	no	no	no_no
AP1G2_pep	1.13018	0.00111745	0.176554	AP1G2	1.10908	0.304504	0.149367	no	no	no	no_no
AP1M2_pep	1.03427	0.353139	0.0486118	AP1M2	1.03844	0.057873	0.0544149	no	no	no	no_no
AP1S3_pep	1.03929	0.277382	0.0555918	AP1S3	1.07308	0.316992	0.101755	no	no	no	no_no
AP2A2_pep	0.921373	0.223763	-0.118143	AP2A2	1.00382	0.972963	0.00550196	no	no	no	no_no
AP2B1_pep	0.871626	0.0181956	-0.198219	AP2B1	0.810176	0.00170503	-0.303692	no	no	no	no_no
AP2M1_pep	0.905123	0.170383	-0.143814	AP2M1	1.22763	0.000658381	0.295878	no	no	no	no_no
AP2S1_pep	0.95167	0.468219	-0.0714673	AP2S1	1.33117	1.1523e-05	0.412695	no	no	no	no_no
AP3B1_pep	1.11983	0.0140942	0.163278	AP3B1	0.996648	0.966313	-0.00484355	no	no	no	no_no
AP4E1_pep	1.14424	0.000675446	0.194386	AP4E1	1.02579	0.74694	0.0367333	no	no	no	no_no
AP4M1_pep	1.11427	0.00330718	0.156103	AP4M1	1.08494	0.255856	0.117622	no	no	no	no_no
AP5M1_pep	1.01567	0.74306	0.0224375	AP5M1	0.799978	0.00288892	-0.321968	no	no	no	no_no
AP5S1_pep	1.03388	0.671134	0.048074	AP5S1	0.873199	0.0461122	-0.195617	no	no	no	no_no
AP5Z1_pep	1.02897	0.476203	0.0411969	AP5Z1	1.1336	0.0626145	0.180909	no	no	no	no_no
APAF1_pep	1.12556	0.0086303	0.17064	APAF1	1.03916	0.651972	0.0554234	no	no	no	no_no
APBA1_pep	0.918021	0.308678	-0.123401	APBA1	0.773617	0.0269645	-0.370308	no	no	no	no_no
APBA3_pep	1.16415	0.0184318	0.219278	APBA3	0.933589	0.364913	-0.0991402	no	no	no	no_no
APBB1IP_pep	1.36146	0.000409455	0.445153	APBB1IP	1.19408	0.33221	0.255895	yes	no	no	no_no
APBB2_pep	0.963304	0.557166	-0.0539371	APBB2	0.673356	4.14699e-05	-0.570559	no	no	no	no_no
APEX1_pep	0.839682	0.0130235	-0.252085	APEX1	0.884705	0.122824	-0.176732	no	no	no	no_no
APH1A_pep	0.952669	0.497316	-0.0699537	APH1A	1.04107	0.51603	0.0580609	no	no	no	no_no
APH1B_pep	0.977771	0.77393	-0.0324311	APH1B	0.879098	0.0710332	-0.185905	no	no	no	no_no
API5_pep	0.96622	0.565668	-0.0495757	API5	1.01242	0.882669	0.0178103	no	no	no	no_no
APIP_pep	1.10729	0.148176	0.147036	APIP	0.974001	0.764575	-0.0380054	no	no	no	no_no
APLN_pep	0.992318	0.894607	-0.0111259	APLN	1.11808	0.649941	0.161019	no	no	no	no_no
APMAP_pep	1.0136	0.87561	0.0194868	APMAP	1.01802	0.854153	0.0257702	no	no	no	no_no
APOA1_pep	1.51676	0.00304069	0.60099	APOA1	1.1603	0.0227788	0.214497	yes	no	no	no_no
APOA2_pep	1.29299	0.0701779	0.370712	APOA2	0.999685	0.984055	-0.0004545	no	no	no	no_no
APOA4_pep	1.53611	0.00195751	0.61928	APOA4	0.995977	0.903792	-0.00581583	yes	no	no	no_no
APOB_pep	1.15897	0.268448	0.212845	APOB	1.02741	0.626435	0.0390127	no	no	no	no_no
APOBEC3B_pep	1.00867	0.898373	0.0124524	APOBEC3B	1.08582	0.57322	0.118785	no	no	no	no_no
APOBEC3C_pep	1.28186	0.0106474	0.358242	APOBEC3C	1.41971	0.0109964	0.505595	yes	no	no	no_no
APOBEC3F_pep	1.0265	0.593398	0.0377398	APOBEC3F	1.19759	0.0430731	0.260132	no	no	no	no_no
APOBEC3G_pep	1.3211	0.000205714	0.401744	APOBEC3G	1.3375	0.00659952	0.419543	yes	no	no	no_no
APOBR_pep	1.38578	0.000135464	0.470694	APOBR	1.44371	0.00137791	0.529779	yes	no	no	no_no
APOC1_pep	1.52	0.00350243	0.604075	APOC1	1.33973	0.197189	0.421942	yes	no	no	no_no
APOC2_pep	1.24036	0.104115	0.310761	APOC2	1.13548	0.44077	0.183308	no	no	no	no_no
APOC4_pep	1.08035	0.577134	0.111494	APOC4	1.00142	0.939724	0.00204222	no	no	no	no_no
APOD_pep	1.18603	0.155615	0.246138	APOD	1.09335	0.851044	0.128756	no	no	no	no_no
APOE_pep	1.16047	0.287681	0.214704	APOE	1.07201	0.747324	0.100319	no	no	no	no_no
APOF_pep	1.37653	0.00225267	0.461034	APOF	1.00725	0.300691	0.0104167	yes	no	no	no_no
APOH_pep	1.38311	0.0274873	0.467913	APOH	1.00773	0.927166	0.011105	yes	no	no	no_no
APOL1_pep	1.35232	0.0104622	0.435433	APOL1	1.42331	0.0796913	0.509253	yes	no	no	no_no
APOL3_pep	1.21571	0.0579181	0.281798	APOL3	1.16687	0.27058	0.222647	no	no	no	no_no
APOM_pep	1.26392	0.0249838	0.337903	APOM	0.839748	0.00607235	-0.251972	yes	no	no	no_no
APOO_pep	0.823201	0.00512101	-0.280683	APOO	0.995901	0.969367	-0.00592563	yes	no	no	no_no
APPBP2_pep	0.941828	0.116407	-0.0864647	APPBP2	0.762471	3.57134e-05	-0.391245	no	no	no	no_no
APPL2_pep	0.931359	0.246127	-0.102591	APPL2	0.926711	0.331135	-0.109808	no	no	no	no_no
APRT_pep	1.20591	0.0107212	0.270124	APRT	1.33554	0.000410627	0.417426	yes	no	no	no_no
APTX_pep	1.03969	0.534993	0.0561501	APTX	0.984496	0.88809	-0.0225421	no	no	no	no_no
AQP1_pep	0.801432	0.0510824	-0.319349	AQP1	0.591773	0.10392	-0.756884	no	no	no	no_no
AQR_pep	0.977993	0.713958	-0.0321046	AQR	0.889365	0.0427084	-0.169153	no	no	no	no_no
ARAF_pep	1.109	0.0560033	0.149255	ARAF	0.982922	0.861199	-0.0248513	no	no	no	no_no
ARAP1_pep	1.17051	0.0029321	0.227136	ARAP1	1.17148	0.105892	0.228327	no	no	no	no_no
ARAP3_pep	1.00776	0.952065	0.0111505	ARAP3	0.997232	0.990728	-0.00399883	no	no	no	no_no
ARCN1_pep	1.16469	0.000174567	0.219949	ARCN1	1.10203	0.0500137	0.140165	no	no	no	no_no
ARF1_pep	1.37055	0.0187268	0.454759	ARF1	1.18901	0.00194663	0.249766	yes	no	no	no_no
ARF4_pep	1.14893	0.0320892	0.200289	ARF4	1.25644	0.0053823	0.329341	no	no	no	no_no
ARFGAP3_pep	1.15451	0.00900314	0.207281	ARFGAP3	1.13312	0.0540535	0.180301	no	no	no	no_no
ARFIP1_pep	1.12181	0.00202306	0.165829	ARFIP1	0.979952	0.788099	-0.0292165	no	no	no	no_no
ARFRP1_pep	1.06943	0.224705	0.0968397	ARFRP1	1.0377	0.657634	0.0533846	no	no	no	no_no
ARG1_pep	1.22764	0.231869	0.295888	ARG1	0.929737	0.458847	-0.105105	no	no	no	no_no
ARG2_pep	1.20855	0.104928	0.273281	ARG2	1.53401	0.000240078	0.617307	no	no	no	no_no
ARGLU1_pep	0.95687	0.605652	-0.063605	ARGLU1	0.890586	0.212303	-0.167173	no	no	no	no_no
ARHGAP10_pep	1.12228	0.0647471	0.166433	ARHGAP10	1.09025	0.462695	0.124664	no	no	no	no_no
ARHGAP12_pep	0.982156	0.800455	-0.0259766	ARHGAP12	0.846903	0.0824136	-0.239731	no	no	no	no_no
ARHGAP15_pep	1.36281	0.000451006	0.446587	ARHGAP15	1.3935	0.00406326	0.478715	yes	no	no	no_no
ARHGAP17_pep	1.13521	0.0110234	0.182963	ARHGAP17	0.98228	0.855344	-0.0257936	no	no	no	no_no
ARHGAP18_pep	1.31553	0.000220554	0.39564	ARHGAP18	1.37971	0.00554324	0.46437	yes	no	no	no_no
ARHGAP24_pep	1.17271	0.0238582	0.229842	ARHGAP24	1.3732	0.0512141	0.457539	no	no	no	no_no
ARHGAP25_pep	1.23977	0.00512224	0.310068	ARHGAP25	1.17007	0.227781	0.226595	yes	no	no	no_no
ARHGAP27_pep	1.27415	0.000167178	0.34953	ARHGAP27	1.22352	0.0902769	0.291038	yes	no	no	no_no
ARHGAP29_pep	1.34558	1.4127e-06	0.428228	ARHGAP29	1.55726	0.0011866	0.639013	yes	no	no	no_no
ARHGAP30_pep	1.43476	2.93086e-05	0.520809	ARHGAP30	1.63301	0.000648936	0.707534	yes	no	no	no_no
ARHGAP31_pep	0.931234	0.172437	-0.102784	ARHGAP31	0.638651	5.78894e-06	-0.646901	no	no	no	no_no
ARHGAP4_pep	1.47275	3.33782e-06	0.558509	ARHGAP4	1.6557	7.58548e-05	0.727442	yes	no	no	no_no
ARHGAP44_pep	0.826678	0.167946	-0.274603	ARHGAP44	0.936272	0.667717	-0.0950001	no	no	no	no_no
ARHGAP6_pep	1.08924	0.292193	0.123317	ARHGAP6	0.926713	0.63332	-0.109805	no	no	no	no_no
ARHGAP9_pep	1.34625	0.000303965	0.42895	ARHGAP9	1.54596	0.000492597	0.628505	yes	no	no	no_no
ARHGDIB_pep	1.5152	0.00011889	0.599508	ARHGDIB	1.50028	0.00201013	0.585232	yes	no	no	no_no
ARHGEF1_pep	1.13385	0.01143	0.181227	ARHGEF1	1.04447	0.640739	0.0627655	no	no	no	no_no
ARHGEF10_pep	1.06722	0.398086	0.093852	ARHGEF10	1.02543	0.841477	0.0362337	no	no	no	no_no
ARHGEF10L_pep	0.802854	0.000474574	-0.31679	ARHGEF10L	0.66532	0.000679231	-0.58788	yes	no	no	no_no
ARHGEF18_pep	0.981742	0.573295	-0.0265838	ARHGEF18	0.961862	0.526095	-0.0560979	no	no	no	no_no
ARHGEF26_pep	0.799521	0.00136928	-0.322792	ARHGEF26	0.652183	0.000366528	-0.616651	yes	no	no	no_no
ARHGEF3_pep	0.946625	0.474055	-0.0791344	ARHGEF3	1.04114	0.732095	0.0581626	no	no	no	no_no
ARHGEF40_pep	0.993804	0.892368	-0.00896684	ARHGEF40	0.830634	0.0293744	-0.267715	no	no	no	no_no
ARHGEF6_pep	0.964516	0.616764	-0.0521224	ARHGEF6	0.733897	0.000305973	-0.446351	no	no	no	no_no
ARHGEF7_pep	0.914145	0.113034	-0.129505	ARHGEF7	0.699338	5.97793e-05	-0.515938	no	no	no	no_no
ARID1A_pep	0.912406	0.0795358	-0.132252	ARID1A	0.749023	0.00335735	-0.416917	no	no	no	no_no
ARID1B_pep	0.97965	0.735682	-0.0296616	ARID1B	0.853932	0.0663493	-0.227806	no	no	no	no_no
ARID2_pep	0.946947	0.351502	-0.078645	ARID2	0.769622	3.14281e-05	-0.377777	no	no	no	no_no
ARID4A_pep	1.01311	0.858291	0.0187853	ARID4A	0.81564	0.00110651	-0.293995	no	no	no	no_no
ARID4B_pep	0.95853	0.43583	-0.0611042	ARID4B	0.855862	0.00130821	-0.22455	no	no	no	no_no
ARID5B_pep	1.00051	0.995188	0.00073852	ARID5B	1.0192	0.899024	0.027441	no	no	no	no_no
ARIH2_pep	1.09278	0.0788857	0.128006	ARIH2	0.887012	0.100224	-0.172974	no	no	no	no_no
ARL1_pep	1.13267	0.00026879	0.179724	ARL1	1.04862	0.484264	0.0684917	no	no	no	no_no
ARL10_pep	0.89514	0.0542201	-0.159815	ARL10	0.718707	0.00719949	-0.476525	no	no	no	no_no
ARL13B_pep	0.982588	0.811239	-0.025341	ARL13B	1.10137	0.211459	0.139304	no	no	no	no_no
ARL14EP_pep	0.902009	0.0388385	-0.148787	ARL14EP	0.896182	0.0676383	-0.158137	no	no	no	no_no
ARL16_pep	1.01817	0.545714	0.0259775	ARL16	1.01279	0.889019	0.0183421	no	no	no	no_no
ARL2BP_pep	0.98596	0.875847	-0.0203984	ARL2BP	0.947954	0.526696	-0.0771108	no	no	no	no_no
ARL3_pep	0.860872	0.0298046	-0.21613	ARL3	0.844957	0.0444176	-0.243049	no	no	no	no_no
ARL4A_pep	0.847039	0.0276827	-0.2395	ARL4A	0.769964	0.0995205	-0.377137	no	no	no	no_no
ARL4C_pep	1.13008	0.283884	0.176429	ARL4C	1.56903	0.00167859	0.64987	no	no	no	no_no
ARL5A_pep	1.05968	0.0762615	0.0836284	ARL5A	0.90185	0.26233	-0.149041	no	no	no	no_no
ARL6IP1_pep	1.03963	0.553343	0.0560693	ARL6IP1	1.05784	0.59219	0.0811152	no	no	no	no_no
ARL6IP4_pep	0.975477	0.7471	-0.0358202	ARL6IP4	1.00497	0.94539	0.00714866	no	no	no	no_no
ARL6IP6_pep	0.898634	0.142473	-0.154195	ARL6IP6	0.962452	0.620877	-0.0552132	no	no	no	no_no
ARMC10_pep	0.967442	0.607299	-0.0477526	ARMC10	1.10336	0.0722708	0.141903	no	no	no	no_no
ARMC6_pep	0.925295	0.131466	-0.112015	ARMC6	0.903186	0.150678	-0.146905	no	no	no	no_no
ARMC7_pep	1.1966	0.104297	0.25894	ARMC7	0.952325	0.424662	-0.0704734	no	no	no	no_no
ARMC9_pep	1.03598	0.519556	0.0509966	ARMC9	0.935143	0.481671	-0.0967417	no	no	no	no_no
ARMCX1_pep	0.89246	0.161886	-0.16414	ARMCX1	0.82821	0.0014751	-0.271931	no	no	no	no_no
ARMCX2_pep	0.922785	0.307628	-0.115934	ARMCX2	0.93965	0.591188	-0.089805	no	no	no	no_no
ARMCX3_pep	0.903698	0.0960399	-0.146088	ARMCX3	0.82095	0.00382873	-0.284635	no	no	no	no_no
ARMCX6_pep	0.962035	0.504759	-0.0558393	ARMCX6	0.915917	0.192548	-0.126712	no	no	no	no_no
ARNT_pep	1.04282	0.461446	0.0604957	ARNT	1.01361	0.875053	0.0195002	no	no	no	no_no
ARPC1B_pep	1.62891	1.53675e-07	0.703908	ARPC1B	1.87096	1.54042e-07	0.903776	yes	no	no	no_no
ARPC2_pep	1.26594	4.8839e-07	0.340207	ARPC2	1.32439	6.51963e-07	0.405329	yes	no	no	no_no
ARPC5_pep	1.23767	0.000290853	0.307622	ARPC5	1.32899	0.000193244	0.410335	yes	no	no	no_no
ARPIN_pep	0.946371	0.429066	-0.0795225	ARPIN	0.890619	0.0448252	-0.16712	no	no	no	no_no
ARRB2_pep	1.1199	0.0472452	0.163366	ARRB2	1.24701	0.0475537	0.318473	no	no	no	no_no
ARSD_pep	1.06087	0.502502	0.0852419	ARSD	1.2391	0.13348	0.309289	no	no	no	no_no
ARSE_pep	1.04523	0.52319	0.063818	ARSE	1.12181	0.366738	0.165833	no	no	no	no_no
ARSF_pep	1.17463	0.329681	0.232207	ARSF	1.01842	0.953252	0.0263364	no	no	no	no_no
ARSK_pep	1.01609	0.80833	0.0230221	ARSK	0.97115	0.754592	-0.0422336	no	no	no	no_no
ART3_pep	0.805702	0.106537	-0.311681	ART3	0.553432	0.00173853	-0.853521	no	no	no	no_no
ART4_pep	1.05071	0.455196	0.0713712	ART4	1.0344	0.469045	0.0487938	no	no	no	no_no
ARV1_pep	0.952587	0.612924	-0.070077	ARV1	0.952001	0.515873	-0.0709647	no	no	no	no_no
ARX_pep	1.02395	0.416957	0.0341395	ARX	1.08827	0.705311	0.12204	no	no	no	no_no
ASAH1_pep	1.07233	0.558939	0.100747	ASAH1	1.08274	0.495223	0.114687	no	no	no	no_no
ASAP1_pep	1.01995	0.748449	0.0284962	ASAP1	0.899177	0.191061	-0.153322	no	no	no	no_no
ASAP2_pep	0.953664	0.502814	-0.0684469	ASAP2	0.931163	0.561963	-0.102895	no	no	no	no_no
ASAP3_pep	0.892635	0.196806	-0.163857	ASAP3	0.873211	0.306466	-0.195598	no	no	no	no_no
ASB13_pep	0.887358	0.0250167	-0.172412	ASB13	0.899843	0.239395	-0.152254	no	no	no	no_no
ASB6_pep	1.0856	0.0557345	0.118497	ASB6	1.09636	0.287996	0.132721	no	no	no	no_no
ASB8_pep	1.02325	0.51173	0.033159	ASB8	0.920473	0.064321	-0.119553	no	no	no	no_no
ASCC1_pep	1.12239	0.000845569	0.166568	ASCC1	0.963027	0.677728	-0.0543518	no	no	no	no_no
ASCC2_pep	1.10983	0.0488308	0.15034	ASCC2	1.02776	0.775736	0.0394976	no	no	no	no_no
ASCC3_pep	1.13503	0.00219363	0.182729	ASCC3	1.10025	0.209794	0.13783	no	no	no	no_no
ASCL1_pep	0.887174	0.0451684	-0.172712	ASCL1	0.368635	3.0024e-05	-1.43974	no	yes	no	no_no
ASF1A_pep	0.926739	0.300274	-0.109765	ASF1A	0.803117	0.0228697	-0.316318	no	no	no	no_no
ASH2L_pep	0.978448	0.756743	-0.0314332	ASH2L	0.977971	0.766464	-0.0321364	no	no	no	no_no
ASIC4_pep	0.823971	0.0783639	-0.279335	ASIC4	0.391531	0.00130909	-1.3528	no	yes	no	no_no
ASL_pep	1.07662	0.363962	0.106508	ASL	1.19519	0.0182794	0.257245	no	no	no	no_no
ASMTL_pep	0.895772	0.0710617	-0.158796	ASMTL	0.998061	0.981551	-0.00279978	no	no	no	no_no
ASNS_pep	1.16774	0.162966	0.223719	ASNS	0.910411	0.442294	-0.13541	no	no	no	no_no
ASPH_pep	1.26906	0.00234836	0.343757	ASPH	1.0516	0.6374	0.0725819	yes	no	no	no_no
ASPN_pep	2.0067	5.3727e-06	1.00482	ASPN	1.99654	0.000138599	0.997504	yes	no	no	no_no
ASRGL1_pep	0.828397	0.0721869	-0.271605	ASRGL1	0.900215	0.519878	-0.151658	no	no	no	no_no
ASXL2_pep	0.980334	0.827163	-0.0286552	ASXL2	0.867171	0.0150438	-0.205611	no	no	no	no_no
ATAD2_pep	0.906504	0.300176	-0.141614	ATAD2	0.947722	0.755015	-0.0774637	no	no	no	no_no
ATAD3B_pep	1.09171	0.314344	0.126586	ATAD3B	1.06936	0.485536	0.0967526	no	no	no	no_no
ATE1_pep	0.978666	0.720188	-0.0311118	ATE1	0.90672	0.278455	-0.141272	no	no	no	no_no
ATF1_pep	1.06411	0.343053	0.0896471	ATF1	1.07728	0.191501	0.107394	no	no	no	no_no
ATF2_pep	0.966747	0.614697	-0.0487891	ATF2	0.957779	0.46433	-0.0622359	no	no	no	no_no
ATF6_pep	1.00026	0.997882	0.000368622	ATF6	0.988519	0.883917	-0.0166595	no	no	no	no_no
ATF6B_pep	0.978323	0.453411	-0.0316169	ATF6B	0.946479	0.441345	-0.0793578	no	no	no	no_no
ATF7_pep	1.12059	0.0862857	0.164264	ATF7	0.817315	0.0416667	-0.291036	no	no	no	no_no
ATF7IP_pep	0.915446	0.145032	-0.127453	ATF7IP	0.776196	0.00119594	-0.365506	no	no	no	no_no
ATG101_pep	1.08583	0.0281085	0.118803	ATG101	1.19882	0.00252166	0.261611	no	no	no	no_no
ATG4A_pep	1.14242	0.0645037	0.192089	ATG4A	1.0861	0.199121	0.119151	no	no	no	no_no
ATIC_pep	0.980857	0.740251	-0.0278856	ATIC	0.902731	0.270647	-0.147632	no	no	no	no_no
ATL2_pep	1.01172	0.853571	0.0168163	ATL2	0.946671	0.447621	-0.0790651	no	no	no	no_no
ATL3_pep	1.12469	0.0833996	0.169525	ATL3	1.1921	0.0110614	0.253508	no	no	no	no_no
ATM_pep	1.07428	0.156591	0.10337	ATM	0.917017	0.20022	-0.12498	no	no	no	no_no
ATP11A_pep	0.921826	0.241495	-0.117433	ATP11A	0.869607	0.255414	-0.201564	no	no	no	no_no
ATP11C_pep	1.2265	0.000827278	0.294547	ATP11C	1.28682	0.000929796	0.36381	yes	no	no	no_no
ATP12A_pep	1.11254	0.481453	0.153863	ATP12A	1.07399	0.33441	0.102986	no	no	no	no_no
ATP13A1_pep	1.02977	0.678425	0.042321	ATP13A1	0.940407	0.537633	-0.0886432	no	no	no	no_no
ATP13A3_pep	1.2249	1.52558e-05	0.292659	ATP13A3	1.34601	0.00193148	0.428689	yes	no	no	no_no
ATP1B3_pep	1.06993	0.355265	0.0975217	ATP1B3	1.33159	0.000124954	0.413154	no	no	no	no_no
ATP1B4_pep	0.978886	0.78716	-0.030787	ATP1B4	0.891785	0.395714	-0.165232	no	no	no	no_no
ATP2A3_pep	1.25088	0.0233978	0.322949	ATP2A3	1.50661	0.000135677	0.591309	yes	no	no	no_no
ATP2B3_pep	0.783286	0.110896	-0.352389	ATP2B3	0.860463	0.417524	-0.216815	no	no	no	no_no
ATP6AP1_pep	0.916799	0.417196	-0.125323	ATP6AP1	1.10217	0.223239	0.140344	no	no	no	no_no
ATP6V0A1_pep	0.829049	0.155351	-0.270471	ATP6V0A1	0.882825	0.0717812	-0.179801	no	no	no	no_no
ATP6V0A2_pep	1.14744	0.00939694	0.19842	ATP6V0A2	0.883887	0.0596224	-0.178066	no	no	no	no_no
ATP6V1A_pep	0.994797	0.967565	-0.00752594	ATP6V1A	0.98304	0.850563	-0.0246774	no	no	no	no_no
ATP6V1C1_pep	0.96513	0.712388	-0.0512045	ATP6V1C1	1.01012	0.906012	0.0145267	no	no	no	no_no
ATP6V1D_pep	1.00552	0.96581	0.00793665	ATP6V1D	1.05677	0.401644	0.0796652	no	no	no	no_no
ATP6V1E1_pep	0.984333	0.909595	-0.0227815	ATP6V1E1	1.15663	0.0573367	0.209922	no	no	no	no_no
ATP6V1F_pep	0.965498	0.73485	-0.0506548	ATP6V1F	1.15305	0.0232088	0.20546	no	no	no	no_no
ATP6V1H_pep	0.923913	0.475665	-0.114172	ATP6V1H	1.10582	0.0969097	0.145113	no	no	no	no_no
ATP7A_pep	1.2454	0.000350852	0.316604	ATP7A	1.04794	0.587637	0.0675611	yes	no	no	no_no
ATP8A2_pep	0.883338	0.40303	-0.178963	ATP8A2	0.807223	0.383762	-0.308961	no	no	no	no_no
ATP9B_pep	1.07346	0.122786	0.102269	ATP9B	0.875372	0.0198311	-0.192032	no	no	no	no_no
ATPAF2_pep	0.907274	0.118597	-0.140389	ATPAF2	0.857456	0.00314654	-0.221865	no	no	no	no_no
ATRAID_pep	1.0871	0.192039	0.120491	ATRAID	1.11239	0.0362183	0.153665	no	no	no	no_no
ATRIP_pep	1.10897	0.136264	0.149218	ATRIP	0.947044	0.261576	-0.0784971	no	no	no	no_no
ATRN_pep	1.03623	0.715478	0.051341	ATRN	0.833795	0.00182951	-0.262235	no	no	no	no_no
ATRX_pep	0.998427	0.988389	-0.00227168	ATRX	0.881384	0.0759788	-0.182157	no	no	no	no_no
ATXN1_pep	1.07394	0.0457527	0.102911	ATXN1	1.00591	0.94876	0.00849654	no	no	no	no_no
ATXN10_pep	0.868838	0.0466795	-0.20284	ATXN10	0.876836	0.0829836	-0.18962	no	no	no	no_no
ATXN2L_pep	1.02686	0.569408	0.0382381	ATXN2L	0.9377	0.562467	-0.0928009	no	no	no	no_no
ATXN7_pep	1.19847	0.0138027	0.261196	ATXN7	0.980221	0.797578	-0.0288216	no	no	no	no_no
ATXN7L3B_pep	1.00035	0.996054	0.000510204	ATXN7L3B	0.920173	0.198531	-0.120023	no	no	no	no_no
AUP1_pep	1.03041	0.579327	0.0432194	AUP1	1.04988	0.387819	0.0702263	no	no	no	no_no
AURKB_pep	0.991534	0.929883	-0.0122657	AURKB	1.02332	0.929128	0.0332552	no	no	no	no_no
AUTS2_pep	0.974438	0.75617	-0.0373576	AUTS2	0.962218	0.797935	-0.0555639	no	no	no	no_no
AXL_pep	1.04083	0.616764	0.0577343	AXL	1.23821	0.125069	0.308253	no	no	no	no_no
AZGP1_pep	1.2239	0.111584	0.291488	AZGP1	1.22942	0.537698	0.297981	no	no	no	no_no
AZU1_pep	1.35019	0.124113	0.43316	AZU1	1.07306	0.370752	0.101726	no	no	no	no_no
B2M_pep	1.08601	0.469375	0.119041	B2M	1.35997	0.0183906	0.443575	no	no	no	no_no
B3GALNT1_pep	1.04697	0.11966	0.0662173	B3GALNT1	0.884481	0.273119	-0.177096	no	no	no	no_no
B3GALT6_pep	1.13684	0.0610437	0.185023	B3GALT6	1.04895	0.635004	0.0689521	no	no	no	no_no
B3GAT1_pep	0.943245	0.0770041	-0.0842959	B3GAT1	0.661945	0.0221849	-0.595216	no	no	no	no_no
B3GNT2_pep	1.04129	0.425139	0.0583699	B3GNT2	1.30627	0.00916445	0.385456	no	no	no	no_no
B3GNT9_pep	1.08426	0.341556	0.116715	B3GNT9	1.16754	0.13237	0.223475	no	no	no	no_no
B4GALNT1_pep	1.07497	0.514268	0.104301	B4GALNT1	0.878917	0.636115	-0.186201	no	no	no	no_no
B4GALT1_pep	1.77448	9.80578e-11	0.8274	B4GALT1	1.99847	5.64381e-07	0.998898	yes	no	no	no_no
B4GALT4_pep	1.17803	0.0126897	0.236379	B4GALT4	1.01152	0.896823	0.0165313	no	no	no	no_no
B4GALT5_pep	1.23547	0.00156982	0.305061	B4GALT5	1.11712	0.363242	0.159778	yes	no	no	no_no
B4GALT7_pep	1.10266	0.148858	0.140991	B4GALT7	1.04498	0.510696	0.0634759	no	no	no	no_no
B9D2_pep	1.09626	0.316123	0.132587	B9D2	1.11773	0.24628	0.160572	no	no	no	no_no
BACE1_pep	0.980398	0.870761	-0.0285604	BACE1	1.04532	0.721407	0.0639482	no	no	no	no_no
BACH1_pep	1.18563	0.00843927	0.245653	BACH1	1.16109	0.0483352	0.215474	no	no	no	no_no
BAG1_pep	1.0428	0.513386	0.0604643	BAG1	1.0992	0.274274	0.136452	no	no	no	no_no
BAG3_pep	0.967367	0.815753	-0.0478652	BAG3	1.32103	0.0510549	0.401667	no	no	no	no_no
BAHD1_pep	1.00722	0.891177	0.0103827	BAHD1	1.07414	0.387819	0.103182	no	no	no	no_no
BAIAP2_pep	0.941056	0.566771	-0.0876471	BAIAP2	1.06044	0.57017	0.0846596	no	no	no	no_no
BAK1_pep	1.08232	0.172412	0.114125	BAK1	1.17904	0.00930677	0.237611	no	no	no	no_no
BANF1_pep	1.05482	0.624173	0.0769962	BANF1	1.05025	0.533802	0.0707358	no	no	no	no_no
BANP_pep	0.999702	0.997379	-0.000430697	BANP	1.09882	0.126713	0.135956	no	no	no	no_no
BAP1_pep	1.00414	0.950399	0.00596641	BAP1	0.948193	0.435257	-0.0767476	no	no	no	no_no
BAX_pep	0.981702	0.791392	-0.0266433	BAX	1.12244	0.143112	0.166636	no	no	no	no_no
BAZ1A_pep	1.11646	0.0961798	0.158926	BAZ1A	1.09833	0.339765	0.135308	no	no	no	no_no
BAZ1B_pep	1.04146	0.589322	0.0586101	BAZ1B	0.986071	0.887064	-0.0202366	no	no	no	no_no
BAZ2A_pep	1.11414	0.0728579	0.155932	BAZ2A	0.963925	0.732803	-0.0530071	no	no	no	no_no
BAZ2B_pep	0.904774	0.0836917	-0.14437	BAZ2B	0.705755	1.1148e-06	-0.50276	no	no	no	no_no
BBOX1_pep	0.79286	0.0976122	-0.334861	BBOX1	0.62145	0.00390594	-0.686289	no	no	no	no_no
BBS1_pep	0.933493	0.219176	-0.0992895	BBS1	0.797983	0.000161395	-0.325569	no	no	no	no_no
BBS2_pep	0.940695	0.33715	-0.0882011	BBS2	0.707073	1.7396e-06	-0.500068	no	no	no	no_no
BBS4_pep	0.93406	0.261802	-0.0984128	BBS4	0.932351	0.302573	-0.101054	no	no	no	no_no
BBS7_pep	0.923433	0.17244	-0.11492	BBS7	0.97693	0.777362	-0.0336733	no	no	no	no_no
BBS9_pep	0.921344	0.120003	-0.118188	BBS9	0.791379	0.000138384	-0.337559	no	no	no	no_no
BBX_pep	0.971395	0.630073	-0.0418707	BBX	0.948259	0.53406	-0.076647	no	no	no	no_no
BCAP31_pep	0.990762	0.903259	-0.013389	BCAP31	1.20833	0.00752154	0.27301	no	no	no	no_no
BCAS2_pep	0.92639	0.145751	-0.110309	BCAS2	0.985818	0.849916	-0.0206067	no	no	no	no_no
BCAS3_pep	0.94187	0.286507	-0.0864005	BCAS3	0.819101	0.000326217	-0.287887	no	no	no	no_no
BCAT1_pep	1.27604	0.159532	0.351674	BCAT1	1.31883	0.2423	0.399254	no	no	no	no_no
BCAT2_pep	1.12038	0.166448	0.163993	BCAT2	0.992525	0.958802	-0.0108251	no	no	no	no_no
BCCIP_pep	1.11937	0.0515508	0.162686	BCCIP	0.922458	0.316511	-0.116446	no	no	no	no_no
BCDIN3D_pep	0.879552	0.0577521	-0.18516	BCDIN3D	0.852474	0.0134219	-0.230273	no	no	no	no_no
BCKDHA_pep	0.816933	0.00112324	-0.29171	BCKDHA	0.885523	0.0233502	-0.175399	yes	no	no	no_no
BCKDHB_pep	0.75964	0.000279387	-0.396612	BCKDHB	0.644622	1.19676e-08	-0.633474	yes	no	no	no_no
BCL10_pep	1.17426	0.00114546	0.23175	BCL10	1.17604	0.00102214	0.233932	no	no	no	no_no
BCL11B_pep	1.10025	0.221461	0.137827	BCL11B	1.23608	0.170696	0.305774	no	no	no	no_no
BCL2_pep	0.935059	0.471918	-0.0968703	BCL2	0.881893	0.161817	-0.181324	no	no	no	no_no
BCL2L1_pep	1.00225	0.979204	0.00323554	BCL2L1	1.1091	0.333296	0.149396	no	no	no	no_no
BCL2L15_pep	1.12114	0.0774372	0.164971	BCL2L15	0.871876	0.00155591	-0.197805	no	no	no	no_no
BCL3_pep	1.31694	0.00304069	0.397191	BCL3	1.99433	9.29387e-07	0.995902	yes	no	no	no_no
BCL7A_pep	0.747153	0.0037622	-0.420524	BCL7A	0.657452	0.000371865	-0.605042	yes	no	no	no_no
BCL7B_pep	1.07391	0.225277	0.102872	BCL7B	1.11519	0.101668	0.157288	no	no	no	no_no
BCL7C_pep	0.993662	0.926179	-0.00917347	BCL7C	0.999433	0.993931	-0.000818062	no	no	no	no_no
BCL9_pep	0.984116	0.820794	-0.0230991	BCL9	0.784819	0.00754554	-0.349568	no	no	no	no_no
BCL9L_pep	0.999042	0.990842	-0.00138308	BCL9L	0.925653	0.538465	-0.111457	no	no	no	no_no
BCLAF1_pep	0.885776	0.0614232	-0.174986	BCLAF1	0.834432	0.00543344	-0.261134	no	no	no	no_no
BDH2_pep	0.811735	0.0826284	-0.30092	BDH2	0.891277	0.322937	-0.166054	no	no	no	no_no
BEND3_pep	0.965736	0.713408	-0.0502989	BEND3	0.890725	0.281732	-0.166948	no	no	no	no_no
BET1_pep	1.09185	0.118774	0.126774	BET1	1.14121	0.0639662	0.190566	no	no	no	no_no
BET1L_pep	1.08156	0.265789	0.113116	BET1L	1.20057	0.0114487	0.263719	no	no	no	no_no
BEX4_pep	0.872898	0.124821	-0.196115	BEX4	0.782521	0.0296023	-0.353799	no	no	no	no_no
BGN_pep	2.28909	4.26614e-06	1.19477	BGN	1.41228	0.0540695	0.498025	yes	no	no	no_no
BHLHB9_pep	0.952359	0.409372	-0.0704222	BHLHB9	0.719426	7.76095e-05	-0.475081	no	no	no	no_no
BHLHE41_pep	1.18003	0.0109996	0.238818	BHLHE41	1.20132	0.257984	0.264622	no	no	no	no_no
BHMT_pep	0.964232	0.699294	-0.0525476	BHMT	1.10257	0.141645	0.140871	no	no	no	no_no
BICD1_pep	1.20152	0.00294294	0.264856	BICD1	0.925963	0.604643	-0.110973	yes	no	no	no_no
BICD2_pep	1.17082	7.60868e-06	0.22752	BICD2	1.0992	0.11602	0.136453	no	no	no	no_no
BID_pep	1.10395	0.0848623	0.142671	BID	1.06736	0.588899	0.0940495	no	no	no	no_no
BIN2_pep	1.49028	6.12403e-05	0.575586	BIN2	1.3054	0.053646	0.384491	yes	no	no	no_no
BIN3_pep	1.08398	0.142259	0.116334	BIN3	1.08935	0.147653	0.123466	no	no	no	no_no
BIRC2_pep	1.03934	0.310673	0.0556667	BIRC2	1.06691	0.41928	0.0934411	no	no	no	no_no
BIRC6_pep	1.11467	0.000749824	0.156616	BIRC6	0.950688	0.247519	-0.0729562	no	no	no	no_no
BLM_pep	1.18765	0.0074545	0.248111	BLM	0.699493	0.0246513	-0.515618	no	no	no	no_no
BLMH_pep	0.995631	0.952065	-0.00631675	BLMH	0.922805	0.247358	-0.115903	no	no	no	no_no
BLNK_pep	1.14052	0.15285	0.189693	BLNK	1.03646	0.860792	0.0516711	no	no	no	no_no
BLOC1S1_pep	1.09468	0.0319827	0.130506	BLOC1S1	1.01283	0.892377	0.0183903	no	no	no	no_no
BLOC1S3_pep	1.12738	0.00311899	0.172968	BLOC1S3	0.99305	0.938393	-0.010061	no	no	no	no_no
BLOC1S4_pep	1.17017	0.00234836	0.226714	BLOC1S4	1.0748	0.211668	0.104073	no	no	no	no_no
BLOC1S5_pep	1.16884	0.00347272	0.225082	BLOC1S5	0.98151	0.833107	-0.0269251	no	no	no	no_no
BLOC1S6_pep	1.17152	0.00721418	0.228377	BLOC1S6	1.08371	0.249006	0.115977	no	no	no	no_no
BLVRA_pep	1.00834	0.914213	0.0119851	BLVRA	1.08432	0.497319	0.116793	no	no	no	no_no
BLVRB_pep	1.12748	0.342415	0.173102	BLVRB	1.39585	0.00279149	0.481147	no	no	no	no_no
BLZF1_pep	1.07757	0.14062	0.107788	BLZF1	1.0022	0.976147	0.00317252	no	no	no	no_no
BMP1_pep	1.74269	4.20796e-10	0.801316	BMP1	1.35129	0.000217109	0.434342	yes	no	no	no_no
BMP2K_pep	1.11301	0.0689213	0.15447	BMP2K	1.07652	0.579083	0.106376	no	no	no	no_no
BMS1_pep	1.03108	0.660899	0.044162	BMS1	1.05397	0.385232	0.0758307	no	no	no	no_no
BNIP2_pep	1.11656	0.0103165	0.159058	BNIP2	0.987399	0.873355	-0.0182944	no	no	no	no_no
BNIP3L_pep	1.04607	0.436823	0.064983	BNIP3L	1.1441	0.102044	0.194208	no	no	no	no_no
BOD1_pep	0.969474	0.605536	-0.0447266	BOD1	0.999879	0.999074	-0.000174127	no	no	no	no_no
BOD1L1_pep	0.988888	0.83937	-0.0161203	BOD1L1	0.908665	0.0135372	-0.13818	no	no	no	no_no
BOP1_pep	0.971102	0.700009	-0.0423048	BOP1	0.925716	0.389872	-0.111358	no	no	no	no_no
BPGM_pep	0.987062	0.9372	-0.0187878	BPGM	0.912207	0.200393	-0.132567	no	no	no	no_no
BPI_pep	1.63659	0.0444344	0.710694	BPI	1.05916	0.0829656	0.0829193	yes	no	no	no_no
BPTF_pep	0.956929	0.386938	-0.0635162	BPTF	0.776208	1.564e-05	-0.365485	no	no	no	no_no
BRAF_pep	0.958956	0.60777	-0.0604634	BRAF	0.861281	0.0161286	-0.215443	no	no	no	no_no
BRAP_pep	0.991023	0.850444	-0.0130102	BRAP	0.950075	0.224623	-0.0738869	no	no	no	no_no
BRAT1_pep	0.937305	0.238751	-0.0934099	BRAT1	0.917334	0.288692	-0.124481	no	no	no	no_no
BRD2_pep	1.02087	0.739213	0.0298057	BRD2	1.05214	0.415093	0.0733256	no	no	no	no_no
BRD3_pep	0.841553	0.00354631	-0.248874	BRD3	0.809979	0.0200926	-0.304043	no	no	no	no_no
BRD4_pep	0.925037	0.196037	-0.112417	BRD4	0.932062	0.558491	-0.101502	no	no	no	no_no
BRD7_pep	0.947794	0.390582	-0.0773542	BRD7	0.794679	0.00048937	-0.331556	no	no	no	no_no
BRD8_pep	0.950408	0.397458	-0.0733818	BRD8	0.808989	0.000267914	-0.305808	no	no	no	no_no
BRD9_pep	0.999896	0.99871	-0.00014966	BRD9	0.931522	0.291021	-0.102338	no	no	no	no_no
BRF1_pep	0.897674	0.0817745	-0.155736	BRF1	0.898654	0.109127	-0.154163	no	no	no	no_no
BRI3_pep	1.12613	0.0538635	0.171375	BRI3	1.34379	2.77782e-06	0.426309	no	no	no	no_no
BRINP2_pep	0.916583	0.141543	-0.125663	BRINP2	0.644805	0.0130293	-0.633065	no	no	no	no_no
BRIX1_pep	1.14591	0.0348355	0.196498	BRIX1	1.02901	0.718766	0.0412605	no	no	no	no_no
BRMS1_pep	1.06156	0.1009	0.0861828	BRMS1	1.13085	0.0318736	0.177414	no	no	no	no_no
BROX_pep	0.818653	0.00038774	-0.288677	BROX	0.878211	0.0544379	-0.187361	yes	no	no	no_no
BRPF1_pep	0.957437	0.417713	-0.0627513	BRPF1	0.994868	0.953237	-0.0074224	no	no	no	no_no
BRPF3_pep	1.04742	0.346621	0.066838	BRPF3	0.929963	0.4451	-0.104755	no	no	no	no_no
BRWD1_pep	0.897931	0.109852	-0.155324	BRWD1	0.823582	0.000444498	-0.280016	no	no	no	no_no
BSCL2_pep	0.92556	0.583224	-0.111601	BSCL2	0.946307	0.671565	-0.0796192	no	no	no	no_no
BSN_pep	0.762551	0.0726181	-0.391094	BSN	0.576024	0.0012697	-0.795799	no	no	no	no_no
BST1_pep	1.27791	0.0538427	0.353787	BST1	1.46067	0.000240272	0.546627	no	no	no	no_no
BST2_pep	0.96086	0.810033	-0.0576012	BST2	1.17002	0.498006	0.226535	no	no	no	no_no
BTAF1_pep	1.0216	0.672802	0.0308367	BTAF1	0.975615	0.776121	-0.0356168	no	no	no	no_no
BTBD1_pep	1.06183	0.33715	0.086548	BTBD1	0.978383	0.790362	-0.0315283	no	no	no	no_no
BTBD2_pep	0.892611	0.0616669	-0.163896	BTBD2	0.851063	0.0505324	-0.232661	no	no	no	no_no
BTBD9_pep	1.02506	0.780374	0.0357075	BTBD9	0.936551	0.284448	-0.0945704	no	no	no	no_no
BTD_pep	1.12945	0.134074	0.175622	BTD	0.809126	0.00526461	-0.305564	no	no	no	no_no
BTF3_pep	1.03066	0.607485	0.0435714	BTF3	1.05577	0.418528	0.0782937	no	no	no	no_no
BTF3L4_pep	1.0056	0.925996	0.00805825	BTF3L4	0.869727	0.0549005	-0.201365	no	no	no	no_no
BTK_pep	1.35813	0.000248978	0.44162	BTK	1.34905	0.0348263	0.431949	yes	no	no	no_no
BTN2A1_pep	1.0273	0.766259	0.0388571	BTN2A1	1.07432	0.245458	0.103426	no	no	no	no_no
BTN3A1_pep	0.90955	0.277102	-0.136776	BTN3A1	0.876717	0.28591	-0.189817	no	no	no	no_no
BTN3A2_pep	0.877036	0.267248	-0.189293	BTN3A2	0.994755	0.978297	-0.00758652	no	no	no	no_no
BUB1B_pep	1.08256	0.512428	0.114453	BUB1B	1.11884	0.604962	0.161998	no	no	no	no_no
BUB3_pep	0.949275	0.443637	-0.075102	BUB3	1.03054	0.750661	0.0434067	no	no	no	no_no
BUD13_pep	0.993756	0.931417	-0.00903699	BUD13	0.903662	0.0955735	-0.146144	no	no	no	no_no
BUD31_pep	1.04829	0.656984	0.0680421	BUD31	1.18654	0.00598964	0.24676	no	no	no	no_no
BYSL_pep	1.00545	0.948394	0.00784184	BYSL	1.08804	0.523195	0.121738	no	no	no	no_no
BZW1_pep	1.04801	0.415077	0.0676556	BZW1	1.12594	0.0443885	0.171135	no	no	no	no_no
BZW2_pep	1.13264	0.0445568	0.179686	BZW2	1.21108	0.0483052	0.276298	no	no	no	no_no
C10orf88_pep	1.01927	0.508865	0.0275366	C10orf88	0.961561	0.576479	-0.0565496	no	no	no	no_no
C11orf49_pep	1.08169	0.108565	0.113289	C11orf49	0.856012	0.0288523	-0.224297	no	no	no	no_no
C11orf54_pep	0.882304	0.074058	-0.180652	C11orf54	0.8103	0.000396686	-0.303472	no	no	no	no_no
C11orf58_pep	0.954826	0.480826	-0.0666909	C11orf58	1.0136	0.862081	0.0194952	no	no	no	no_no
C11orf95_pep	1.07676	0.30272	0.106698	C11orf95	0.917888	0.519765	-0.12361	no	no	no	no_no
C11orf96_pep	0.935069	0.575732	-0.0968554	C11orf96	1.29151	0.0607903	0.369063	no	no	no	no_no
C11orf98_pep	1.03593	0.76989	0.0509303	C11orf98	0.920249	0.320112	-0.119903	no	no	no	no_no
C12orf10_pep	1.02949	0.695826	0.0419239	C12orf10	1.06817	0.340226	0.0951454	no	no	no	no_no
C12orf29_pep	0.920507	0.202789	-0.119499	C12orf29	0.873925	0.0120094	-0.194418	no	no	no	no_no
C12orf43_pep	0.961308	0.546157	-0.0569294	C12orf43	0.905923	0.0435134	-0.14254	no	no	no	no_no
C12orf65_pep	0.98312	0.68652	-0.0245608	C12orf65	0.909057	0.0971858	-0.137558	no	no	no	no_no
C14orf119_pep	1.06965	0.24018	0.097139	C14orf119	1.04204	0.548363	0.0594073	no	no	no	no_no
C15orf40_pep	0.937613	0.223386	-0.0929358	C15orf40	0.861856	0.00337473	-0.214482	no	no	no	no_no
C15orf41_pep	1.01756	0.829372	0.0251148	C15orf41	0.945393	0.471838	-0.0810143	no	no	no	no_no
C15orf48_pep	1.07364	0.349918	0.102516	C15orf48	1.77201	3.61085e-05	0.825387	no	no	no	no_no
C16orf54_pep	0.982324	0.757553	-0.0257287	C16orf54	1.42129	0.0016952	0.507199	no	no	no	no_no
C16orf58_pep	1.00255	0.970869	0.00367645	C16orf58	0.960392	0.592731	-0.0583051	no	no	no	no_no
C16orf70_pep	0.925721	0.17562	-0.11135	C16orf70	1.00029	0.99743	0.00042036	no	no	no	no_no
C16orf87_pep	1.04424	0.406132	0.0624515	C16orf87	0.868543	0.0847142	-0.20333	no	no	no	no_no
C17orf100_pep	0.84758	0.0669414	-0.238578	C17orf100	0.732845	5.9891e-05	-0.44842	no	no	no	no_no
C17orf49_pep	1.06131	0.423331	0.0858452	C17orf49	0.935787	0.23886	-0.0957483	no	no	no	no_no
C17orf80_pep	0.85184	0.000222996	-0.231346	C17orf80	0.832353	0.000116825	-0.264733	no	no	no	no_no
C17orf97_pep	0.88818	0.248285	-0.171077	C17orf97	0.790322	0.0364981	-0.339487	no	no	no	no_no
C18orf21_pep	1.09233	0.274107	0.127411	C18orf21	0.942504	0.41341	-0.0854298	no	no	no	no_no
C19orf25_pep	1.00565	0.913352	0.00812543	C19orf25	0.898474	0.0549104	-0.154451	no	no	no	no_no
C19orf33_pep	1.07905	0.722014	0.109763	C19orf33	1.06066	0.305191	0.0849685	no	no	no	no_no
C19orf38_pep	1.01271	0.833239	0.0182279	C19orf38	1.25547	0.0479396	0.328233	no	no	no	no_no
C19orf47_pep	0.946336	0.468426	-0.0795757	C19orf47	0.839406	0.00759291	-0.25256	no	no	no	no_no
C19orf53_pep	1.00257	0.979623	0.00370366	C19orf53	1.06104	0.383014	0.0854784	no	no	no	no_no
C19orf70_pep	0.97203	0.69082	-0.0409273	C19orf70	0.949665	0.560908	-0.0745089	no	no	no	no_no
C1D_pep	1.00446	0.95389	0.00641794	C1D	1.01336	0.828107	0.0191402	no	no	no	no_no
C1GALT1C1_pep	1.15069	0.0037408	0.202494	C1GALT1C1	1.09243	0.271412	0.127547	no	no	no	no_no
C1orf109_pep	1.02773	0.635583	0.0394668	C1orf109	0.946217	0.365361	-0.0797571	no	no	no	no_no
C1orf123_pep	0.990725	0.863808	-0.0134435	C1orf123	0.8342	0.00028705	-0.261535	no	no	no	no_no
C1orf131_pep	0.9478	0.203737	-0.0773457	C1orf131	0.947158	0.222948	-0.0783232	no	no	no	no_no
C1orf159_pep	1.07357	0.229432	0.10241	C1orf159	0.967754	0.692381	-0.0472877	no	no	no	no_no
C1orf174_pep	0.989097	0.909782	-0.0158155	C1orf174	1.00903	0.917833	0.0129668	no	no	no	no_no
C1orf226_pep	0.85089	0.0304647	-0.232956	C1orf226	0.658463	0.00472815	-0.602826	no	no	no	no_no
C1orf35_pep	0.901963	0.192039	-0.148861	C1orf35	0.970877	0.735026	-0.0426392	no	no	no	no_no
C1orf50_pep	1.13702	0.00865409	0.185263	C1orf50	1.01531	0.805769	0.0219172	no	no	no	no_no
C1QA_pep	1.39805	0.0054536	0.483416	C1QA	1.83331	0.0023371	0.87445	yes	no	no	no_no
C1QB_pep	1.46631	0.00129669	0.55219	C1QB	1.74135	0.00488482	0.80021	yes	no	no	no_no
C1QC_pep	1.36846	0.0087573	0.452555	C1QC	1.70034	0.00427417	0.765824	yes	no	no	no_no
C1QL1_pep	0.860239	0.328657	-0.21719	C1QL1	0.711458	0.33169	-0.491149	no	no	no	no_no
C1QTNF3_pep	1.28445	0.0641181	0.361148	C1QTNF3	0.835998	0.187017	-0.258429	no	no	no	no_no
C1R_pep	1.53508	4.03451e-06	0.618311	C1R	1.86631	0.000546658	0.900192	yes	no	no	no_no
C1RL_pep	1.28879	0.00215836	0.366021	C1RL	1.27077	0.125311	0.345705	yes	no	no	no_no
C1S_pep	1.43384	3.61865e-05	0.519884	C1S	1.95688	0.000855983	0.968557	yes	no	no	no_no
C2_pep	1.32178	0.00419943	0.40248	C2	1.61817	0.00152319	0.694365	yes	no	no	no_no
C20orf27_pep	1.06616	0.279175	0.0924188	C20orf27	0.972905	0.787053	-0.0396293	no	no	no	no_no
C21orf91_pep	1.05207	0.148176	0.073227	C21orf91	0.94953	0.836157	-0.074715	no	no	no	no_no
C2CD5_pep	0.88594	0.0124072	-0.17472	C2CD5	0.847993	0.0106562	-0.237875	no	no	no	no_no
C2orf49_pep	0.932569	0.140557	-0.100718	C2orf49	0.826255	2.97236e-05	-0.275341	no	no	no	no_no
C2orf72_pep	0.797197	0.00421212	-0.326992	C2orf72	0.522616	7.5209e-07	-0.936176	yes	no	no	no_no
C2orf76_pep	1.0751	0.192483	0.104467	C2orf76	0.910209	0.0811023	-0.135731	no	no	no	no_no
C3_pep	1.30055	0.00874509	0.379117	C3	1.48908	0.068805	0.574426	yes	no	no	no_no
C3AR1_pep	1.16205	0.0833996	0.21667	C3AR1	1.47342	0.0200926	0.559173	no	no	no	no_no
C3orf38_pep	0.932341	0.0609996	-0.101071	C3orf38	0.910573	0.114963	-0.135153	no	no	no	no_no
C3orf70_pep	1.00199	0.968287	0.00286692	C3orf70	0.470102	1.2738e-05	-1.08895	no	yes	no	no_no
C4A_pep	1.27047	0.0897128	0.345365	C4A	0.999028	0.997315	-0.00140357	no	no	no	no_no
C4B_pep	1.07234	0.778768	0.100766	C4B	0.935645	0.79203	-0.095967	no	no	no	no_no
C4BPA_pep	1.35937	0.00706175	0.442942	C4BPA	1.07525	0.425628	0.104678	yes	no	no	no_no
C4BPB_pep	1.39006	0.00371233	0.475149	C4BPB	1.10913	0.00309159	0.149429	yes	no	no	no_no
C4orf19_pep	0.958148	0.623483	-0.0616798	C4orf19	0.722472	0.0536569	-0.468987	no	no	no	no_no
C5_pep	1.43332	0.00101228	0.519364	C5	0.912307	0.455507	-0.132408	yes	no	no	no_no
C5orf15_pep	1.06445	0.384348	0.0901093	C5orf15	1.19668	0.0106595	0.259032	no	no	no	no_no
C5orf24_pep	0.891683	0.0701779	-0.165397	C5orf24	0.909672	0.23832	-0.136581	no	no	no	no_no
C5orf51_pep	0.996733	0.95389	-0.00472109	C5orf51	0.831342	0.00540783	-0.266486	no	no	no	no_no
C6_pep	1.41577	0.00206977	0.50159	C6	1.11663	0.173722	0.159152	yes	no	no	no_no
C6orf106_pep	1.08156	0.0890269	0.113108	C6orf106	1.07417	0.233991	0.103222	no	no	no	no_no
C6orf47_pep	0.994709	0.933614	-0.00765349	C6orf47	1.06885	0.3644	0.0960577	no	no	no	no_no
C7_pep	1.42617	0.00110344	0.512143	C7	1.98059	0.0180299	0.985927	yes	no	no	no_no
C7orf25_pep	1.05734	0.151185	0.080443	C7orf25	0.833004	0.00766418	-0.263604	no	no	no	no_no
C7orf26_pep	0.965271	0.472956	-0.0509936	C7orf26	0.890918	0.171624	-0.166635	no	no	no	no_no
C7orf50_pep	0.920738	0.243174	-0.119137	C7orf50	1.07307	0.506625	0.101747	no	no	no	no_no
C7orf57_pep	1.1331	0.168933	0.18027	C7orf57	1.50565	0.0700826	0.59039	no	no	no	no_no
C8A_pep	1.47263	0.000487042	0.558398	C8A	0.997716	0.861174	-0.00329952	yes	no	no	no_no
C8B_pep	1.50208	0.000519404	0.586962	C8B	0.987404	0.549319	-0.0182883	yes	no	no	no_no
C8G_pep	1.41017	0.00054185	0.495868	C8G	1.11078	0.138965	0.151567	yes	no	no	no_no
C8orf37_pep	0.904202	0.124764	-0.145282	C8orf37	0.765908	0.000309099	-0.384757	no	no	no	no_no
C8orf59_pep	1.01103	0.853571	0.0158261	C8orf59	0.996583	0.968446	-0.00493842	no	no	no	no_no
C8orf76_pep	1.04162	0.480834	0.0588342	C8orf76	0.942691	0.232632	-0.0851427	no	no	no	no_no
C8orf88_pep	0.987234	0.871433	-0.0185353	C8orf88	0.891769	0.407272	-0.165259	no	no	no	no_no
C9_pep	1.51703	0.00124188	0.601251	C9	1.1352	0.118313	0.182951	yes	no	no	no_no
C9orf64_pep	1.05784	0.591093	0.0811254	C9orf64	1.11775	0.410805	0.160603	no	no	no	no_no
C9orf78_pep	0.931575	0.201933	-0.102256	C9orf78	0.994625	0.947348	-0.00777489	no	no	no	no_no
C9orf85_pep	0.972094	0.683468	-0.0408325	C9orf85	0.820171	0.00248913	-0.286003	no	no	no	no_no
CA1_pep	1.10339	0.679261	0.141941	CA1	0.991264	0.94197	-0.0126584	no	no	no	no_no
CA13_pep	1.14161	0.226022	0.191074	CA13	0.894616	0.350364	-0.160659	no	no	no	no_no
CA14_pep	0.825466	0.113022	-0.276719	CA14	0.60329	0.00543989	-0.729075	no	no	no	no_no
CA2_pep	1.06846	0.647974	0.0955387	CA2	1.07207	0.767237	0.100403	no	no	no	no_no
CA3_pep	1.18357	0.4302	0.243144	CA3	1.1613	0.601746	0.21574	no	no	no	no_no
CA5B_pep	0.871149	0.277564	-0.199009	CA5B	0.883792	0.269025	-0.178221	no	no	no	no_no
CA8_pep	0.780722	0.040674	-0.357119	CA8	0.617564	0.00569184	-0.69534	yes	no	no	no_no
CAB39L_pep	0.793595	0.000786415	-0.333525	CAB39L	0.621278	5.78894e-06	-0.68669	yes	no	no	no_no
CABIN1_pep	1.00809	0.877088	0.0116246	CABIN1	0.925592	0.453852	-0.111552	no	no	no	no_no
CACFD1_pep	0.939218	0.271329	-0.0904677	CACFD1	0.930773	0.502821	-0.103499	no	no	no	no_no
CACNA1B_pep	0.817593	0.16302	-0.290545	CACNA1B	0.727299	0.13943	-0.459379	no	no	no	no_no
CACNA1E_pep	0.910222	0.510695	-0.13571	CACNA1E	0.955462	0.883432	-0.0657292	no	no	no	no_no
CACTIN_pep	0.970235	0.664106	-0.0435935	CACTIN	0.931299	0.334443	-0.102684	no	no	no	no_no
CACYBP_pep	0.963144	0.531821	-0.0541773	CACYBP	1.01367	0.879554	0.0195813	no	no	no	no_no
CALB2_pep	1.08418	0.740842	0.116607	CALB2	1.47455	0.122816	0.560274	no	no	no	no_no
CALCOCO1_pep	0.941093	0.419042	-0.0875906	CALCOCO1	0.842315	0.00573251	-0.247568	no	no	no	no_no
CALCRL_pep	0.748345	0.0836917	-0.418225	CALCRL	0.804539	0.355907	-0.313765	no	no	no	no_no
CALD1_pep	1.46039	0.000503368	0.546351	CALD1	1.45737	0.000837979	0.54337	yes	no	no	no_no
CALM2_pep	0.938298	0.360354	-0.0918822	CALM2	1.02271	0.783121	0.032392	no	no	no	no_no
CALML5_pep	0.926873	0.744115	-0.109557	CALML5	1.04556	0.432703	0.0642757	no	no	no	no_no
CALR_pep	1.32919	9.82413e-06	0.410552	CALR	1.34905	5.45025e-06	0.431942	yes	no	no	no_no
CALU_pep	1.46854	4.09418e-06	0.554385	CALU	1.56722	1.05691e-06	0.648212	yes	no	no	no_no
CALY_pep	0.977207	0.345224	-0.0332632	CALY	0.74586	0.167967	-0.423023	no	no	no	no_no
CAMK1D_pep	0.853763	0.11582	-0.228092	CAMK1D	0.804273	0.0526412	-0.314243	no	no	no	no_no
CAMK2A_pep	0.756395	0.235407	-0.402788	CAMK2A	0.605017	0.112616	-0.724951	no	no	no	no_no
CAMK2N2_pep	0.972955	0.611405	-0.0395553	CAMK2N2	0.770047	0.154758	-0.376982	no	no	no	no_no
CAMK4_pep	0.801232	0.108565	-0.319708	CAMK4	0.722066	0.0412832	-0.469797	no	no	no	no_no
CAMKK1_pep	0.903461	0.538374	-0.146466	CAMKK1	1.09434	0.63287	0.130056	no	no	no	no_no
CAMKK2_pep	0.984461	0.888142	-0.0225935	CAMKK2	0.987322	0.903927	-0.0184073	no	no	no	no_no
CAMKV_pep	0.842396	0.353139	-0.247429	CAMKV	0.787496	0.435257	-0.344656	no	no	no	no_no
CAMP_pep	1.67511	0.0323391	0.744259	CAMP	1.16076	0.275899	0.215075	yes	no	no	no_no
CAMSAP1_pep	1.03486	0.519556	0.0494298	CAMSAP1	0.963342	0.715674	-0.0538801	no	no	no	no_no
CAND1_pep	0.896809	0.116718	-0.157128	CAND1	0.84132	0.143259	-0.249274	no	no	no	no_no
CANT1_pep	1.07666	0.195524	0.10656	CANT1	1.09504	0.230094	0.13098	no	no	no	no_no
CANX_pep	1.02127	0.790892	0.0303699	CANX	1.09996	0.143848	0.13745	no	no	no	no_no
CAP1_pep	1.23426	1.84817e-05	0.303648	CAP1	1.29812	5.09909e-05	0.376426	yes	no	no	no_no
CAPG_pep	1.31963	0.0039627	0.400131	CAPG	1.66703	0.000186589	0.737281	yes	no	no	no_no
CAPN1_pep	1.02477	0.72187	0.0352993	CAPN1	1.10722	0.201064	0.146939	no	no	no	no_no
CAPN15_pep	1.00786	0.910369	0.0112908	CAPN15	1.11258	0.258673	0.153904	no	no	no	no_no
CAPN2_pep	1.09205	0.310233	0.127041	CAPN2	1.00953	0.941121	0.013684	no	no	no	no_no
CAPN5_pep	0.977105	0.877088	-0.033415	CAPN5	1.00813	0.973515	0.0116764	no	no	no	no_no
CAPN7_pep	1.00696	0.89945	0.01	CAPN7	0.868306	0.00475874	-0.203724	no	no	no	no_no
CAPNS1_pep	1.08606	0.249361	0.119103	CAPNS1	1.16987	0.013101	0.22635	no	no	no	no_no
CAPRIN1_pep	1.06513	0.274107	0.0910349	CAPRIN1	0.967981	0.675105	-0.0469499	no	no	no	no_no
CAPS_pep	1.60475	0.0419772	0.682345	CAPS	1.11622	0.550096	0.158618	yes	no	no	no_no
CAPZA1_pep	1.26387	1.38464e-06	0.337851	CAPZA1	1.24717	0.000590071	0.318657	yes	no	no	no_no
CARD11_pep	1.23685	0.00171408	0.306672	CARD11	1.25175	0.119284	0.323949	yes	no	no	no_no
CARD16_pep	1.27639	0.0841195	0.352068	CARD16	1.43535	0.023437	0.521405	no	no	no	no_no
CARD6_pep	1.37236	0.00637363	0.456659	CARD6	1.38901	0.0134219	0.474061	yes	no	no	no_no
CARD8_pep	1.01138	0.8985	0.0163291	CARD8	0.880132	0.0724834	-0.184208	no	no	no	no_no
CARD9_pep	1.26405	0.000173491	0.338059	CARD9	1.25939	0.0559587	0.332722	yes	no	no	no_no
CARHSP1_pep	1.14731	0.0695578	0.198261	CARHSP1	1.2269	0.0271851	0.295017	no	no	no	no_no
CARNS1_pep	1.01043	0.966595	0.0149681	CARNS1	1.08981	0.845862	0.124072	no	no	no	no_no
CASC3_pep	0.945252	0.28065	-0.0812296	CASC3	0.78626	0.000420422	-0.346922	no	no	no	no_no
CASC4_pep	0.973564	0.695465	-0.0386518	CASC4	0.89093	0.101949	-0.166616	no	no	no	no_no
CASKIN2_pep	0.890588	0.00650363	-0.16717	CASKIN2	0.779283	0.000701525	-0.359781	no	no	no	no_no
CASP1_pep	1.25008	0.0210778	0.32202	CASP1	1.38419	0.0138498	0.469043	yes	no	no	no_no
CASP2_pep	1.06131	0.381798	0.0858516	CASP2	0.938843	0.597833	-0.0910439	no	no	no	no_no
CASP3_pep	1.02534	0.822839	0.0360965	CASP3	1.09078	0.396434	0.125356	no	no	no	no_no
CASP4_pep	1.41272	9.39339e-05	0.498473	CASP4	1.54499	0.000631511	0.627599	yes	no	no	no_no
CASP6_pep	1.17038	0.0663903	0.226972	CASP6	1.09584	0.257338	0.132037	no	no	no	no_no
CASP8_pep	1.34527	2.78087e-05	0.427901	CASP8	1.36198	0.00167881	0.445703	yes	no	no	no_no
CASP9_pep	1.03631	0.481453	0.0514503	CASP9	0.885489	0.167749	-0.175454	no	no	no	no_no
CAST_pep	1.29585	8.03479e-05	0.3739	CAST	1.29931	0.00610125	0.377743	yes	no	no	no_no
CAT_pep	1.19721	0.215181	0.259672	CAT	0.991589	0.952692	-0.0121859	no	no	no	no_no
CAV2_pep	1.31312	0.0257177	0.392995	CAV2	1.50781	0.0204053	0.592453	yes	no	no	no_no
CBFB_pep	1.14524	0.0315747	0.195653	CBFB	1.00945	0.936268	0.0135695	no	no	no	no_no
CBL_pep	1.03606	0.432106	0.0511067	CBL	0.946263	0.528022	-0.0796866	no	no	no	no_no
CBLL1_pep	1.01039	0.862416	0.0149154	CBLL1	0.886372	0.0772106	-0.174016	no	no	no	no_no
CBLN1_pep	0.970449	0.679755	-0.0432764	CBLN1	0.830206	0.22882	-0.268459	no	no	no	no_no
CBR3_pep	1.07118	0.36638	0.0992024	CBR3	1.36459	0.00881546	0.448463	no	no	no	no_no
CBWD2_pep	1.04015	0.648225	0.0567951	CBWD2	0.997133	0.965807	-0.00414258	no	no	no	no_no
CBWD3_pep	1.01403	0.779432	0.020105	CBWD3	0.952706	0.418099	-0.0698963	no	no	no	no_no
CBX1_pep	0.846822	0.0218808	-0.23987	CBX1	0.886157	0.219958	-0.174366	no	no	no	no_no
CBX2_pep	0.823453	0.173238	-0.280242	CBX2	0.836796	0.320224	-0.257051	no	no	no	no_no
CBX3_pep	0.910646	0.344197	-0.135037	CBX3	0.961902	0.704629	-0.0560375	no	no	no	no_no
CBX4_pep	0.904435	0.103328	-0.144912	CBX4	1.01598	0.864087	0.0228665	no	no	no	no_no
CBX5_pep	0.854778	0.114709	-0.226378	CBX5	0.726266	0.00025882	-0.46143	no	no	no	no_no
CBX6_pep	0.998285	0.985451	-0.00247704	CBX6	0.925244	0.400571	-0.112094	no	no	no	no_no
CBX8_pep	0.771055	0.000810757	-0.375095	CBX8	0.863887	0.0967711	-0.211085	yes	no	no	no_no
CBY1_pep	0.998294	0.967446	-0.00246386	CBY1	0.871415	0.0486883	-0.198569	no	no	no	no_no
CC2D2A_pep	0.958135	0.530685	-0.061699	CC2D2A	0.698316	7.08196e-06	-0.518049	no	no	no	no_no
CCAR1_pep	0.97365	0.623838	-0.0385247	CCAR1	0.920388	0.179963	-0.119686	no	no	no	no_no
CCAR2_pep	0.940536	0.278591	-0.0884447	CCAR2	0.947046	0.433629	-0.0784935	no	no	no	no_no
CCDC102A_pep	1.11789	0.119092	0.160777	CCDC102A	1.13198	0.264517	0.178847	no	no	no	no_no
CCDC102B_pep	1.0488	0.459496	0.0687381	CCDC102B	1.14804	0.415093	0.199176	no	no	no	no_no
CCDC106_pep	0.941734	0.445674	-0.0866084	CCDC106	0.82827	0.0384673	-0.271826	no	no	no	no_no
CCDC117_pep	1.13074	0.0533419	0.177262	CCDC117	1.03899	0.599138	0.0551792	no	no	no	no_no
CCDC12_pep	0.845467	0.0097561	-0.242179	CCDC12	0.92152	0.145073	-0.117913	no	no	no	no_no
CCDC124_pep	0.890765	0.0367515	-0.166884	CCDC124	1.00975	0.911524	0.0140049	no	no	no	no_no
CCDC126_pep	1.01433	0.699738	0.0205247	CCDC126	0.924616	0.372646	-0.113073	no	no	no	no_no
CCDC130_pep	0.932764	0.186083	-0.100416	CCDC130	0.909529	0.213209	-0.136809	no	no	no	no_no
CCDC134_pep	1.06632	0.370335	0.0926407	CCDC134	0.932934	0.382976	-0.100153	no	no	no	no_no
CCDC137_pep	0.9998	0.998032	-0.000289116	CCDC137	1.06108	0.399615	0.0855389	no	no	no	no_no
CCDC174_pep	0.927003	0.168566	-0.109354	CCDC174	0.859786	0.000587425	-0.217951	no	no	no	no_no
CCDC177_pep	0.896332	0.386842	-0.157895	CCDC177	1.02704	0.864996	0.038499	no	no	no	no_no
CCDC25_pep	1.07016	0.159505	0.0978206	CCDC25	0.911839	0.0950537	-0.133149	no	no	no	no_no
CCDC50_pep	1.04165	0.497783	0.058869	CCDC50	0.890305	0.129743	-0.167629	no	no	no	no_no
CCDC51_pep	0.914498	0.146711	-0.128948	CCDC51	1.01053	0.894348	0.0151113	no	no	no	no_no
CCDC58_pep	1.00888	0.87561	0.01275	CCDC58	0.931284	0.26469	-0.102707	no	no	no	no_no
CCDC59_pep	1.09462	0.131251	0.130437	CCDC59	1.00573	0.940196	0.00823656	no	no	no	no_no
CCDC71L_pep	1.18732	0.0171666	0.247704	CCDC71L	1.97903	0.0010042	0.98479	no	no	no	no_no
CCDC8_pep	1.01233	0.94303	0.0176781	CCDC8	1.15741	0.634199	0.2109	no	no	no	no_no
CCDC80_pep	1.08525	0.417713	0.118021	CCDC80	0.684797	0.0269645	-0.546251	no	no	no	no_no
CCDC82_pep	1.01	0.913352	0.0143495	CCDC82	0.923617	0.382643	-0.114633	no	no	no	no_no
CCDC85C_pep	0.955845	0.548256	-0.0651518	CCDC85C	0.857003	0.0505992	-0.222628	no	no	no	no_no
CCDC86_pep	0.98126	0.818637	-0.0272929	CCDC86	1.04167	0.626435	0.058898	no	no	no	no_no
CCDC88A_pep	0.950023	0.247013	-0.0739656	CCDC88A	0.78267	0.00238305	-0.353524	no	no	no	no_no
CCDC88B_pep	1.2542	0.000774199	0.326766	CCDC88B	1.23132	0.0584893	0.300203	yes	no	no	no_no
CCDC9_pep	1.02215	0.713408	0.0316088	CCDC9	1.14209	0.0453792	0.191682	no	no	no	no_no
CCDC92_pep	0.942238	0.440552	-0.0858372	CCDC92	0.872594	0.0597345	-0.196618	no	no	no	no_no
CCDC93_pep	0.982259	0.68469	-0.025824	CCDC93	0.940556	0.302942	-0.0884142	no	no	no	no_no
CCDC97_pep	0.887709	0.02754	-0.171842	CCDC97	0.81324	0.00484498	-0.298246	no	no	no	no_no
CCER2_pep	0.980661	0.78716	-0.028173	CCER2	0.614117	0.0140032	-0.703415	no	no	no	no_no
CCL14_pep	1.24016	0.0645037	0.310525	CCL14	1.00178	0.971871	0.00256421	no	no	no	no_no
CCL18_pep	1.42299	0.0106589	0.508929	CCL18	1.8274	0.0185511	0.869791	yes	no	no	no_no
CCL5_pep	1.30172	0.0548935	0.380421	CCL5	2.03785	0.000237131	1.02705	no	yes	no	no_no
CCM2_pep	1.04952	0.340223	0.0697334	CCM2	1.14595	0.0479727	0.19654	no	no	no	no_no
CCNA2_pep	1.04912	0.775459	0.0691747	CCNA2	1.06143	0.774712	0.0860137	no	no	no	no_no
CCNB1_pep	1.08694	0.538486	0.120278	CCNB1	1.19631	0.321041	0.258596	no	no	no	no_no
CCNB2_pep	1.03021	0.617009	0.0429362	CCNB2	1.14357	0.516938	0.193545	no	no	no	no_no
CCNC_pep	1.0012	0.969107	0.00172917	CCNC	0.953058	0.62852	-0.0693638	no	no	no	no_no
CCND1_pep	1.05981	0.509168	0.0838019	CCND1	0.927914	0.758327	-0.107937	no	no	no	no_no
CCND2_pep	0.865035	0.0705826	-0.20917	CCND2	0.484785	0.000145664	-1.04458	no	yes	no	no_no
CCNDBP1_pep	1.22705	0.000184955	0.295193	CCNDBP1	1.10714	0.180467	0.146837	yes	no	no	no_no
CCNH_pep	1.12714	0.0076138	0.17267	CCNH	0.814748	0.000794935	-0.295575	no	no	no	no_no
CCNK_pep	1.04938	0.36185	0.0695315	CCNK	0.951774	0.529568	-0.0713089	no	no	no	no_no
CCNL1_pep	0.963863	0.571661	-0.0530999	CCNL1	1.07918	0.337204	0.109934	no	no	no	no_no
CCNT1_pep	1.07946	0.15597	0.110307	CCNT1	0.9956	0.949368	-0.00636153	no	no	no	no_no
CCP110_pep	1.02884	0.7108	0.0410213	CCP110	0.94113	0.584894	-0.0875335	no	no	no	no_no
CCR1_pep	1.23014	0.0739341	0.298817	CCR1	1.70068	0.000328849	0.766108	no	no	no	no_no
CCRL2_pep	1.09523	0.272762	0.131234	CCRL2	1.43873	0.0040145	0.524797	no	no	no	no_no
CCSAP_pep	0.824679	0.0976749	-0.278095	CCSAP	0.841614	0.213825	-0.248769	no	no	no	no_no
CCSER2_pep	0.961372	0.452344	-0.0568329	CCSER2	0.878685	0.131661	-0.186583	no	no	no	no_no
CCT6A_pep	1.01537	0.868714	0.0220115	CCT6A	0.950848	0.852066	-0.0727133	no	no	no	no_no
CD109_pep	1.40444	0.0192472	0.489997	CD109	1.63795	0.00803873	0.711889	yes	no	no	no_no
CD151_pep	1.11325	0.367456	0.154778	CD151	1.42252	0.00294665	0.508452	no	no	no	no_no
CD177_pep	1.29132	0.121771	0.368842	CD177	1.19192	0.0814776	0.25329	no	no	no	no_no
CD180_pep	1.4838	7.59996e-05	0.569295	CD180	1.43232	0.00467047	0.518357	yes	no	no	no_no
CD248_pep	1.24163	0.0197353	0.312233	CD248	1.84478	0.000295227	0.883446	yes	no	no	no_no
CD274_pep	1.23998	0.0435809	0.31032	CD274	1.60011	0.0052416	0.67817	yes	no	no	no_no
CD276_pep	1.29906	0.000503368	0.377464	CD276	1.54208	4.30785e-05	0.624881	yes	no	no	no_no
CD2AP_pep	1.40547	3.73504e-06	0.491055	CD2AP	1.23519	0.0172297	0.304736	yes	no	no	no_no
CD2BP2_pep	0.928575	0.180686	-0.10691	CD2BP2	0.911719	0.145394	-0.133338	no	no	no	no_no
CD300A_pep	1.36467	0.000410817	0.448548	CD300A	1.74913	0.000107035	0.806639	yes	no	no	no_no
CD300LF_pep	1.11909	0.213364	0.162332	CD300LF	1.4487	0.0122595	0.534757	no	no	no	no_no
CD320_pep	0.960695	0.572156	-0.0578499	CD320	0.981728	0.869396	-0.0266051	no	no	no	no_no
CD33_pep	1.26211	0.0291873	0.33584	CD33	1.39962	0.00484808	0.485033	yes	no	no	no_no
CD34_pep	1.33456	0.0114798	0.416363	CD34	1.29133	0.0503844	0.368858	yes	no	no	no_no
CD36_pep	1.20061	0.168353	0.263764	CD36	1.37493	0.0737864	0.459361	no	no	no	no_no
CD37_pep	1.05296	0.442441	0.0744481	CD37	1.35831	0.0459608	0.441809	no	no	no	no_no
CD3E_pep	1.16606	0.0817902	0.22164	CD3E	1.3421	0.0102518	0.424489	no	no	no	no_no
CD3EAP_pep	0.966084	0.592743	-0.0497798	CD3EAP	0.967602	0.734349	-0.047514	no	no	no	no_no
CD4_pep	1.44858	4.59131e-05	0.534644	CD4	1.63181	0.00160086	0.706473	yes	no	no	no_no
CD40_pep	1.40871	0.0039627	0.494375	CD40	1.72448	5.91664e-05	0.786162	yes	no	no	no_no
CD44_pep	1.07768	0.673182	0.107923	CD44	1.47183	0.0431604	0.557614	no	no	no	no_no
CD48_pep	1.19381	0.0415764	0.255579	CD48	1.63057	0.000802427	0.70538	no	no	no	no_no
CD53_pep	1.23006	0.0494184	0.298724	CD53	1.59639	0.00390594	0.674812	yes	no	no	no_no
CD5L_pep	1.21067	0.146723	0.275806	CD5L	1.04948	0.637015	0.0696808	no	no	no	no_no
CD63_pep	1.35803	0.000527255	0.441518	CD63	1.48259	0.000164178	0.568121	yes	no	no	no_no
CD68_pep	1.18607	0.0148946	0.246184	CD68	1.44921	0.000265148	0.535264	no	no	no	no_no
CD72_pep	1.06722	0.212929	0.0938563	CD72	1.46478	0.00163455	0.550681	no	no	no	no_no
CD74_pep	1.15084	0.35517	0.202684	CD74	1.45325	0.0618411	0.539287	no	no	no	no_no
CD84_pep	1.17448	0.0289022	0.232025	CD84	1.2624	0.220047	0.336169	no	no	no	no_no
CD8A_pep	1.07245	0.299255	0.100912	CD8A	1.46106	0.00188106	0.547018	no	no	no	no_no
CD93_pep	1.15667	0.137858	0.209974	CD93	1.73463	0.000147575	0.794626	no	no	no	no_no
CD99_pep	0.93045	0.581888	-0.103999	CD99	1.09905	0.594823	0.136251	no	no	no	no_no
CDA_pep	1.49316	0.0425524	0.578372	CDA	1.0374	0.799262	0.052977	yes	no	no	no_no
CDAN1_pep	0.976002	0.716633	-0.0350446	CDAN1	0.871808	0.11047	-0.197918	no	no	no	no_no
CDC123_pep	1.0822	0.0679774	0.113974	CDC123	1.07677	0.354212	0.106711	no	no	no	no_no
CDC16_pep	0.992177	0.8688	-0.0113304	CDC16	0.881394	0.132765	-0.182141	no	no	no	no_no
CDC23_pep	1.04096	0.263046	0.0579188	CDC23	0.953341	0.403794	-0.0689358	no	no	no	no_no
CDC27_pep	1.07051	0.084612	0.0982934	CDC27	0.93705	0.344039	-0.0938025	no	no	no	no_no
CDC40_pep	1.04664	0.500626	0.0657704	CDC40	1.00332	0.974767	0.00477861	no	no	no	no_no
CDC42EP3_pep	1.19492	0.0182327	0.256916	CDC42EP3	1.33261	0.0399967	0.41426	no	no	no	no_no
CDC42EP4_pep	0.698764	7.90316e-06	-0.517122	CDC42EP4	0.640075	0.00109635	-0.643687	yes	no	no	no_no
CDC42EP5_pep	1.25069	0.00271064	0.322728	CDC42EP5	1.54066	0.000576565	0.623546	yes	no	no	no_no
CDC5L_pep	0.921241	0.145751	-0.118349	CDC5L	0.926372	0.250986	-0.110337	no	no	no	no_no
CDC73_pep	0.919933	0.107618	-0.120399	CDC73	0.875859	0.0149466	-0.191229	no	no	no	no_no
CDCA3_pep	0.929462	0.170651	-0.105532	CDCA3	0.99472	0.975714	-0.00763749	no	no	no	no_no
CDCA5_pep	1.02193	0.85598	0.0312976	CDCA5	1.05747	0.79336	0.0806221	no	no	no	no_no
CDCA7_pep	1.02024	0.863808	0.0289103	CDCA7	0.954811	0.863263	-0.0667122	no	no	no	no_no
CDCA7L_pep	0.880852	0.378602	-0.183029	CDCA7L	0.791098	0.227334	-0.338072	no	no	no	no_no
CDCA8_pep	0.987628	0.880494	-0.0179605	CDCA8	1.08396	0.714843	0.116309	no	no	no	no_no
CDCP1_pep	1.19556	0.0875771	0.257682	CDCP1	1.81097	0.000119872	0.856765	no	no	no	no_no
CDH1_pep	0.911892	0.425139	-0.133065	CDH1	0.821837	0.34435	-0.283076	no	no	no	no_no
CDH11_pep	0.949553	0.685325	-0.0746794	CDH11	1.17119	0.266545	0.227973	no	no	no	no_no
CDH5_pep	1.0293	0.791313	0.0416628	CDH5	1.05243	0.801444	0.0737273	no	no	no	no_no
CDK1_pep	1.06371	0.651894	0.0891059	CDK1	1.15504	0.467451	0.207949	no	no	no	no_no
CDK10_pep	1.00571	0.92085	0.00821556	CDK10	1.04846	0.641286	0.0682654	no	no	no	no_no
CDK11A_pep	1.00944	0.923075	0.0135523	CDK11A	0.88575	0.130811	-0.175029	no	no	no	no_no
CDK11B_pep	0.97023	0.69123	-0.0436008	CDK11B	0.943875	0.433585	-0.0833323	no	no	no	no_no
CDK12_pep	1.06498	0.120537	0.0908197	CDK12	0.883636	0.0550665	-0.178476	no	no	no	no_no
CDK13_pep	1.02848	0.640457	0.0405162	CDK13	0.972722	0.689297	-0.0399012	no	no	no	no_no
CDK19_pep	1.01541	0.837749	0.0220591	CDK19	0.916099	0.490315	-0.126425	no	no	no	no_no
CDK2_pep	1.05134	0.554167	0.0722321	CDK2	1.15205	0.225622	0.204205	no	no	no	no_no
CDK20_pep	1.0031	0.95322	0.00446386	CDK20	0.913958	0.306662	-0.1298	no	no	no	no_no
CDK2AP1_pep	0.854279	0.0227976	-0.227221	CDK2AP1	0.887241	0.103017	-0.172601	no	no	no	no_no
CDK3_pep	1.11064	0.0372782	0.151388	CDK3	0.995421	0.958151	-0.00662134	no	no	no	no_no
CDK4_pep	0.817519	0.180065	-0.290676	CDK4	0.672213	0.161725	-0.57301	no	no	no	no_no
CDK5RAP1_pep	0.995601	0.929883	-0.00636097	CDK5RAP1	0.806853	0.000309543	-0.309622	no	no	no	no_no
CDK5RAP2_pep	1.05429	0.217196	0.0762776	CDK5RAP2	0.877753	0.0684075	-0.188113	no	no	no	no_no
CDK5RAP3_pep	1.17718	0.00445831	0.235331	CDK5RAP3	0.891815	0.0799955	-0.165184	no	no	no	no_no
CDK6_pep	0.970588	0.900472	-0.0430693	CDK6	0.83532	0.498962	-0.259599	no	no	no	no_no
CDK7_pep	1.05327	0.335504	0.0748754	CDK7	1.08463	0.106418	0.117199	no	no	no	no_no
CDK8_pep	0.860008	0.0392679	-0.217577	CDK8	0.730238	1.81773e-06	-0.453562	no	no	no	no_no
CDK9_pep	1.01425	0.82723	0.0204082	CDK9	0.984524	0.873774	-0.0225018	no	no	no	no_no
CDKAL1_pep	1.03589	0.506461	0.0508754	CDKAL1	0.934182	0.272155	-0.0982245	no	no	no	no_no
CDKL5_pep	0.953372	0.598968	-0.0688886	CDKL5	0.807407	0.0739572	-0.308632	no	no	no	no_no
CDKN1A_pep	1.34943	0.00199122	0.432355	CDKN1A	1.71534	0.00121976	0.778497	yes	no	no	no_no
CDKN2A_pep	1.04406	0.847604	0.0622109	CDKN2A	1.25358	0.646281	0.32605	no	no	no	no_no
CDKN2AIP_pep	0.988717	0.853571	-0.0163707	CDKN2AIP	0.984077	0.801407	-0.0231573	no	no	no	no_no
CDKN2AIPNL_pep	1.1279	0.248233	0.173644	CDKN2AIPNL	0.963856	0.639727	-0.0531107	no	no	no	no_no
CDKN2B_pep	0.945494	0.469567	-0.0808601	CDKN2B	1.46407	0.278206	0.549989	no	no	no	no_no
CDKN2C_pep	0.781555	0.0797144	-0.35558	CDKN2C	0.881872	0.557937	-0.181359	no	no	no	no_no
CDKN2D_pep	1.01867	0.847268	0.0266832	CDKN2D	1.05204	0.728515	0.0731888	no	no	no	no_no
CDKN3_pep	1.07468	0.119966	0.103905	CDKN3	1.21656	0.23886	0.282804	no	no	no	no_no
CDO1_pep	1.22112	0.0314727	0.288199	CDO1	0.789315	0.156573	-0.341328	yes	no	no	no_no
CDPF1_pep	1.02858	0.804029	0.0406501	CDPF1	0.92063	0.249095	-0.119306	no	no	no	no_no
CDR2_pep	1.14183	0.12985	0.191354	CDR2	1.1975	0.0444176	0.260021	no	no	no	no_no
CDYL_pep	0.978117	0.762408	-0.0319213	CDYL	0.879612	0.0331061	-0.185061	no	no	no	no_no
CEACAM8_pep	1.21165	0.164593	0.27697	CEACAM8	1.0123	0.80733	0.017638	no	no	no	no_no
CEBPA_pep	1.09271	0.174381	0.127909	CEBPA	1.14421	0.537817	0.194354	no	no	no	no_no
CEBPB_pep	1.33747	4.29434e-05	0.419503	CEBPB	1.85464	5.70487e-05	0.89114	yes	no	no	no_no
CEBPD_pep	1.15643	0.0896246	0.209672	CEBPD	1.37936	0.034797	0.464003	no	no	no	no_no
CEBPG_pep	0.991097	0.940279	-0.0129022	CEBPG	0.968241	0.794794	-0.0465625	no	no	no	no_no
CEBPZ_pep	1.05826	0.260999	0.0816892	CEBPZ	0.952287	0.329835	-0.070531	no	no	no	no_no
CEBPZOS_pep	0.976533	0.762408	-0.0342594	CEBPZOS	0.940981	0.471111	-0.0877624	no	no	no	no_no
CELF1_pep	0.932353	0.265789	-0.101052	CELF1	0.99157	0.922891	-0.012214	no	no	no	no_no
CELF4_pep	0.858517	0.389426	-0.220082	CELF4	0.801879	0.379516	-0.318543	no	no	no	no_no
CEND1_pep	0.741344	0.0437998	-0.431784	CEND1	0.753801	0.130904	-0.407744	yes	no	no	no_no
CENPB_pep	0.880046	0.044905	-0.184349	CENPB	0.966792	0.720753	-0.048723	no	no	no	no_no
CENPC_pep	1.02121	0.777215	0.0302738	CENPC	0.869071	0.0156565	-0.202454	no	no	no	no_no
CENPF_pep	1.01202	0.925597	0.0172317	CENPF	0.966759	0.910302	-0.0487719	no	no	no	no_no
CENPK_pep	0.977884	0.785343	-0.032264	CENPK	0.957194	0.839826	-0.0631174	no	no	no	no_no
CENPL_pep	1.01641	0.760575	0.0234787	CENPL	1.02325	0.847482	0.0331527	no	no	no	no_no
CENPN_pep	1.01209	0.879112	0.017344	CENPN	1.19787	0.117335	0.260469	no	no	no	no_no
CENPU_pep	0.970597	0.774108	-0.0430557	CENPU	1.00263	0.991972	0.00378734	no	no	no	no_no
CEP112_pep	1.0479	0.440552	0.0674966	CEP112	0.975528	0.856257	-0.0357447	no	no	no	no_no
CEP120_pep	1.01188	0.858625	0.0170417	CEP120	1.01152	0.891274	0.0165273	no	no	no	no_no
CEP128_pep	1.05652	0.323089	0.079324	CEP128	0.862569	0.0629718	-0.213288	no	no	no	no_no
CEP131_pep	1.07661	0.270157	0.106497	CEP131	0.965761	0.789844	-0.0502612	no	no	no	no_no
CEP135_pep	0.979956	0.706202	-0.0292109	CEP135	0.970214	0.816921	-0.0436258	no	no	no	no_no
CEP164_pep	0.939389	0.11037	-0.0902058	CEP164	0.927064	0.233633	-0.109259	no	no	no	no_no
CEP170B_pep	0.953471	0.683468	-0.0687389	CEP170B	1.2482	0.0362736	0.319847	no	no	no	no_no
CEP192_pep	0.983587	0.713408	-0.023875	CEP192	0.831928	0.0122821	-0.265469	no	no	no	no_no
CEP250_pep	0.99403	0.896993	-0.00863861	CEP250	0.948068	0.558548	-0.0769372	no	no	no	no_no
CEP290_pep	1.14777	0.0207918	0.198834	CEP290	0.90242	0.163908	-0.14813	no	no	no	no_no
CEP350_pep	1.02836	0.516952	0.0403516	CEP350	0.886792	0.0319864	-0.173332	no	no	no	no_no
CEP44_pep	1.01761	0.785526	0.0251871	CEP44	0.843181	0.00356123	-0.246085	no	no	no	no_no
CEP57_pep	0.952653	0.463756	-0.0699766	CEP57	0.882412	0.116752	-0.180475	no	no	no	no_no
CEP68_pep	0.803205	2.62292e-06	-0.316161	CEP68	0.706738	4.43013e-07	-0.500753	yes	no	no	no_no
CEP76_pep	0.98603	0.83725	-0.0202963	CEP76	0.937515	0.26469	-0.0930858	no	no	no	no_no
CEP78_pep	0.914906	0.21239	-0.128305	CEP78	0.700147	5.55581e-05	-0.514269	no	no	no	no_no
CEP83_pep	0.994581	0.889751	-0.00783886	CEP83	0.717419	6.25422e-05	-0.479111	no	no	no	no_no
CEP85_pep	1.06278	0.311585	0.087841	CEP85	0.995681	0.974419	-0.00624466	no	no	no	no_no
CEP89_pep	1.0197	0.728287	0.0281437	CEP89	0.948834	0.5072	-0.0757729	no	no	no	no_no
CEP97_pep	0.943265	0.318789	-0.0842653	CEP97	0.784685	0.00738876	-0.349815	no	no	no	no_no
CERCAM_pep	1.22942	0.00201492	0.297977	CERCAM	1.03937	0.872939	0.0557037	yes	no	no	no_no
CERK_pep	1.05098	0.538486	0.0717343	CERK	1.15302	0.0944915	0.205412	no	no	no	no_no
CERS2_pep	1.24925	0.00148445	0.321065	CERS2	1.24239	0.0059423	0.313119	yes	no	no	no_no
CERS4_pep	0.820298	0.0552691	-0.28578	CERS4	0.737116	0.00392117	-0.440036	no	no	no	no_no
CERS5_pep	1.07726	0.403298	0.107364	CERS5	1.00355	0.970074	0.00511454	no	no	no	no_no
CES1_pep	1.45585	0.01826	0.541866	CES1	1.32924	0.189479	0.410602	yes	no	no	no_no
CES2_pep	1.25246	0.00721598	0.324766	CES2	1.03305	0.714569	0.0469093	yes	no	no	no_no
CETN2_pep	0.965577	0.67947	-0.050537	CETN2	1.05929	0.634657	0.0830969	no	no	no	no_no
CETN3_pep	1.02874	0.702189	0.040875	CETN3	0.915299	0.114149	-0.127685	no	no	no	no_no
CETP_pep	1.13169	0.0925449	0.178482	CETP	1.05897	0.677254	0.0826685	no	no	no	no_no
CFAP20_pep	0.873494	0.0296249	-0.195131	CFAP20	0.928012	0.459524	-0.107784	no	no	no	no_no
CFAP52_pep	1.0946	0.277466	0.130402	CFAP52	0.946701	0.861515	-0.0790191	no	no	no	no_no
CFAP97_pep	0.931503	0.0738564	-0.102368	CFAP97	0.89153	0.116644	-0.165644	no	no	no	no_no
CFB_pep	1.44107	0.00174893	0.527142	CFB	1.90788	2.43835e-05	0.931972	yes	no	no	no_no
CFD_pep	1.31764	0.00261305	0.397954	CFD	1.88825	0.00308391	0.917054	yes	no	no	no_no
CFDP1_pep	0.954061	0.5883	-0.0678469	CFDP1	1.02495	0.766786	0.0355512	no	no	no	no_no
CFH_pep	1.44064	0.000815407	0.526714	CFH	1.31047	0.249235	0.390081	yes	no	no	no_no
CFHR1_pep	1.5969	0.00351629	0.675275	CFHR1	1.0102	0.578859	0.0146471	yes	no	no	no_no
CFHR3_pep	1.45807	0.000364017	0.544058	CFHR3	1.02126	0.212367	0.030356	yes	no	no	no_no
CFHR4_pep	1.29918	0.0171756	0.3776	CFHR4	1.00271	0.867059	0.00389828	yes	no	no	no_no
CFHR5_pep	1.37014	0.00294055	0.454325	CFHR5	1.00822	0.620263	0.0118116	yes	no	no	no_no
CFI_pep	1.39406	0.000264543	0.479295	CFI	1.84343	0.00406129	0.882394	yes	no	no	no_no
CFLAR_pep	1.03639	0.475761	0.0515642	CFLAR	1.17075	0.0795433	0.227427	no	no	no	no_no
CFP_pep	1.4408	0.000771291	0.526872	CFP	0.985433	0.893688	-0.0211703	yes	no	no	no_no
CGGBP1_pep	0.844187	0.0278036	-0.244366	CGGBP1	0.849827	0.0230649	-0.23476	no	no	no	no_no
CGN_pep	0.866882	0.051761	-0.206092	CGN	0.752032	0.000482286	-0.411135	no	no	no	no_no
CHAC2_pep	0.889357	0.0636613	-0.169165	CHAC2	0.845189	0.0496503	-0.242653	no	no	no	no_no
CHADL_pep	0.906767	0.169903	-0.141196	CHADL	0.688676	0.0980087	-0.538104	no	no	no	no_no
CHAF1A_pep	0.923658	0.479914	-0.114569	CHAF1A	0.921109	0.571656	-0.118556	no	no	no	no_no
CHAF1B_pep	1.06286	0.602868	0.0879477	CHAF1B	1.09737	0.548278	0.134052	no	no	no	no_no
CHAMP1_pep	0.865171	0.0231604	-0.208943	CHAMP1	0.87691	0.208082	-0.189499	no	no	no	no_no
CHAT_pep	1.38482	0.0166642	0.4697	CHAT	1.27537	0.0998098	0.350911	yes	no	no	no_no
CHCHD2_pep	0.950401	0.826585	-0.073392	CHCHD2	0.974779	0.920929	-0.0368534	no	no	no	no_no
CHD1_pep	1.07587	0.350964	0.105503	CHD1	0.962781	0.688216	-0.0547204	no	no	no	no_no
CHD1L_pep	0.902883	0.0980244	-0.147389	CHD1L	1.00067	0.993739	0.000963214	no	no	no	no_no
CHD2_pep	0.967587	0.44789	-0.0475366	CHD2	0.879313	0.0151015	-0.185551	no	no	no	no_no
CHD3_pep	0.927401	0.282464	-0.108734	CHD3	0.921375	0.502021	-0.11814	no	no	no	no_no
CHD4_pep	0.902436	0.128657	-0.148104	CHD4	0.936401	0.201529	-0.0948022	no	no	no	no_no
CHD6_pep	0.907727	0.0208949	-0.139669	CHD6	0.705229	1.61952e-07	-0.503836	no	no	no	no_no
CHD7_pep	0.859158	0.074746	-0.219005	CHD7	0.638016	0.000300361	-0.648336	no	no	no	no_no
CHD8_pep	0.930545	0.165181	-0.103853	CHD8	0.837365	0.0026485	-0.256071	no	no	no	no_no
CHD9_pep	1.00106	0.988256	0.00153104	CHD9	0.746275	9.14197e-06	-0.422222	no	no	no	no_no
CHDH_pep	0.740535	0.000552147	-0.433361	CHDH	0.660091	0.000253033	-0.599264	yes	no	no	no_no
CHEK1_pep	0.970044	0.791313	-0.0438776	CHEK1	1.02674	0.894594	0.0380712	no	no	no	no_no
CHEK2_pep	1.05164	0.534937	0.072639	CHEK2	1.19459	0.0252112	0.256514	no	no	no	no_no
CHERP_pep	0.963012	0.461906	-0.054375	CHERP	0.888558	0.261863	-0.170462	no	no	no	no_no
CHFR_pep	1.07114	0.186068	0.0991531	CHFR	1.05539	0.43689	0.0777754	no	no	no	no_no
CHGA_pep	0.834495	0.36869	-0.261024	CHGA	0.563906	0.0717323	-0.826474	no	no	no	no_no
CHIC1_pep	1.03334	0.768997	0.0473091	CHIC1	0.790077	0.00403696	-0.339935	no	no	no	no_no
CHIC2_pep	1.08801	0.333036	0.121698	CHIC2	0.987845	0.960052	-0.0176437	no	no	no	no_no
CHIT1_pep	1.27751	0.0980492	0.353332	CHIT1	1.162	0.435746	0.21661	no	no	no	no_no
CHKA_pep	0.9964	0.960267	-0.00520238	CHKA	0.787757	0.00792251	-0.344177	no	no	no	no_no
CHMP1A_pep	1.17625	0.000491847	0.234195	CHMP1A	1.14549	0.00909776	0.195966	no	no	no	no_no
CHMP4A_pep	1.11539	0.0324716	0.15755	CHMP4A	0.914252	0.167772	-0.129337	no	no	no	no_no
CHMP4B_pep	1.11461	0.0151779	0.156545	CHMP4B	1.04714	0.514396	0.0664482	no	no	no	no_no
CHN2_pep	0.966989	0.756655	-0.0484281	CHN2	1.04454	0.800565	0.0628615	no	no	no	no_no
CHODL_pep	1.07906	0.307186	0.109771	CHODL	0.878487	0.679992	-0.186907	no	no	no	no_no
CHP1_pep	1.07336	0.182725	0.102138	CHP1	1.05816	0.537258	0.0815609	no	no	no	no_no
CHPF_pep	1.21927	0.00213665	0.286017	CHPF	1.41275	0.00979852	0.498506	yes	no	no	no_no
CHPF2_pep	1.30222	0.000257599	0.380972	CHPF2	1.2058	0.0641565	0.269991	yes	no	no	no_no
CHRAC1_pep	1.10715	0.0505019	0.146857	CHRAC1	0.959456	0.534582	-0.0597111	no	no	no	no_no
CHST10_pep	0.902771	0.0485077	-0.147568	CHST10	0.841287	0.0246395	-0.249329	no	no	no	no_no
CHST11_pep	1.01688	0.880693	0.0241522	CHST11	0.954902	0.778024	-0.066576	no	no	no	no_no
CHST12_pep	1.01481	0.749488	0.021216	CHST12	0.868222	0.0269645	-0.203865	no	no	no	no_no
CHST14_pep	1.14044	0.0325325	0.189591	CHST14	1.04748	0.70158	0.0669281	no	no	no	no_no
CHST2_pep	1.21449	0.00171408	0.280348	CHST2	1.6687	0.000785204	0.738725	yes	no	no	no_no
CHST3_pep	1.46045	6.66566e-06	0.546418	CHST3	1.28231	0.0230333	0.35875	yes	no	no	no_no
CHST6_pep	1.07533	0.534937	0.104774	CHST6	1.31781	0.119088	0.398138	no	no	no	no_no
CHST7_pep	0.940555	0.640457	-0.0884154	CHST7	1.00974	0.967922	0.0139831	no	no	no	no_no
CHTF8_pep	1.04302	0.348525	0.0607666	CHTF8	1.03841	0.663455	0.0543805	no	no	no	no_no
CHTOP_pep	1.03854	0.691564	0.0545561	CHTOP	0.837244	0.00192671	-0.25628	no	no	no	no_no
CHURC1_pep	0.998046	0.969421	-0.00282143	CHURC1	0.897857	0.148909	-0.155443	no	no	no	no_no
CIAPIN1_pep	0.988165	0.862416	-0.0171756	CIAPIN1	0.905799	0.107936	-0.142738	no	no	no	no_no
CIC_pep	0.989727	0.810035	-0.0148971	CIC	0.935526	0.569419	-0.0961503	no	no	no	no_no
CINP_pep	0.987428	0.829093	-0.018253	CINP	0.887109	0.0189825	-0.172818	no	no	no	no_no
CIR1_pep	1.00784	0.927702	0.0112683	CIR1	0.94036	0.264854	-0.0887148	no	no	no	no_no
CIRBP_pep	0.73128	0.000240634	-0.451505	CIRBP	0.735736	3.1046e-05	-0.44274	yes	no	no	no_no
CITED1_pep	0.917429	0.30046	-0.124331	CITED1	0.919984	0.760697	-0.120319	no	no	no	no_no
CIZ1_pep	0.976699	0.749698	-0.0340145	CIZ1	0.897944	0.225936	-0.155303	no	no	no	no_no
CKAP2_pep	0.969441	0.82723	-0.0447747	CKAP2	0.837461	0.181363	-0.255906	no	no	no	no_no
CKAP2L_pep	1.0138	0.91689	0.0197721	CKAP2L	1.03383	0.88933	0.047993	no	no	no	no_no
CKAP4_pep	1.3817	5.29174e-05	0.466439	CKAP4	1.374	9.67057e-05	0.458387	yes	no	no	no_no
CKM_pep	0.967471	0.762408	-0.04771	CKM	1.01046	0.859851	0.0150054	no	no	no	no_no
CKS1B_pep	1.00056	0.996386	0.000809099	CKS1B	1.17663	0.0620412	0.234664	no	no	no	no_no
CLASP1_pep	0.982938	0.751292	-0.0248274	CLASP1	0.925972	0.377714	-0.11096	no	no	no	no_no
CLASP2_pep	0.82304	0.00726071	-0.280966	CLASP2	0.65581	0.000139127	-0.60865	yes	no	no	no_no
CLASRP_pep	0.962697	0.540138	-0.0548461	CLASRP	1.01104	0.904644	0.0158442	no	no	no	no_no
CLC_pep	1.76505	0.000707495	0.819705	CLC	1.05386	0.43412	0.0756843	yes	no	no	no_no
CLCN2_pep	0.816929	0.0826284	-0.291717	CLCN2	0.818572	0.034666	-0.288818	no	no	no	no_no
CLCN5_pep	1.07452	0.23176	0.103696	CLCN5	0.952312	0.660778	-0.0704943	no	no	no	no_no
CLCN7_pep	1.07758	0.0999244	0.10779	CLCN7	1.03687	0.770906	0.0522322	no	no	no	no_no
CLDN11_pep	1.0386	0.884432	0.054642	CLDN11	1.35584	0.326076	0.439182	no	no	no	no_no
CLEC11A_pep	1.09338	0.459496	0.128795	CLEC11A	1.39768	0.000218057	0.483032	no	no	no	no_no
CLEC18A_pep	1.11086	0.0645037	0.151673	CLEC18A	0.986715	0.844527	-0.0192945	no	no	no	no_no
CLEC2B_pep	1.08289	0.017058	0.114892	CLEC2B	1.83216	0.000105254	0.873549	no	no	no	no_no
CLEC3B_pep	1.41544	0.000363029	0.501248	CLEC3B	1.02511	0.910573	0.0357811	yes	no	no	no_no
CLEC5A_pep	1.28189	0.0119461	0.35827	CLEC5A	1.52755	0.0379891	0.611216	yes	no	no	no_no
CLGN_pep	0.94167	0.71266	-0.0867066	CLGN	0.931381	0.784123	-0.102557	no	no	no	no_no
CLIC2_pep	1.13065	0.231425	0.177146	CLIC2	1.26671	0.0444512	0.341091	no	no	no	no_no
CLIC4_pep	1.12143	0.208588	0.165344	CLIC4	1.18013	0.217204	0.238943	no	no	no	no_no
CLIC6_pep	1.49435	0.0208387	0.579518	CLIC6	1.25509	0.0770807	0.327789	yes	no	no	no_no
CLIP2_pep	0.775098	0.00110413	-0.36755	CLIP2	0.687199	0.000185595	-0.541199	yes	no	no	no_no
CLIP4_pep	1.00564	0.948752	0.00811224	CLIP4	0.981751	0.873916	-0.0265713	no	no	no	no_no
CLK1_pep	1.03537	0.562104	0.0501429	CLK1	0.908195	0.156459	-0.138927	no	no	no	no_no
CLK2_pep	1.03876	0.466023	0.0548614	CLK2	0.930228	0.414498	-0.104343	no	no	no	no_no
CLK4_pep	1.04222	0.611021	0.0596658	CLK4	0.771106	3.22144e-06	-0.374999	no	no	no	no_no
CLMP_pep	1.05708	0.240633	0.0800842	CLMP	2.01205	0.000877292	1.00867	no	yes	no	no_no
CLN5_pep	1.0189	0.837882	0.0270145	CLN5	0.910291	0.310695	-0.1356	no	no	no	no_no
CLN6_pep	1.20163	0.00371233	0.264987	CLN6	1.18937	0.0548045	0.250196	yes	no	no	no_no
CLNS1A_pep	0.958893	0.49054	-0.0605582	CLNS1A	0.851705	0.00050683	-0.231574	no	no	no	no_no
CLOCK_pep	1.12858	0.0708601	0.174503	CLOCK	0.919532	0.325878	-0.121028	no	no	no	no_no
CLP1_pep	0.947748	0.175544	-0.0774247	CLP1	1.10535	0.0507297	0.144509	no	no	no	no_no
CLPP_pep	1.07003	0.323819	0.0976543	CLPP	1.0451	0.584625	0.0636343	no	no	no	no_no
CLPTM1_pep	0.975414	0.694619	-0.0359137	CLPTM1	0.971547	0.772907	-0.0416449	no	no	no	no_no
CLPX_pep	1.096	0.17446	0.132245	CLPX	0.896286	0.0208032	-0.157969	no	no	no	no_no
CLSPN_pep	1.16324	0.0769473	0.218147	CLSPN	1.14732	0.499138	0.198274	no	no	no	no_no
CLTB_pep	0.926281	0.318772	-0.110477	CLTB	1.04666	0.592334	0.0657863	no	no	no	no_no
CLU_pep	1.59613	0.00145783	0.674581	CLU	1.06282	0.772099	0.0879014	yes	no	no	no_no
CLUAP1_pep	1.08858	0.143432	0.122445	CLUAP1	0.798375	0.000220472	-0.324862	no	no	no	no_no
CLYBL_pep	0.977785	0.87195	-0.0324107	CLYBL	0.843149	0.0423573	-0.246141	no	no	no	no_no
CMKLR1_pep	1.0189	0.702189	0.0270055	CMKLR1	1.52806	0.0092573	0.611699	no	no	no	no_no
CMPK2_pep	1.02508	0.861139	0.0357317	CMPK2	1.07313	0.796555	0.101825	no	no	no	no_no
CMSS1_pep	0.988467	0.912002	-0.016736	CMSS1	0.960774	0.636754	-0.0577304	no	no	no	no_no
CMTM3_pep	1.13962	0.319583	0.188556	CMTM3	1.13834	0.230808	0.186938	no	no	no	no_no
CMTR1_pep	0.942291	0.354164	-0.0857547	CMTR1	0.947942	0.383501	-0.0771288	no	no	no	no_no
CMTR2_pep	1.07233	0.202102	0.100749	CMTR2	1.02034	0.828073	0.0290533	no	no	no	no_no
CNDP1_pep	1.0517	0.764369	0.0727232	CNDP1	1.06103	0.900357	0.0854629	no	no	no	no_no
CNDP2_pep	1.02504	0.774108	0.035682	CNDP2	1.10511	0.221383	0.144184	no	no	no	no_no
CNGA1_pep	0.999311	0.993533	-0.000994473	CNGA1	0.991413	0.784969	-0.0124425	no	no	no	no_no
CNKSR3_pep	1.09339	0.501667	0.128807	CNKSR3	0.899824	0.455355	-0.152285	no	no	no	no_no
CNN1_pep	1.57922	0.0141428	0.659216	CNN1	1.84891	0.000150254	0.886676	yes	no	no	no_no
CNN2_pep	1.87972	7.1205e-07	0.910516	CNN2	1.94463	9.93296e-05	0.959494	yes	no	no	no_no
CNN3_pep	0.946134	0.609263	-0.0798839	CNN3	0.886169	0.274192	-0.174346	no	no	no	no_no
CNNM2_pep	0.87665	0.0907669	-0.189927	CNNM2	0.833309	0.0195326	-0.263076	no	no	no	no_no
CNOT1_pep	1.01772	0.697048	0.0253393	CNOT1	0.987746	0.892505	-0.0177884	no	no	no	no_no
CNOT10_pep	1.05508	0.177631	0.0773457	CNOT10	0.951088	0.439329	-0.0723486	no	no	no	no_no
CNOT11_pep	1.01151	0.798193	0.0165132	CNOT11	0.994138	0.940196	-0.00848263	no	no	no	no_no
CNOT2_pep	0.971818	0.69123	-0.0412423	CNOT2	0.885473	0.56685	-0.175479	no	no	no	no_no
CNOT3_pep	0.999259	0.98933	-0.0010693	CNOT3	0.886428	0.130207	-0.173924	no	no	no	no_no
CNOT4_pep	0.986716	0.827668	-0.0192925	CNOT4	0.826166	0.000639665	-0.275497	no	no	no	no_no
CNOT6_pep	1.13422	0.0311022	0.181705	CNOT6	0.860563	0.0564105	-0.216647	no	no	no	no_no
CNOT6L_pep	1.01116	0.860701	0.0160162	CNOT6L	0.847034	0.00726248	-0.239509	no	no	no	no_no
CNOT7_pep	1.02596	0.535413	0.0369732	CNOT7	0.979239	0.79922	-0.030267	no	no	no	no_no
CNOT8_pep	0.973263	0.669114	-0.0390982	CNOT8	0.966752	0.570968	-0.0487828	no	no	no	no_no
CNP_pep	0.965333	0.90351	-0.0509018	CNP	0.892651	0.550963	-0.163833	no	no	no	no_no
CNPY2_pep	1.14479	0.0377284	0.195088	CNPY2	0.953386	0.446148	-0.0688676	no	no	no	no_no
CNPY3_pep	1.28578	2.03398e-05	0.362646	CNPY3	1.11747	0.172757	0.160237	yes	no	no	no_no
CNPY4_pep	1.12308	0.192368	0.167466	CNPY4	1.03579	0.67448	0.0507309	no	no	no	no_no
CNTLN_pep	1.00214	0.984114	0.00307951	CNTLN	0.972886	0.861225	-0.0396576	no	no	no	no_no
CNTN2_pep	0.955504	0.821239	-0.0656667	CNTN2	1.083	0.848938	0.115035	no	no	no	no_no
CNTNAP1_pep	0.836932	0.243279	-0.256818	CNTNAP1	0.939471	0.68536	-0.0900793	no	no	no	no_no
CNTNAP3_pep	1.06231	0.218241	0.0872075	CNTNAP3	1.55275	0.0170511	0.634822	no	no	no	no_no
CNTNAP4_pep	0.962108	0.785526	-0.0557287	CNTNAP4	0.960597	0.930119	-0.0579965	no	no	no	no_no
CNTRL_pep	1.09179	0.183049	0.126702	CNTRL	0.92569	0.448854	-0.111399	no	no	no	no_no
CNTROB_pep	0.97602	0.637054	-0.035017	CNTROB	1.10705	0.224172	0.146727	no	no	no	no_no
COA4_pep	0.813724	0.0103319	-0.297389	COA4	0.948118	0.343832	-0.0768612	yes	no	no	no_no
COASY_pep	0.976637	0.749698	-0.0341059	COASY	1.07757	0.267944	0.107776	no	no	no	no_no
COG1_pep	1.01613	0.750622	0.023088	COG1	0.845951	0.00281141	-0.241354	no	no	no	no_no
COG3_pep	1.03501	0.501648	0.0496429	COG3	0.902525	0.102275	-0.147961	no	no	no	no_no
COG4_pep	1.04185	0.339938	0.0591501	COG4	0.957424	0.570726	-0.0627704	no	no	no	no_no
COG5_pep	1.0136	0.790061	0.0194826	COG5	0.867733	0.00347835	-0.204677	no	no	no	no_no
COG6_pep	0.989971	0.860701	-0.0145421	COG6	0.876693	0.0519525	-0.189856	no	no	no	no_no
COG7_pep	1.02735	0.56596	0.0389298	COG7	0.929033	0.371793	-0.106198	no	no	no	no_no
COG8_pep	1.02453	0.635785	0.0349656	COG8	0.826227	0.00108107	-0.27539	no	no	no	no_no
COIL_pep	0.966959	0.585153	-0.0484732	COIL	0.901174	0.0484145	-0.150122	no	no	no	no_no
COL11A1_pep	1.32814	0.0322309	0.409412	COL11A1	1.48137	0.243737	0.566936	yes	no	no	no_no
COL16A1_pep	1.13565	0.265789	0.183517	COL16A1	0.772811	0.114046	-0.371812	no	no	no	no_no
COL18A1_pep	1.40459	0.00123025	0.490153	COL18A1	1.81889	1.17624e-05	0.863059	yes	no	no	no_no
COL20A1_pep	0.864377	0.362303	-0.210268	COL20A1	0.434238	0.0242425	-1.20344	no	yes	no	no_no
COL22A1_pep	1.28347	0.00793712	0.360047	COL22A1	1.63453	0.0365874	0.708878	yes	no	no	no_no
COL4A3BP_pep	1.16377	7.81459e-05	0.218811	COL4A3BP	1.00397	0.963302	0.005714	no	no	no	no_no
COL5A2_pep	1.70071	6.42434e-05	0.766139	COL5A2	1.78221	0.00207768	0.833665	yes	no	no	no_no
COL5A3_pep	1.30738	0.0299671	0.38668	COL5A3	0.880062	0.526983	-0.184323	yes	no	no	no_no
COL6A1_pep	1.72709	0.000168002	0.788341	COL6A1	1.51663	0.0298651	0.600874	yes	no	no	no_no
COL7A1_pep	1.20987	0.0421976	0.274852	COL7A1	1.76742	0.000380616	0.821641	yes	no	no	no_no
COL9A2_pep	0.754708	0.00202572	-0.406009	COL9A2	0.635459	0.00304624	-0.654128	yes	no	no	no_no
COL9A3_pep	0.935007	0.600583	-0.0969503	COL9A3	0.623312	0.103165	-0.681973	no	no	no	no_no
COLEC10_pep	1.20117	0.0540913	0.264446	COLEC10	1.03064	0.547062	0.0435351	no	no	no	no_no
COLEC11_pep	1.11447	0.0770041	0.156355	COLEC11	1.21861	0.0834234	0.285242	no	no	no	no_no
COLEC12_pep	1.41327	0.00363981	0.499038	COLEC12	1.67032	0.0119436	0.740122	yes	no	no	no_no
COLGALT1_pep	1.54576	1.02353e-06	0.628321	COLGALT1	1.38033	0.000214117	0.465011	yes	no	no	no_no
COLGALT2_pep	1.22731	0.0567613	0.295506	COLGALT2	0.722289	0.0634654	-0.469351	no	no	no	no_no
COMMD1_pep	1.07902	0.0392679	0.109719	COMMD1	1.01979	0.714711	0.028272	no	no	no	no_no
COMMD3-BMI1_pep	0.837173	0.00610741	-0.256403	COMMD3-BMI1	1.00265	0.903927	0.00382293	no	no	no	no_no
COMMD5_pep	1.01641	0.755031	0.0234779	COMMD5	1.08992	0.0947087	0.124228	no	no	no	no_no
COMMD7_pep	0.982702	0.699738	-0.0251747	COMMD7	0.939292	0.313807	-0.0903551	no	no	no	no_no
COMMD9_pep	0.997861	0.966456	-0.00308929	COMMD9	1.00607	0.9435	0.00872717	no	no	no	no_no
COMP_pep	1.25458	0.00959876	0.327202	COMP	1.18022	0.156187	0.239053	yes	no	no	no_no
COMT_pep	1.01022	0.930021	0.0146633	COMT	1.02816	0.80217	0.0400579	no	no	no	no_no
COMTD1_pep	0.971619	0.74054	-0.041537	COMTD1	1.18758	0.0598668	0.24803	no	no	no	no_no
COPA_pep	1.13437	0.000437984	0.181891	COPA	1.05102	0.448708	0.0717886	no	no	no	no_no
COPB1_pep	1.16509	9.07087e-06	0.220447	COPB1	1.13434	0.0173641	0.181851	no	no	no	no_no
COPB2_pep	1.18338	1.08559e-05	0.242909	COPB2	1.06029	0.37533	0.0844645	no	no	no	no_no
COPE_pep	1.146	3.66622e-05	0.196611	COPE	0.994513	0.951824	-0.00793858	no	no	no	no_no
COPG1_pep	1.25283	1.3076e-06	0.325193	COPG1	1.18449	0.00104375	0.24427	yes	no	no	no_no
COPG2_pep	1.00513	0.941509	0.00737755	COPG2	0.885618	0.0972929	-0.175243	no	no	no	no_no
COPRS_pep	0.940897	0.292891	-0.0878916	COPRS	1.07612	0.420067	0.105838	no	no	no	no_no
COPS8_pep	1.08339	0.0632202	0.115554	COPS8	1.01483	0.865053	0.0212327	no	no	no	no_no
COPZ1_pep	1.07623	0.140527	0.105981	COPZ1	1.03635	0.731033	0.0515107	no	no	no	no_no
COPZ2_pep	1.62033	3.35272e-06	0.696289	COPZ2	1.52675	0.00546293	0.610464	yes	no	no	no_no
CORO1B_pep	1.0735	0.131856	0.102328	CORO1B	1.12881	0.087872	0.174805	no	no	no	no_no
CORO1C_pep	1.10581	0.0563577	0.145107	CORO1C	1.02289	0.832277	0.032646	no	no	no	no_no
CORO7_pep	1.12872	0.0546789	0.174687	CORO7	1.03677	0.74341	0.0520999	no	no	no	no_no
COTL1_pep	1.16962	0.069464	0.226037	COTL1	1.25922	0.0541827	0.332533	no	no	no	no_no
COX14_pep	1.05058	0.548622	0.0711905	COX14	1.1574	0.0200045	0.210887	no	no	no	no_no
COX15_pep	0.898761	0.163829	-0.15399	COX15	0.946572	0.4917	-0.0792162	no	no	no	no_no
COX16_pep	1.01061	0.861139	0.0152275	COX16	1.02071	0.788022	0.0295754	no	no	no	no_no
COX4I2_pep	1.00613	0.955517	0.00881122	COX4I2	1.07858	0.592167	0.109127	no	no	no	no_no
COX7B_pep	0.903666	0.178316	-0.146138	COX7B	1.0138	0.850563	0.0197662	no	no	no	no_no
CPB2_pep	1.34367	0.0104353	0.426181	CPB2	0.995968	0.796577	-0.0058292	yes	no	no	no_no
CPD_pep	1.25846	0.000264543	0.331663	CPD	1.50646	0.000153716	0.591162	yes	no	no	no_no
CPN1_pep	1.20811	0.105172	0.272747	CPN1	0.999902	0.990986	-0.00014133	no	no	no	no_no
CPN2_pep	1.24236	0.0431092	0.313078	CPN2	1.01114	0.255475	0.015986	yes	no	no	no_no
CPNE1_pep	1.06113	0.618497	0.0855969	CPNE1	0.875032	0.132725	-0.192592	no	no	no	no_no
CPNE2_pep	0.834948	0.0136205	-0.260242	CPNE2	0.733786	0.00281141	-0.446568	no	no	no	no_no
CPNE3_pep	1.02983	0.693875	0.0424069	CPNE3	0.887221	0.0481259	-0.172635	no	no	no	no_no
CPNE4_pep	0.790096	0.125375	-0.3399	CPNE4	0.669909	0.133146	-0.577964	no	no	no	no_no
CPOX_pep	1.12737	0.0270363	0.172958	CPOX	1.0261	0.842374	0.0371684	no	no	no	no_no
CPS1_pep	0.858324	0.155398	-0.220406	CPS1	0.736297	0.0700256	-0.44164	no	no	no	no_no
CPSF1_pep	0.993904	0.927919	-0.00882228	CPSF1	0.973952	0.820247	-0.0380777	no	no	no	no_no
CPSF2_pep	0.978984	0.711759	-0.0306424	CPSF2	0.901461	0.0787239	-0.149663	no	no	no	no_no
CPSF3_pep	1.00443	0.943503	0.0063784	CPSF3	1.00334	0.966313	0.00481099	no	no	no	no_no
CPSF4_pep	0.978734	0.794745	-0.0310106	CPSF4	0.947164	0.631548	-0.0783145	no	no	no	no_no
CPSF6_pep	0.906145	0.142473	-0.142186	CPSF6	0.735309	0.0284193	-0.443578	no	no	no	no_no
CPSF7_pep	0.85637	0.0103561	-0.223693	CPSF7	0.794174	0.000507761	-0.332473	no	no	no	no_no
CPVL_pep	1.06362	0.624138	0.0889813	CPVL	1.33621	0.0861705	0.418151	no	no	no	no_no
CPXM1_pep	1.23008	0.0478925	0.298756	CPXM1	1.00055	0.998789	0.000793972	yes	no	no	no_no
CRABP2_pep	1.29817	0.0610437	0.376483	CRABP2	1.39867	0.024469	0.484053	no	no	no	no_no
CRACR2A_pep	1.10718	0.0325638	0.146886	CRACR2A	1.23126	0.00409691	0.300134	no	no	no	no_no
CRADD_pep	1.03277	0.595683	0.0465191	CRADD	0.845527	0.0132282	-0.242077	no	no	no	no_no
CRB2_pep	1.2204	0.0234288	0.28736	CRB2	1.39066	0.167271	0.475765	yes	no	no	no_no
CRCP_pep	1.00614	0.92701	0.00882696	CRCP	1.00384	0.965264	0.00552968	no	no	no	no_no
CREB1_pep	0.895121	0.0636199	-0.159845	CREB1	0.858062	0.0112023	-0.220847	no	no	no	no_no
CREB5_pep	0.823713	0.0250915	-0.279786	CREB5	0.630592	0.000794283	-0.665222	yes	no	no	no_no
CREBBP_pep	0.914325	0.0241203	-0.129222	CREBBP	0.821737	0.0196083	-0.283251	no	no	no	no_no
CRELD2_pep	1.22547	0.0259486	0.293332	CRELD2	1.21003	0.00798761	0.275042	yes	no	no	no_no
CRHBP_pep	0.888691	0.34716	-0.170247	CRHBP	0.889622	0.503238	-0.168735	no	no	no	no_no
CRIP1_pep	1.70213	2.53265e-05	0.767345	CRIP1	1.15361	0.00149315	0.206157	yes	no	no	no_no
CRIPT_pep	0.788861	0.00250633	-0.342158	CRIPT	0.789632	0.00287399	-0.340749	yes	no	no	no_no
CRISP3_pep	1.28061	0.0983925	0.356828	CRISP3	0.987289	0.705688	-0.0184556	no	no	no	no_no
CRISPLD1_pep	0.90893	0.260137	-0.137759	CRISPLD1	0.673836	0.0413543	-0.569531	no	no	no	no_no
CRISPLD2_pep	1.20133	0.0453617	0.264628	CRISPLD2	1.47807	0.00617717	0.563712	yes	no	no	no_no
CRK_pep	0.971276	0.519138	-0.0420468	CRK	0.970616	0.670018	-0.0430278	no	no	no	no_no
CRLF3_pep	1.22219	0.000434473	0.289465	CRLF3	1.14182	0.0349857	0.19133	yes	no	no	no_no
CRLS1_pep	0.884957	0.00677287	-0.176321	CRLS1	0.801052	0.00123447	-0.320032	no	no	no	no_no
CRNKL1_pep	0.941781	0.305464	-0.086537	CRNKL1	0.82824	0.00110001	-0.271878	no	no	no	no_no
CROCC_pep	0.959413	0.618149	-0.0597755	CROCC	0.975044	0.894268	-0.0364614	no	no	no	no_no
CROT_pep	1.11064	0.340236	0.151398	CROT	1.04622	0.722554	0.065192	no	no	no	no_no
CRTAP_pep	1.60572	4.28522e-07	0.68322	CRTAP	0.984376	0.888092	-0.0227189	yes	no	no	no_no
CRTC2_pep	0.962172	0.403445	-0.0556331	CRTC2	0.987353	0.902711	-0.018362	no	no	no	no_no
CRTC3_pep	0.892066	0.0431092	-0.164778	CRTC3	0.851944	0.0411766	-0.231169	no	no	no	no_no
CRY1_pep	0.9616	0.429102	-0.0564919	CRY1	0.872371	0.14643	-0.196987	no	no	no	no_no
CRYAB_pep	0.66289	0.0140279	-0.593159	CRYAB	0.705359	0.0648157	-0.50357	yes	no	no	no_no
CRYBB1_pep	1.21309	0.107853	0.27869	CRYBB1	1.40249	0.0191307	0.487991	no	no	no	no_no
CRYBG3_pep	1.21286	0.00189467	0.278409	CRYBG3	1.14447	0.34128	0.194674	yes	no	no	no_no
CRYGS_pep	1.29878	0.145251	0.377161	CRYGS	0.803232	0.00303678	-0.316111	no	no	no	no_no
CRYL1_pep	0.760593	0.00212005	-0.394804	CRYL1	0.844305	0.0920658	-0.244164	yes	no	no	no_no
CS_pep	0.936186	0.419755	-0.0951331	CS	0.955125	0.522853	-0.0662388	no	no	no	no_no
CSE1L_pep	0.95026	0.362283	-0.0736063	CSE1L	0.892275	0.178781	-0.16444	no	no	no	no_no
CSF1_pep	1.27491	0.00924317	0.350391	CSF1	1.41334	0.0272512	0.499106	yes	no	no	no_no
CSF1R_pep	1.17497	0.208722	0.232628	CSF1R	1.41066	0.0724348	0.496368	no	no	no	no_no
CSF2RA_pep	1.13406	0.202986	0.181497	CSF2RA	1.21015	0.30888	0.275187	no	no	no	no_no
CSK_pep	1.17053	0.000238783	0.227163	CSK	1.16067	0.122525	0.214953	no	no	no	no_no
CSNK1A1_pep	0.989957	0.810694	-0.0145629	CSNK1A1	1.07014	0.179201	0.0978062	no	no	no	no_no
CSPG4_pep	0.815673	0.0813375	-0.293938	CSPG4	0.601446	0.00122832	-0.733492	no	no	no	no_no
CSRP2_pep	1.08583	0.557166	0.118796	CSRP2	1.13779	0.505799	0.186228	no	no	no	no_no
CSTA_pep	1.83332	1.60481e-05	0.874462	CSTA	1.79067	1.44433e-05	0.840501	yes	no	no	no_no
CSTB_pep	1.0405	0.671295	0.0572819	CSTB	1.4042	3.31082e-05	0.489747	no	no	no	no_no
CSTF1_pep	0.986789	0.862487	-0.0191858	CSTF1	0.900204	0.0526089	-0.151676	no	no	no	no_no
CSTF2_pep	0.94956	0.377698	-0.0746692	CSTF2	0.866962	0.0145914	-0.205959	no	no	no	no_no
CSTF2T_pep	0.985409	0.820455	-0.0212049	CSTF2T	0.925866	0.398506	-0.111125	no	no	no	no_no
CSTF3_pep	0.98039	0.763914	-0.0285727	CSTF3	0.88374	0.0874948	-0.178305	no	no	no	no_no
CTBP2_pep	0.886003	0.0598552	-0.174617	CTBP2	0.942127	0.475	-0.0860059	no	no	no	no_no
CTBS_pep	1.38851	2.02329e-05	0.47354	CTBS	1.30478	0.00235441	0.383801	yes	no	no	no_no
CTCF_pep	0.998103	0.986974	-0.00273937	CTCF	0.88769	0.0489757	-0.171871	no	no	no	no_no
CTDNEP1_pep	0.902956	0.151417	-0.147272	CTDNEP1	0.946307	0.601007	-0.0796197	no	no	no	no_no
CTDP1_pep	1.02935	0.511145	0.0417292	CTDP1	1.12696	0.0381744	0.172438	no	no	no	no_no
CTDSP2_pep	1.02929	0.80033	0.0416531	CTDSP2	0.8526	0.431813	-0.230059	no	no	no	no_no
CTDSPL2_pep	0.913014	0.233686	-0.131291	CTDSPL2	0.9198	0.321189	-0.120607	no	no	no	no_no
CTF1_pep	1.01177	0.894611	0.0168793	CTF1	1.05638	0.60733	0.0791296	no	no	no	no_no
CTH_pep	0.747161	0.00115028	-0.42051	CTH	0.651163	4.56024e-05	-0.618909	yes	no	no	no_no
CTNNA1_pep	0.907897	0.224017	-0.1394	CTNNA1	1.13839	0.0592524	0.186992	no	no	no	no_no
CTNNA3_pep	0.856254	0.295401	-0.22389	CTNNA3	0.723461	0.129368	-0.467013	no	no	no	no_no
CTNNAL1_pep	0.982701	0.809868	-0.025176	CTNNAL1	1.14747	0.228165	0.198457	no	no	no	no_no
CTNNBIP1_pep	0.919969	0.290712	-0.120343	CTNNBIP1	0.887442	0.287028	-0.172276	no	no	no	no_no
CTNNBL1_pep	0.954907	0.456141	-0.066568	CTNNBL1	1.002	0.978379	0.00288275	no	no	no	no_no
CTNND1_pep	0.974011	0.653196	-0.0379898	CTNND1	0.918573	0.17421	-0.122533	no	no	no	no_no
CTPS2_pep	0.864407	0.00395709	-0.210217	CTPS2	0.765027	0.00133099	-0.386417	no	no	no	no_no
CTR9_pep	0.984268	0.792277	-0.0228771	CTR9	0.971039	0.621682	-0.0423982	no	no	no	no_no
CTSA_pep	1.21922	0.004044	0.285953	CTSA	1.21775	0.0426542	0.284218	yes	no	no	no_no
CTSD_pep	1.05893	0.57563	0.0826127	CTSD	1.57506	0.000595926	0.655406	no	no	no	no_no
CTSG_pep	1.59112	0.0137973	0.670047	CTSG	1.03663	0.538465	0.0519058	yes	no	no	no_no
CTSH_pep	1.25161	0.0419651	0.323781	CTSH	1.3906	0.0770899	0.47571	yes	no	no	no_no
CTSK_pep	1.19654	0.0438547	0.258863	CTSK	1.27523	0.165837	0.35076	no	no	no	no_no
CTSL_pep	1.28726	0.000199524	0.364308	CTSL	1.86581	5.78894e-06	0.899799	yes	no	no	no_no
CTSO_pep	1.11053	0.16302	0.151246	CTSO	1.05769	0.743422	0.0809161	no	no	no	no_no
CTSS_pep	1.47885	7.83599e-05	0.564472	CTSS	1.75324	0.00109501	0.810025	yes	no	no	no_no
CTSZ_pep	1.54539	0.000306302	0.627973	CTSZ	1.98787	4.16981e-05	0.991225	yes	no	no	no_no
CTTN_pep	1.02524	0.7162	0.0359626	CTTN	1.01384	0.862422	0.0198229	no	no	no	no_no
CTTNBP2NL_pep	1.05945	0.159499	0.083321	CTTNBP2NL	1.00158	0.987373	0.0022759	no	no	no	no_no
CTU1_pep	0.987474	0.849379	-0.0181854	CTU1	0.982347	0.870582	-0.0256955	no	no	no	no_no
CTU2_pep	1.0323	0.558736	0.0458644	CTU2	1.0393	0.638761	0.0556103	no	no	no	no_no
CTXN1_pep	0.937199	0.402589	-0.0935723	CTXN1	1.13683	0.459915	0.185015	no	no	no	no_no
CUL1_pep	1.00559	0.891631	0.00804252	CUL1	1.09023	0.103882	0.124638	no	no	no	no_no
CUL2_pep	1.05371	0.38342	0.0754745	CUL2	1.05991	0.469944	0.0839413	no	no	no	no_no
CUL4B_pep	0.959709	0.355278	-0.0593312	CUL4B	0.87217	0.0535412	-0.197319	no	no	no	no_no
CUL5_pep	0.979511	0.659022	-0.0298665	CUL5	0.873594	0.0216197	-0.194965	no	no	no	no_no
CUTC_pep	1.01151	0.89031	0.0165085	CUTC	1.00369	0.974286	0.00531523	no	no	no	no_no
CUX1_pep	1.00595	0.909595	0.00856207	CUX1	0.90465	0.178487	-0.144568	no	no	no	no_no
CWC15_pep	0.878445	0.0445183	-0.186976	CWC15	0.988822	0.832074	-0.0162175	no	no	no	no_no
CWC22_pep	0.972146	0.623483	-0.0407551	CWC22	0.928635	0.111538	-0.106817	no	no	no	no_no
CWC25_pep	0.98449	0.797531	-0.0225514	CWC25	1.00796	0.909534	0.011445	no	no	no	no_no
CWC27_pep	0.911788	0.0841195	-0.133229	CWC27	0.860681	0.000678099	-0.21645	no	no	no	no_no
CWF19L1_pep	1.05133	0.461655	0.0722194	CWF19L1	0.989384	0.905538	-0.0153978	no	no	no	no_no
CWF19L2_pep	0.932768	0.131231	-0.100409	CWF19L2	0.824061	6.51768e-05	-0.279176	no	no	no	no_no
CX3CR1_pep	1.10446	0.318427	0.143342	CX3CR1	0.906003	0.724271	-0.142412	no	no	no	no_no
CXCL10_pep	0.898296	0.190602	-0.154737	CXCL10	1.32269	0.41271	0.403472	no	no	no	no_no
CXCL12_pep	1.30011	0.00202513	0.378639	CXCL12	1.38802	0.049887	0.473026	yes	no	no	no_no
CXCL13_pep	1.02463	0.828737	0.0350995	CXCL13	1.46269	0.0211064	0.548628	no	no	no	no_no
CXCL8_pep	1.15169	0.419059	0.203747	CXCL8	3.45619	0.000214226	1.78918	no	yes	no	no_no
CXCR4_pep	1.19826	0.0574724	0.260937	CXCR4	1.82157	0.000124944	0.86518	no	no	no	no_no
CXorf36_pep	0.949884	0.567285	-0.0741764	CXorf36	1.01935	0.901302	0.0276513	no	no	no	no_no
CXorf38_pep	1.13805	0.0212922	0.186559	CXorf38	1.15531	0.0208236	0.208285	no	no	no	no_no
CXorf40A_pep	1.05277	0.0654704	0.0741862	CXorf40A	1.19315	0.0919389	0.254778	no	no	no	no_no
CXorf56_pep	0.912925	0.193012	-0.131432	CXorf56	1.04558	0.490447	0.0643001	no	no	no	no_no
CXorf57_pep	0.86939	0.423082	-0.201925	CXorf57	0.892582	0.661392	-0.163943	no	no	no	no_no
CXXC1_pep	0.927428	0.157636	-0.108693	CXXC1	0.944071	0.429901	-0.0830321	no	no	no	no_no
CXXC5_pep	0.785654	0.00189467	-0.348034	CXXC5	0.82129	0.00730953	-0.284036	yes	no	no	no_no
CYB5A_pep	1.09606	0.223386	0.132321	CYB5A	1.02153	0.800359	0.0307349	no	no	no	no_no
CYB5R1_pep	0.927086	0.43583	-0.109225	CYB5R1	1.13142	0.18322	0.178135	no	no	no	no_no
CYB5R3_pep	1.03243	0.710371	0.0460493	CYB5R3	1.08581	0.382606	0.11877	no	no	no	no_no
CYB5R4_pep	1.18401	0.00177697	0.243676	CYB5R4	1.042	0.70158	0.059361	no	no	no	no_no
CYBA_pep	1.58861	7.83599e-05	0.667766	CYBA	1.70246	0.000558321	0.767621	yes	no	no	no_no
CYBB_pep	1.46553	0.000264543	0.551421	CYBB	1.55827	0.00486249	0.639943	yes	no	no	no_no
CYBRD1_pep	0.910488	0.436823	-0.135288	CYBRD1	1.02256	0.896823	0.0321852	no	no	no	no_no
CYFIP1_pep	1.01049	0.868487	0.0150599	CYFIP1	1.15054	0.10067	0.202315	no	no	no	no_no
CYFIP2_pep	0.833638	0.0658887	-0.262508	CYFIP2	0.784797	0.0651988	-0.349608	no	no	no	no_no
CYHR1_pep	0.97954	0.732373	-0.0298231	CYHR1	0.918713	0.205071	-0.122314	no	no	no	no_no
CYLD_pep	1.05159	0.367456	0.0725697	CYLD	1.1191	0.205071	0.162343	no	no	no	no_no
CYP20A1_pep	0.992679	0.912002	-0.0106003	CYP20A1	0.89198	0.0140441	-0.164917	no	no	no	no_no
CYP27A1_pep	1.05398	0.625064	0.0758444	CYP27A1	1.1566	0.372984	0.209885	no	no	no	no_no
CYP2S1_pep	1.16614	0.0921278	0.221742	CYP2S1	1.23082	0.0264862	0.299617	no	no	no	no_no
CYP4F11_pep	1.02751	0.812078	0.0391531	CYP4F11	1.02793	0.918395	0.0397362	no	no	no	no_no
CYP4F12_pep	1.0437	0.111726	0.0617011	CYP4F12	0.805295	0.297876	-0.312412	no	no	no	no_no
CYP4F3_pep	1.08914	0.44789	0.123195	CYP4F3	0.849021	0.324426	-0.236127	no	no	no	no_no
CYP51A1_pep	0.908794	0.284103	-0.137974	CYP51A1	1.03253	0.751739	0.0461817	no	no	no	no_no
CYP7B1_pep	1.17624	0.20429	0.234177	CYP7B1	1.2422	0.30648	0.312896	no	no	no	no_no
CYR61_pep	1.40056	0.00238556	0.486003	CYR61	1.73872	0.00901918	0.798024	yes	no	no	no_no
CYTH2_pep	1.0087	0.922401	0.0125017	CYTH2	0.969877	0.69742	-0.0441259	no	no	no	no_no
CYTH4_pep	1.2581	0.000906362	0.331245	CYTH4	1.75927	9.44154e-05	0.81498	yes	no	no	no_no
CYTL1_pep	1.02573	0.601401	0.0366548	CYTL1	0.981793	0.943804	-0.0265092	no	no	no	no_no
DAAM1_pep	0.955211	0.588189	-0.0661088	DAAM1	0.97529	0.869284	-0.036097	no	no	no	no_no
DAAM2_pep	0.794572	0.0847507	-0.33175	DAAM2	0.658721	0.0966436	-0.602261	no	no	no	no_no
DAB2_pep	1.82043	3.814e-08	0.864282	DAB2	1.69673	0.000357777	0.762757	yes	no	no	no_no
DAB2IP_pep	0.89851	0.0428793	-0.154394	DAB2IP	0.87039	0.130175	-0.200266	no	no	no	no_no
DACH1_pep	0.957744	0.474055	-0.0622878	DACH1	0.811453	0.200451	-0.301421	no	no	no	no_no
DAGLB_pep	1.12983	0.00537034	0.176102	DAGLB	1.0391	0.64714	0.0553377	no	no	no	no_no
DALRD3_pep	1.01135	0.835122	0.0162874	DALRD3	0.992974	0.94369	-0.0101718	no	no	no	no_no
DAO_pep	1.00302	0.972656	0.00434991	DAO	1.04843	0.766041	0.0682364	no	no	no	no_no
DAP_pep	1.08926	0.12788	0.123343	DAP	1.17857	0.077147	0.237032	no	no	no	no_no
DAPP1_pep	1.02046	0.71796	0.0292202	DAPP1	1.32826	0.0112246	0.409538	no	no	no	no_no
DARS_pep	0.990923	0.889623	-0.0131552	DARS	1.01831	0.808686	0.0261839	no	no	no	no_no
DARS2_pep	0.895194	0.0733395	-0.159728	DARS2	1.00185	0.986494	0.00266868	no	no	no	no_no
DAXX_pep	1.02885	0.719235	0.0410293	DAXX	1.11029	0.113434	0.150934	no	no	no	no_no
DAZAP1_pep	1.10578	0.0264737	0.145071	DAZAP1	0.970104	0.758172	-0.0437892	no	no	no	no_no
DBI_pep	0.721252	0.00047263	-0.471424	DBI	0.76265	0.0331654	-0.390907	yes	no	no	no_no
DBNDD1_pep	0.971531	0.85046	-0.0416688	DBNDD1	1.11065	0.542273	0.151404	no	no	no	no_no
DBNDD2_pep	1.22357	0.0833996	0.291095	DBNDD2	1.07401	0.754694	0.103006	no	no	no	no_no
DBR1_pep	1.03916	0.445747	0.0554167	DBR1	0.997615	0.970504	-0.0034443	no	no	no	no_no
DCAF11_pep	1.03312	0.538486	0.0470034	DCAF11	0.889764	0.00647069	-0.168505	no	no	no	no_no
DCAF13_pep	0.991559	0.90351	-0.0122296	DCAF13	0.961716	0.606757	-0.0563172	no	no	no	no_no
DCAF15_pep	0.89326	0.111666	-0.162848	DCAF15	0.991537	0.93975	-0.0122618	no	no	no	no_no
DCAF16_pep	0.952645	0.46775	-0.0699898	DCAF16	0.808043	0.00093527	-0.307496	no	no	no	no_no
DCAF5_pep	0.99373	0.921338	-0.00907398	DCAF5	0.898708	0.064163	-0.154076	no	no	no	no_no
DCAF7_pep	0.920204	0.0384116	-0.119974	DCAF7	0.772762	0.000249887	-0.371904	no	no	no	no_no
DCAF8_pep	1.00573	0.928354	0.0082381	DCAF8	0.747603	3.28053e-07	-0.419656	no	no	no	no_no
DCAKD_pep	0.84218	0.00127245	-0.247799	DCAKD	0.831381	0.0108867	-0.266419	no	no	no	no_no
DCBLD1_pep	1.02113	0.788147	0.0301692	DCBLD1	1.04628	0.702595	0.0652755	no	no	no	no_no
DCDC2_pep	1.06765	0.244716	0.0944396	DCDC2	1.04137	0.808438	0.0584827	no	no	no	no_no
DCHS1_pep	0.971259	0.737028	-0.0420723	DCHS1	0.874382	0.411654	-0.193665	no	no	no	no_no
DCK_pep	1.11655	0.0437277	0.159052	DCK	1.06195	0.428875	0.0867108	no	no	no	no_no
DCLK2_pep	0.783127	0.0140067	-0.352681	DCLK2	0.634978	0.00019866	-0.655222	yes	no	no	no_no
DCN_pep	1.9217	9.9186e-05	0.94238	DCN	1.90358	0.00413192	0.928716	yes	no	no	no_no
DCP1A_pep	1.02309	0.695826	0.0329273	DCP1A	0.948243	0.408282	-0.0766711	no	no	no	no_no
DCP1B_pep	1.00959	0.818637	0.0137751	DCP1B	0.909099	0.0528003	-0.13749	no	no	no	no_no
DCP2_pep	0.981162	0.773718	-0.0274362	DCP2	0.956851	0.635873	-0.0636343	no	no	no	no_no
DCPS_pep	0.942142	0.355415	-0.0859834	DCPS	1.03459	0.685622	0.0490644	no	no	no	no_no
DCTD_pep	1.15792	0.0625002	0.211531	DCTD	1.14263	0.111833	0.192362	no	no	no	no_no
DCTN4_pep	0.973701	0.677432	-0.0384494	DCTN4	0.924108	0.136896	-0.113866	no	no	no	no_no
DCTPP1_pep	0.958098	0.690495	-0.0617551	DCTPP1	1.05194	0.55497	0.0730495	no	no	no	no_no
DCUN1D1_pep	1.01259	0.85046	0.0180468	DCUN1D1	0.881096	0.176733	-0.182628	no	no	no	no_no
DCUN1D4_pep	1.02468	0.785526	0.0351718	DCUN1D4	0.920035	0.331503	-0.120239	no	no	no	no_no
DCUN1D5_pep	1.0954	0.0796155	0.131458	DCUN1D5	0.956442	0.445858	-0.0642512	no	no	no	no_no
DCX_pep	0.802214	0.386062	-0.317941	DCX	0.588889	0.136974	-0.763931	no	no	no	no_no
DCXR_pep	0.970846	0.762408	-0.0426854	DCXR	0.925165	0.335315	-0.112218	no	no	no	no_no
DDA1_pep	1.00595	0.929642	0.00856293	DDA1	0.92643	0.234388	-0.110245	no	no	no	no_no
DDAH2_pep	0.89758	0.238872	-0.155887	DDAH2	1.13077	0.110626	0.177308	no	no	no	no_no
DDB2_pep	1.21057	0.0199648	0.275681	DDB2	1.20479	0.125355	0.268778	yes	no	no	no_no
DDI2_pep	1.05088	0.690495	0.0716037	DDI2	0.947433	0.410223	-0.0779034	no	no	no	no_no
DDOST_pep	1.16181	0.00350088	0.216372	DDOST	1.19605	0.00293787	0.258273	no	no	no	no_no
DDR1_pep	0.75198	3.66757e-05	-0.411235	DDR1	0.782967	0.008762	-0.352976	yes	no	no	no_no
DDR2_pep	1.15503	0.0692414	0.207924	DDR2	1.28583	0.179798	0.362704	no	no	no	no_no
DDRGK1_pep	1.08837	0.14625	0.122171	DDRGK1	1.04875	0.518517	0.068672	no	no	no	no_no
DDX10_pep	1.01141	0.879112	0.0163665	DDX10	0.988868	0.856257	-0.0161504	no	no	no	no_no
DDX17_pep	0.883366	0.044081	-0.178916	DDX17	0.787087	0.000444756	-0.345404	no	no	no	no_no
DDX18_pep	1.11249	0.0770041	0.153796	DDX18	0.951271	0.329621	-0.0720719	no	no	no	no_no
DDX19B_pep	1.01782	0.785526	0.0254843	DDX19B	0.958948	0.510037	-0.0604757	no	no	no	no_no
DDX20_pep	1.01055	0.871433	0.0151441	DDX20	0.879259	0.0266561	-0.18564	no	no	no	no_no
DDX21_pep	1.1206	0.043658	0.164276	DDX21	1.2001	0.00457261	0.263154	no	no	no	no_no
DDX23_pep	0.949171	0.340223	-0.0752602	DDX23	1.00863	0.898906	0.0123966	no	no	no	no_no
DDX24_pep	1.09976	0.16988	0.137194	DDX24	1.01151	0.892505	0.0165118	no	no	no	no_no
DDX27_pep	0.988599	0.88886	-0.0165421	DDX27	0.964994	0.574817	-0.0514087	no	no	no	no_no
DDX28_pep	0.949357	0.36869	-0.0749775	DDX28	1.04632	0.55645	0.0653184	no	no	no	no_no
DDX39A_pep	1.04132	0.69123	0.0584192	DDX39A	1.12765	0.111387	0.173317	no	no	no	no_no
DDX39B_pep	0.924215	0.186635	-0.1137	DDX39B	0.892882	0.195849	-0.163459	no	no	no	no_no
DDX3X_pep	1.06466	0.265526	0.0903895	DDX3X	0.967152	0.671458	-0.048186	no	no	no	no_no
DDX41_pep	1.03761	0.453235	0.0532666	DDX41	1.20068	0.00482621	0.263857	no	no	no	no_no
DDX42_pep	0.959123	0.480227	-0.0602126	DDX42	0.900374	0.0264862	-0.151404	no	no	no	no_no
DDX46_pep	0.967003	0.613083	-0.0484073	DDX46	0.870989	0.0066105	-0.199274	no	no	no	no_no
DDX47_pep	1.04164	0.587314	0.0588631	DDX47	0.913068	0.137739	-0.131206	no	no	no	no_no
DDX49_pep	1.08461	0.545196	0.11718	DDX49	0.922366	0.202798	-0.116589	no	no	no	no_no
DDX5_pep	0.981699	0.83444	-0.026648	DDX5	0.980603	0.760855	-0.0282586	no	no	no	no_no
DDX50_pep	1.11184	0.0347133	0.152949	DDX50	1.05308	0.495218	0.0746096	no	no	no	no_no
DDX51_pep	0.925848	0.174483	-0.111153	DDX51	0.872417	0.0565122	-0.19691	no	no	no	no_no
DDX52_pep	0.976918	0.7108	-0.0336909	DDX52	0.849763	0.0085152	-0.234868	no	no	no	no_no
DDX54_pep	1.07263	0.323154	0.101149	DDX54	1.04709	0.517469	0.0663911	no	no	no	no_no
DDX55_pep	1.13171	0.0411828	0.178503	DDX55	0.907741	0.102738	-0.139647	no	no	no	no_no
DDX56_pep	0.972398	0.656502	-0.0403814	DDX56	0.944415	0.472422	-0.0825074	no	no	no	no_no
DDX58_pep	1.01141	0.94075	0.0163712	DDX58	0.94709	0.78099	-0.0784259	no	no	no	no_no
DDX59_pep	0.962824	0.486036	-0.0546556	DDX59	0.869701	0.0125726	-0.201408	no	no	no	no_no
DDX6_pep	0.960996	0.394884	-0.057398	DDX6	0.836524	0.00102783	-0.25752	no	no	no	no_no
DDX60_pep	1.14807	0.0515252	0.199212	DDX60	0.965955	0.83194	-0.0499716	no	no	no	no_no
DDX60L_pep	1.09605	0.149223	0.13231	DDX60L	1.04701	0.766156	0.0662734	no	no	no	no_no
DEF6_pep	1.3341	0.000184955	0.415872	DEF6	1.47486	0.00504814	0.560575	yes	no	no	no_no
DEFA3_pep	1.87212	0.0146513	0.904673	DEFA3	1.07919	0.667266	0.109949	yes	no	no	no_no
DEGS1_pep	1.0592	0.346621	0.082969	DEGS1	1.09384	0.140454	0.1294	no	no	no	no_no
DEK_pep	0.95661	0.614697	-0.0639979	DEK	1.06489	0.566861	0.0907084	no	no	no	no_no
DENND1C_pep	1.34711	0.00014424	0.429873	DENND1C	1.34189	0.00670606	0.424263	yes	no	no	no_no
DENND2A_pep	0.941134	0.515352	-0.0875281	DENND2A	0.701119	0.0163744	-0.512269	no	no	no	no_no
DENND3_pep	1.33662	0.000356668	0.418593	DENND3	1.32229	0.0492008	0.403041	yes	no	no	no_no
DENND4A_pep	1.05175	0.238176	0.0727929	DENND4A	0.93168	0.339247	-0.102094	no	no	no	no_no
DENND4C_pep	1.01899	0.773851	0.0271344	DENND4C	0.954234	0.653852	-0.0675856	no	no	no	no_no
DENND5A_pep	0.908281	0.0629483	-0.138789	DENND5A	0.928231	0.355167	-0.107444	no	no	no	no_no
DENND6A_pep	1.00649	0.871041	0.00933206	DENND6A	0.993805	0.944813	-0.00896512	no	no	no	no_no
DERA_pep	1.14716	0.0195392	0.198062	DERA	1.01118	0.900333	0.0160393	no	no	no	no_no
DERL1_pep	1.1454	0.0142978	0.195855	DERL1	1.19359	0.000542531	0.255305	no	no	no	no_no
DERL2_pep	0.980133	0.850444	-0.0289503	DERL2	0.944169	0.359916	-0.0828826	no	no	no	no_no
DES_pep	1.13379	0.448862	0.181156	DES	1.05387	0.876266	0.0756954	no	no	no	no_no
DESI2_pep	1.05854	0.288498	0.0820804	DESI2	0.926057	0.392967	-0.110827	no	no	no	no_no
DFFA_pep	0.866954	0.00172265	-0.205972	DFFA	0.830583	0.000684678	-0.267804	no	no	no	no_no
DFFB_pep	0.929971	0.184753	-0.104743	DFFB	0.827209	0.00126357	-0.273676	no	no	no	no_no
DGAT1_pep	1.01043	0.88796	0.0149732	DGAT1	0.923917	0.254187	-0.114165	no	no	no	no_no
DGCR8_pep	0.987841	0.837749	-0.0176488	DGCR8	0.884929	0.108432	-0.176366	no	no	no	no_no
DGKA_pep	1.13305	0.00825596	0.180206	DGKA	1.0891	0.320812	0.123136	no	no	no	no_no
DGKE_pep	1.03939	0.794745	0.0557428	DGKE	1.05444	0.708307	0.0764724	no	no	no	no_no
DGKH_pep	0.993262	0.920955	-0.00975425	DGKH	0.905556	0.337566	-0.143125	no	no	no	no_no
DGKZ_pep	0.863231	0.0624923	-0.212182	DGKZ	0.925214	0.529156	-0.112141	no	no	no	no_no
DHCR7_pep	1.02978	0.829372	0.0423359	DHCR7	0.96981	0.864455	-0.0442259	no	no	no	no_no
DHODH_pep	0.914885	0.168353	-0.128337	DHODH	0.887204	0.0538642	-0.172663	no	no	no	no_no
DHPS_pep	0.940311	0.461906	-0.08879	DHPS	0.865343	0.0318852	-0.208657	no	no	no	no_no
DHRS1_pep	0.965716	0.773851	-0.0503295	DHRS1	0.937625	0.395175	-0.092917	no	no	no	no_no
DHRS13_pep	0.918254	0.0958431	-0.123034	DHRS13	1.04253	0.812059	0.0600847	no	no	no	no_no
DHRS3_pep	1.33886	0.00162788	0.42101	DHRS3	1.29322	0.0342959	0.370963	yes	no	no	no_no
DHRS7_pep	1.04915	0.572371	0.0692173	DHRS7	1.16804	0.0894314	0.224089	no	no	no	no_no
DHRS7B_pep	1.0041	0.958586	0.00589796	DHRS7B	0.952273	0.413579	-0.0705524	no	no	no	no_no
DHTKD1_pep	0.795188	0.00723183	-0.330632	DHTKD1	0.827534	0.0150906	-0.273109	yes	no	no	no_no
DHX15_pep	1.00673	0.928933	0.00967517	DHX15	0.929909	0.199948	-0.104839	no	no	no	no_no
DHX16_pep	1.01843	0.751694	0.0263435	DHX16	1.01574	0.81424	0.0225286	no	no	no	no_no
DHX29_pep	1.06627	0.124764	0.0925676	DHX29	0.955286	0.467451	-0.0659956	no	no	no	no_no
DHX32_pep	1.10599	0.0535136	0.145345	DHX32	1.12558	0.174004	0.17067	no	no	no	no_no
DHX33_pep	1.0274	0.691564	0.038997	DHX33	0.838674	0.00526461	-0.253819	no	no	no	no_no
DHX34_pep	0.928821	0.276045	-0.106527	DHX34	0.968385	0.755445	-0.0463476	no	no	no	no_no
DHX35_pep	1.02211	0.735682	0.0315561	DHX35	0.824722	0.00111754	-0.278021	no	no	no	no_no
DHX36_pep	0.981636	0.70084	-0.0267402	DHX36	0.851873	0.00737908	-0.23129	no	no	no	no_no
DHX37_pep	1.01347	0.835122	0.0193082	DHX37	0.988717	0.9057	-0.0163699	no	no	no	no_no
DHX38_pep	0.997672	0.968287	-0.0033631	DHX38	0.966137	0.633163	-0.0496998	no	no	no	no_no
DHX40_pep	1.00893	0.909163	0.0128206	DHX40	0.974755	0.780708	-0.0368887	no	no	no	no_no
DHX57_pep	1.02362	0.541328	0.0336803	DHX57	0.846697	0.000684116	-0.240082	no	no	no	no_no
DHX58_pep	1.09088	0.296439	0.125497	DHX58	1.07922	0.592	0.109993	no	no	no	no_no
DHX8_pep	1.00703	0.920632	0.0101122	DHX8	0.980175	0.779816	-0.0288882	no	no	no	no_no
DHX9_pep	0.929297	0.186068	-0.105788	DHX9	0.884003	0.0340614	-0.177877	no	no	no	no_no
DIABLO_pep	0.913631	0.141543	-0.130316	DIABLO	0.955442	0.402127	-0.0657598	no	no	no	no_no
DIAPH1_pep	1.29324	4.07261e-06	0.370993	DIAPH1	1.11427	0.263823	0.156097	yes	no	no	no_no
DIAPH2_pep	1.11763	0.118702	0.160442	DIAPH2	1.08689	0.437754	0.12021	no	no	no	no_no
DICER1_pep	1.15296	0.000786415	0.205337	DICER1	0.93317	0.387853	-0.099788	no	no	no	no_no
DIDO1_pep	0.952445	0.440552	-0.0702925	DIDO1	0.848677	0.0069995	-0.236712	no	no	no	no_no
DIMT1_pep	0.938226	0.243174	-0.0919919	DIMT1	0.921503	0.152891	-0.11794	no	no	no	no_no
DIP2C_pep	0.91318	0.249979	-0.131029	DIP2C	0.856425	0.154379	-0.2236	no	no	no	no_no
DIRAS2_pep	0.694227	0.0332114	-0.526521	DIRAS2	0.582257	0.0125875	-0.780271	yes	no	no	no_no
DIS3_pep	0.966732	0.554537	-0.0488125	DIS3	0.886322	0.0645828	-0.174098	no	no	no	no_no
DIS3L_pep	1.07362	0.0821964	0.102488	DIS3L	0.9169	0.247383	-0.125164	no	no	no	no_no
DISC1_pep	0.913996	0.317338	-0.12974	DISC1	0.786508	0.024042	-0.346466	no	no	no	no_no
DISP2_pep	0.941438	0.461906	-0.0870625	DISP2	0.843905	0.244789	-0.244848	no	no	no	no_no
DKC1_pep	0.943945	0.435018	-0.0832249	DKC1	0.951557	0.508802	-0.0716374	no	no	no	no_no
DKK3_pep	0.951939	0.756743	-0.0710595	DKK3	1.00996	0.958398	0.0142922	no	no	no	no_no
DLD_pep	0.906873	0.163553	-0.141027	DLD	0.965046	0.643859	-0.0513303	no	no	no	no_no
DLG2_pep	0.796493	0.101445	-0.328266	DLG2	0.691042	0.0141741	-0.533155	no	no	no	no_no
DLG5_pep	0.929659	0.153882	-0.105226	DLG5	0.875601	0.288007	-0.191655	no	no	no	no_no
DLGAP2_pep	0.896309	0.404587	-0.157931	DLGAP2	0.816163	0.141692	-0.293071	no	no	no	no_no
DLGAP5_pep	1.13247	0.387404	0.17947	DLGAP5	1.09473	0.723446	0.130575	no	no	no	no_no
DLX6_pep	0.995472	0.943529	-0.00654804	DLX6	0.950483	0.814038	-0.0732678	no	no	no	no_no
DMAP1_pep	0.939801	0.275272	-0.0895727	DMAP1	0.861528	0.0103765	-0.215031	no	no	no	no_no
DMD_pep	0.751788	7.35455e-05	-0.411602	DMD	0.504513	7.08184e-05	-0.987035	yes	no	no	no_no
DMRTA2_pep	0.635587	0.0614835	-0.653839	DMRTA2	0.682225	0.205186	-0.551679	no	no	no	no_no
DMTF1_pep	1.04331	0.424846	0.0611671	DMTF1	0.842037	0.00567388	-0.248044	no	no	no	no_no
DMTN_pep	0.903204	0.462128	-0.146876	DMTN	0.978618	0.928442	-0.0311828	no	no	no	no_no
DMXL2_pep	0.915617	0.381226	-0.127185	DMXL2	0.963984	0.625288	-0.0529183	no	no	no	no_no
DNAAF2_pep	0.933457	0.277102	-0.0993444	DNAAF2	0.876875	0.0459184	-0.189558	no	no	no	no_no
DNAAF5_pep	0.999796	0.998527	-0.000294643	DNAAF5	1.00585	0.957102	0.00841253	no	no	no	no_no
DNAJB1_pep	1.06313	0.336591	0.0883155	DNAJB1	1.57482	0.000459149	0.655191	no	no	no	no_no
DNAJB11_pep	1.33204	1.30379e-05	0.413635	DNAJB11	1.18414	0.00315585	0.243836	yes	no	no	no_no
DNAJB14_pep	1.01058	0.879188	0.0151905	DNAJB14	0.897565	0.176934	-0.155912	no	no	no	no_no
DNAJB2_pep	0.842177	0.0428019	-0.247805	DNAJB2	0.917916	0.291086	-0.123566	no	no	no	no_no
DNAJB5_pep	0.964962	0.653894	-0.0514562	DNAJB5	0.913993	0.5242	-0.129745	no	no	no	no_no
DNAJB9_pep	1.16109	0.00442525	0.215474	DNAJB9	1.13556	0.216535	0.183409	no	no	no	no_no
DNAJC1_pep	1.19823	0.00147398	0.260909	DNAJC1	1.07925	0.427126	0.110029	no	no	no	no_no
DNAJC10_pep	1.15781	0.020902	0.211397	DNAJC10	0.995389	0.959205	-0.00666796	no	no	no	no_no
DNAJC13_pep	1.17863	7.59996e-05	0.237112	DNAJC13	1.04528	0.482004	0.0638955	no	no	no	no_no
DNAJC14_pep	1.03133	0.630488	0.0445013	DNAJC14	1.13699	0.0138451	0.185224	no	no	no	no_no
DNAJC15_pep	1.00009	0.998527	0.000132653	DNAJC15	0.757435	0.0081989	-0.400806	no	no	no	no_no
DNAJC17_pep	1.02563	0.782347	0.036506	DNAJC17	0.887166	0.0969097	-0.172724	no	no	no	no_no
DNAJC18_pep	0.973068	0.504759	-0.0393882	DNAJC18	0.702991	4.78908e-06	-0.508421	no	no	no	no_no
DNAJC2_pep	1.05797	0.245764	0.0812938	DNAJC2	1.06454	0.331767	0.0902252	no	no	no	no_no
DNAJC21_pep	1.22324	7.4535e-06	0.290702	DNAJC21	1.0186	0.792139	0.0265815	yes	no	no	no_no
DNAJC25_pep	1.18341	0.0125875	0.24295	DNAJC25	1.12542	0.119074	0.170458	no	no	no	no_no
DNAJC3_pep	1.33011	4.03451e-06	0.411545	DNAJC3	1.16798	0.047225	0.224019	yes	no	no	no_no
DNAJC6_pep	0.799304	0.183327	-0.323184	DNAJC6	0.816257	0.293046	-0.292905	no	no	no	no_no
DNAJC7_pep	1.08189	0.164955	0.11356	DNAJC7	0.988055	0.840767	-0.0173369	no	no	no	no_no
DNAJC8_pep	0.943886	0.419755	-0.0833155	DNAJC8	1.00781	0.916464	0.0112306	no	no	no	no_no
DNAJC9_pep	1.11323	0.181845	0.154745	DNAJC9	0.992257	0.946614	-0.0112148	no	no	no	no_no
DNALI1_pep	1.13824	0.107568	0.186801	DNALI1	0.88089	0.421157	-0.182966	no	no	no	no_no
DNASE2_pep	1.15733	0.0319755	0.210801	DNASE2	1.11213	0.306694	0.153321	no	no	no	no_no
DNM1L_pep	0.938498	0.409547	-0.0915744	DNM1L	0.876488	0.0288981	-0.190193	no	no	no	no_no
DNMBP_pep	1.28409	0.000363688	0.36075	DNMBP	1.27861	0.0230649	0.354578	yes	no	no	no_no
DNMT1_pep	0.952148	0.582488	-0.0707419	DNMT1	0.966605	0.801623	-0.0490014	no	no	no	no_no
DNMT3A_pep	0.936409	0.512212	-0.0947891	DNMT3A	0.834645	0.0348436	-0.260765	no	no	no	no_no
DNPEP_pep	0.963043	0.514128	-0.0543274	DNPEP	1.06295	0.448851	0.0880803	no	no	no	no_no
DNTTIP1_pep	1.022	0.779245	0.0313988	DNTTIP1	1.05569	0.535832	0.0781869	no	no	no	no_no
DNTTIP2_pep	1.00203	0.979226	0.00292432	DNTTIP2	1.06754	0.246268	0.0942854	no	no	no	no_no
DOCK11_pep	1.18145	0.00726071	0.24056	DOCK11	1.18117	0.14808	0.24022	no	no	no	no_no
DOCK2_pep	1.37844	0.000355754	0.463042	DOCK2	1.44573	0.0154064	0.531801	yes	no	no	no_no
DOCK6_pep	0.975093	0.799078	-0.0363882	DOCK6	0.99544	0.978999	-0.00659397	no	no	no	no_no
DOCK7_pep	1.01216	0.849256	0.0174345	DOCK7	0.814888	0.0059279	-0.295327	no	no	no	no_no
DOCK8_pep	1.32139	0.000610209	0.402051	DOCK8	1.32195	0.0574231	0.402663	yes	no	no	no_no
DOHH_pep	1.01444	0.81641	0.0206866	DOHH	1.04699	0.645736	0.0662537	no	no	no	no_no
DOK1_pep	1.21278	0.000411766	0.278313	DOK1	1.24633	0.00805104	0.317691	yes	no	no	no_no
DOK3_pep	1.48389	3.73504e-06	0.569388	DOK3	1.57619	0.000101198	0.656444	yes	no	no	no_no
DPAGT1_pep	0.955118	0.588189	-0.0662496	DPAGT1	1.01942	0.798195	0.027746	no	no	no	no_no
DPCD_pep	1.10156	0.214609	0.139554	DPCD	1.19467	0.0295868	0.256614	no	no	no	no_no
DPEP1_pep	0.923562	0.674341	-0.11472	DPEP1	0.9246	0.799219	-0.113099	no	no	no	no_no
DPF2_pep	1.00271	0.973331	0.00390859	DPF2	0.872749	0.0385114	-0.196361	no	no	no	no_no
DPF3_pep	0.834895	0.0539888	-0.260334	DPF3	0.810046	0.254297	-0.303924	no	no	no	no_no
DPH1_pep	0.973551	0.586934	-0.0386718	DPH1	0.812345	0.000701521	-0.299835	no	no	no	no_no
DPH2_pep	0.916523	0.119424	-0.125758	DPH2	0.92684	0.291658	-0.109608	no	no	no	no_no
DPH3_pep	0.980761	0.858937	-0.0280264	DPH3	0.983204	0.84878	-0.0244377	no	no	no	no_no
DPH5_pep	0.912085	0.0831749	-0.132759	DPH5	0.820443	0.000160991	-0.285526	no	no	no	no_no
DPH6_pep	0.985952	0.8688	-0.0204103	DPH6	0.766417	4.30785e-05	-0.383799	no	no	no	no_no
DPH7_pep	1.02026	0.813745	0.0289303	DPH7	0.898484	0.135074	-0.154436	no	no	no	no_no
DPM1_pep	1.01573	0.850351	0.0225238	DPM1	1.056	0.463408	0.0786034	no	no	no	no_no
DPP3_pep	1.01737	0.80033	0.0248376	DPP3	1.07931	0.293498	0.110103	no	no	no	no_no
DPP4_pep	1.35768	0.0286783	0.441142	DPP4	1.53304	0.133355	0.616397	yes	no	no	no_no
DPP7_pep	1.14034	0.214317	0.189458	DPP7	1.11199	0.31111	0.153148	no	no	no	no_no
DPP9_pep	1.06583	0.179005	0.09198	DPP9	1.02164	0.846251	0.0308825	no	no	no	no_no
DPT_pep	1.6849	0.000373231	0.752665	DPT	1.18997	0.209183	0.250929	yes	no	no	no_no
DPY19L1_pep	0.993525	0.954679	-0.00937117	DPY19L1	0.912816	0.519926	-0.131604	no	no	no	no_no
DPY19L3_pep	0.825261	0.0100453	-0.277077	DPY19L3	0.726918	0.000429954	-0.460136	yes	no	no	no_no
DPY30_pep	0.968025	0.646592	-0.0468844	DPY30	0.987671	0.83722	-0.0178974	no	no	no	no_no
DPYD_pep	1.8237	6.48609e-05	0.866865	DPYD	1.66621	0.0036731	0.736568	yes	no	no	no_no
DPYS_pep	1.12418	0.390895	0.168869	DPYS	1.0218	0.791897	0.0311104	no	no	no	no_no
DPYSL3_pep	0.973589	0.817846	-0.0386152	DPYSL3	0.940039	0.678737	-0.089208	no	no	no	no_no
DR1_pep	0.99366	0.943795	-0.00917645	DR1	0.961611	0.65023	-0.0564743	no	no	no	no_no
DRAP1_pep	1.07032	0.34913	0.0980366	DRAP1	1.17305	0.0099485	0.230261	no	no	no	no_no
DRAXIN_pep	0.920844	0.466645	-0.118972	DRAXIN	1.23587	0.437422	0.305522	no	no	no	no_no
DRG1_pep	1.03646	0.425032	0.0516671	DRG1	0.990793	0.928382	-0.0133449	no	no	no	no_no
DROSHA_pep	0.970373	0.606828	-0.043389	DROSHA	0.858081	0.0150466	-0.220814	no	no	no	no_no
DSCC1_pep	0.855823	0.0645037	-0.224616	DSCC1	0.873007	0.145264	-0.195935	no	no	no	no_no
DSG2_pep	1.15479	0.152905	0.207628	DSG2	1.63987	0.034666	0.71358	no	no	no	no_no
DSN1_pep	0.985467	0.888834	-0.0211207	DSN1	1.06892	0.61457	0.0961485	no	no	no	no_no
DSP_pep	1.21957	0.0533419	0.286371	DSP	1.40988	0.0284126	0.495568	no	no	no	no_no
DTD2_pep	0.918048	0.272762	-0.123358	DTD2	0.790883	0.000966982	-0.338463	no	no	no	no_no
DTL_pep	0.938903	0.657732	-0.0909515	DTL	0.959085	0.878451	-0.0602687	no	no	no	no_no
DTNBP1_pep	1.17232	0.000838392	0.229369	DTNBP1	1.05575	0.497753	0.0782736	no	no	no	no_no
DTWD1_pep	0.991297	0.917503	-0.0126114	DTWD1	0.781672	0.000297621	-0.355365	no	no	no	no_no
DTWD2_pep	0.988779	0.883803	-0.0162793	DTWD2	0.874911	0.0425683	-0.192792	no	no	no	no_no
DTX3_pep	0.765118	0.0229949	-0.386245	DTX3	0.61131	0.00422	-0.710024	yes	no	no	no_no
DTX3L_pep	1.2594	0.00507959	0.332741	DTX3L	1.11943	0.370195	0.16277	yes	no	no	no_no
DUS1L_pep	1.02938	0.577506	0.0417815	DUS1L	1.05487	0.40455	0.0770589	no	no	no	no_no
DUS2_pep	0.975872	0.594985	-0.035236	DUS2	0.918302	0.136415	-0.12296	no	no	no	no_no
DUS3L_pep	0.935511	0.226823	-0.0961735	DUS3L	0.960529	0.587636	-0.0580991	no	no	no	no_no
DUS4L_pep	0.974775	0.607485	-0.0368588	DUS4L	0.93499	0.275641	-0.0969779	no	no	no	no_no
DUSP11_pep	1.05049	0.195357	0.0710659	DUSP11	0.933856	0.0960106	-0.0987281	no	no	no	no_no
DUSP12_pep	1.10762	0.0290783	0.147467	DUSP12	0.975959	0.746449	-0.0351081	no	no	no	no_no
DUSP14_pep	0.938808	0.495961	-0.0910986	DUSP14	1.17108	0.0397672	0.227839	no	no	no	no_no
DUSP23_pep	1.27018	0.00155929	0.345028	DUSP23	1.59717	0.000172126	0.675522	yes	no	no	no_no
DUSP6_pep	1.04074	0.485843	0.0576029	DUSP6	1.29874	0.1405	0.377111	no	no	no	no_no
DVL2_pep	0.956491	0.570225	-0.064176	DVL2	0.939119	0.653237	-0.0906208	no	no	no	no_no
DVL3_pep	0.988531	0.838539	-0.0166412	DVL3	0.946421	0.597983	-0.0794455	no	no	no	no_no
DXO_pep	0.973821	0.722014	-0.0382721	DXO	0.947593	0.475239	-0.0776605	no	no	no	no_no
DYM_pep	1.07411	0.202102	0.103147	DYM	0.949777	0.396337	-0.07434	no	no	no	no_no
DYNC1I2_pep	0.969825	0.581843	-0.0442032	DYNC1I2	1.0193	0.814825	0.027577	no	no	no	no_no
DYNC1LI1_pep	1.07169	0.160664	0.0998937	DYNC1LI1	0.995619	0.961563	-0.00633487	no	no	no	no_no
DYNC2H1_pep	0.993544	0.927261	-0.00934481	DYNC2H1	0.744294	0.000355366	-0.426056	no	no	no	no_no
DYNC2LI1_pep	1.03678	0.581192	0.0521037	DYNC2LI1	0.856136	0.0211313	-0.224088	no	no	no	no_no
DYRK1B_pep	0.961186	0.426575	-0.0571122	DYRK1B	0.819717	0.027426	-0.286802	no	no	no	no_no
DYSF_pep	1.37021	0.000227687	0.454401	DYSF	1.52258	0.000646927	0.606521	yes	no	no	no_no
E2F3_pep	0.935784	0.299109	-0.095753	E2F3	1.02577	0.850364	0.0367022	no	no	no	no_no
E2F4_pep	0.986038	0.820455	-0.0202853	E2F4	1.05051	0.48728	0.0710967	no	no	no	no_no
E2F5_pep	0.919606	0.17244	-0.120913	E2F5	0.95265	0.707188	-0.069982	no	no	no	no_no
EAF1_pep	1.0481	0.403298	0.0677819	EAF1	1.23962	0.00106506	0.309895	no	no	no	no_no
EAPP_pep	0.965471	0.607919	-0.0506956	EAPP	0.902706	0.0710798	-0.147671	no	no	no	no_no
EBF1_pep	1.09679	0.0900746	0.133291	EBF1	1.42975	0.0190473	0.515766	no	no	no	no_no
EBNA1BP2_pep	1.0939	0.333228	0.129487	EBNA1BP2	1.06452	0.237257	0.0901979	no	no	no	no_no
EBP_pep	1.07142	0.423415	0.0995204	EBP	1.11421	0.218801	0.156026	no	no	no	no_no
ECD_pep	1.10951	0.0110116	0.149928	ECD	1.00745	0.934985	0.010711	no	no	no	no_no
ECE1_pep	1.21366	0.0226391	0.279358	ECE1	1.24393	0.0774149	0.314908	yes	no	no	no_no
ECHDC2_pep	1.09973	0.252707	0.137151	ECHDC2	0.954844	0.848993	-0.0666627	no	no	no	no_no
ECHDC3_pep	0.987141	0.890093	-0.0186713	ECHDC3	1.14997	0.415093	0.201598	no	no	no	no_no
ECI1_pep	0.915282	0.343655	-0.127712	ECI1	0.92936	0.281349	-0.10569	no	no	no	no_no
ECI2_pep	0.946601	0.503761	-0.0791709	ECI2	0.99545	0.967739	-0.00657881	no	no	no	no_no
ECM1_pep	1.28895	0.00095706	0.366192	ECM1	1.45411	0.000426698	0.540136	yes	no	no	no_no
ECM2_pep	1.35891	0.00535125	0.442449	ECM2	0.919934	0.681554	-0.120398	yes	no	no	no_no
ECSCR_pep	1.02801	0.701646	0.0398601	ECSCR	1.10139	0.427854	0.139321	no	no	no	no_no
ECSIT_pep	0.910714	0.104752	-0.13493	ECSIT	0.754213	5.14971e-05	-0.406957	no	no	no	no_no
ECT2_pep	1.05937	0.522109	0.0832096	ECT2	1.04103	0.843371	0.058018	no	no	no	no_no
EDC3_pep	1.00185	0.974431	0.00267049	EDC3	0.925199	0.345858	-0.112164	no	no	no	no_no
EDC4_pep	0.980582	0.723958	-0.02829	EDC4	0.968203	0.740522	-0.0466181	no	no	no	no_no
EDEM3_pep	1.17341	0.000436869	0.230709	EDEM3	1.03242	0.66004	0.0460231	no	no	no	no_no
EDF1_pep	0.903403	0.0892147	-0.146559	EDF1	1.10595	0.0382632	0.145292	no	no	no	no_no
EEA1_pep	1.11564	0.147953	0.157867	EEA1	0.989063	0.935953	-0.0158659	no	no	no	no_no
EED_pep	1.012	0.868714	0.0172151	EED	0.937719	0.299203	-0.0927723	no	no	no	no_no
EEF1A1_pep	1.07349	0.233386	0.102307	EEF1A1	1.00107	0.99068	0.00154171	no	no	no	no_no
EEF1B2_pep	1.16988	0.0021268	0.226357	EEF1B2	1.22565	0.000403709	0.293552	no	no	no	no_no
EEF1D_pep	1.04249	0.441956	0.0600323	EEF1D	1.02482	0.658884	0.0353762	no	no	no	no_no
EEF1E1_pep	1.02176	0.68455	0.0310565	EEF1E1	0.971023	0.794802	-0.0424223	no	no	no	no_no
EEF2K_pep	1.11931	0.142259	0.162613	EEF2K	1.03715	0.759382	0.0526254	no	no	no	no_no
EEFSEC_pep	0.980132	0.6524	-0.0289515	EEFSEC	0.93653	0.373057	-0.0946033	no	no	no	no_no
EEPD1_pep	0.735396	0.000126342	-0.443407	EEPD1	0.631774	0.000304086	-0.66252	yes	no	no	no_no
EFEMP1_pep	1.55304	0.00122412	0.635091	EFEMP1	1.41294	0.174515	0.4987	yes	no	no	no_no
EFEMP2_pep	1.39033	0.00210953	0.475425	EFEMP2	1.43187	0.0191625	0.517898	yes	no	no	no_no
EFHC1_pep	1.02096	0.771322	0.0299324	EFHC1	0.904127	0.380579	-0.145402	no	no	no	no_no
EFHD1_pep	1.16425	0.289049	0.2194	EFHD1	0.84777	0.541891	-0.238255	no	no	no	no_no
EFNA1_pep	0.947915	0.648517	-0.0771701	EFNA1	1.21615	0.0761264	0.282326	no	no	no	no_no
EFNB1_pep	0.898714	0.148727	-0.154067	EFNB1	1.16913	0.186241	0.225438	no	no	no	no_no
EFR3B_pep	0.862128	0.0591846	-0.214026	EFR3B	0.848171	0.099564	-0.237574	no	no	no	no_no
EFS_pep	0.975113	0.819049	-0.036358	EFS	0.686024	0.00664856	-0.54367	no	no	no	no_no
EFTUD2_pep	0.989602	0.879112	-0.0150804	EFTUD2	1.0659	0.431327	0.092067	no	no	no	no_no
EGFL8_pep	0.972286	0.80756	-0.0405472	EGFL8	0.857192	0.00206478	-0.22231	no	no	no	no_no
EGFLAM_pep	1.12437	0.0204487	0.169116	EGFLAM	1.61931	0.000247297	0.695377	no	no	no	no_no
EGR1_pep	1.17002	0.0298642	0.226537	EGR1	1.17261	0.43645	0.229726	no	no	no	no_no
EGR2_pep	1.04958	0.119158	0.0698065	EGR2	1.64389	0.00935002	0.717112	no	no	no	no_no
EHBP1_pep	1.23804	4.55726e-05	0.308053	EHBP1	1.17453	0.038223	0.232083	yes	no	no	no_no
EHBP1L1_pep	1.47166	2.31556e-08	0.55744	EHBP1L1	1.66831	4.55761e-06	0.73839	yes	no	no	no_no
EHMT1_pep	0.932081	0.341857	-0.101473	EHMT1	0.916518	0.271189	-0.125764	no	no	no	no_no
EHMT2_pep	0.911001	0.109549	-0.134475	EHMT2	0.871475	0.0811023	-0.198468	no	no	no	no_no
EI24_pep	0.933432	0.295079	-0.0993827	EI24	0.995536	0.95454	-0.00645429	no	no	no	no_no
EID2_pep	1.00612	0.924035	0.0088057	EID2	0.890365	0.111016	-0.167531	no	no	no	no_no
EIF1AX_pep	1.05564	0.659022	0.0781186	EIF1AX	0.956669	0.719179	-0.0639075	no	no	no	no_no
EIF2A_pep	1.04795	0.287632	0.067574	EIF2A	1.01252	0.876971	0.0179574	no	no	no	no_no
EIF2AK1_pep	0.966105	0.646939	-0.0497474	EIF2AK1	0.9218	0.21799	-0.117475	no	no	no	no_no
EIF2AK2_pep	0.975031	0.681891	-0.0364796	EIF2AK2	0.803403	0.00824433	-0.315804	no	no	no	no_no
EIF2AK3_pep	1.05414	0.342261	0.0760672	EIF2AK3	0.991144	0.919959	-0.012834	no	no	no	no_no
EIF2AK4_pep	1.14731	0.00520541	0.198254	EIF2AK4	1.13273	0.125992	0.179801	no	no	no	no_no
EIF2B1_pep	1.03963	0.445674	0.0560659	EIF2B1	0.971869	0.565387	-0.0411663	no	no	no	no_no
EIF2B2_pep	1.06647	0.0826284	0.0928401	EIF2B2	1.02176	0.755294	0.0310547	no	no	no	no_no
EIF2B4_pep	1.07961	0.0107159	0.110506	EIF2B4	0.938966	0.225012	-0.0908549	no	no	no	no_no
EIF2S1_pep	1.12795	0.0312863	0.173702	EIF2S1	1.01533	0.884999	0.0219491	no	no	no	no_no
EIF2S2_pep	1.08608	0.0770052	0.119133	EIF2S2	1.1202	0.0498585	0.163759	no	no	no	no_no
EIF2S3_pep	1.08948	0.051761	0.12364	EIF2S3	1.09007	0.273564	0.124421	no	no	no	no_no
EIF3A_pep	1.04956	0.168934	0.0697785	EIF3A	1.03793	0.640498	0.0537052	no	no	no	no_no
EIF3B_pep	1.11251	0.00188313	0.153812	EIF3B	1.09643	0.164038	0.132816	no	no	no	no_no
EIF3C_pep	1.03754	0.321232	0.0531718	EIF3C	1.00999	0.888634	0.0143444	no	no	no	no_no
EIF3D_pep	1.11451	0.00110421	0.156408	EIF3D	1.09919	0.1704	0.136439	no	no	no	no_no
EIF3E_pep	1.08699	0.00519677	0.120344	EIF3E	1.00506	0.958951	0.00727833	no	no	no	no_no
EIF3F_pep	1.13968	7.35455e-05	0.188635	EIF3F	0.896354	0.023715	-0.15786	no	no	no	no_no
EIF3G_pep	1.00512	0.925597	0.00736777	EIF3G	0.959175	0.526677	-0.0601345	no	no	no	no_no
EIF3H_pep	1.09478	0.00492545	0.130639	EIF3H	1.02482	0.711265	0.0353755	no	no	no	no_no
EIF3I_pep	1.06114	0.18392	0.0856131	EIF3I	1.0667	0.283236	0.0931595	no	no	no	no_no
EIF3J_pep	1.04458	0.356853	0.062926	EIF3J	0.951499	0.526669	-0.0717254	no	no	no	no_no
EIF3L_pep	1.0801	0.00997309	0.111162	EIF3L	0.956013	0.647664	-0.0648971	no	no	no	no_no
EIF3M_pep	1.08433	0.0106589	0.116806	EIF3M	0.99809	0.983929	-0.00275837	no	no	no	no_no
EIF4A3_pep	1.00542	0.946085	0.00780315	EIF4A3	1.07924	0.143112	0.11001	no	no	no	no_no
EIF4E_pep	1.12391	0.0013647	0.168527	EIF4E	0.919222	0.133841	-0.121515	no	no	no	no_no
EIF4EBP1_pep	1.17004	0.0150012	0.226557	EIF4EBP1	1.45348	0.00011665	0.539516	no	no	no	no_no
EIF4ENIF1_pep	0.918929	0.114709	-0.121975	EIF4ENIF1	0.850153	0.0251661	-0.234206	no	no	no	no_no
EIF4G1_pep	1.14651	0.00243934	0.197245	EIF4G1	1.13	0.0922849	0.176318	no	no	no	no_no
EIF4G2_pep	1.06625	0.118067	0.0925417	EIF4G2	1.05359	0.472422	0.0753202	no	no	no	no_no
EIF5A_pep	1.16573	0.0644593	0.221235	EIF5A	1.13564	0.0636272	0.183507	no	no	no	no_no
EIF5B_pep	1.04406	0.36049	0.0622054	EIF5B	0.865335	0.00687881	-0.20867	no	no	no	no_no
EIF6_pep	1.00155	0.98441	0.00222832	EIF6	1.09251	0.199656	0.127643	no	no	no	no_no
ELAC1_pep	0.954947	0.317338	-0.0665081	ELAC1	0.861299	0.00750783	-0.215414	no	no	no	no_no
ELAC2_pep	0.93523	0.158714	-0.0966071	ELAC2	0.904749	0.0466517	-0.144411	no	no	no	no_no
ELANE_pep	1.43577	0.0922921	0.52183	ELANE	1.22138	0.0870664	0.288515	no	no	no	no_no
ELAVL1_pep	0.903163	0.0582567	-0.146942	ELAVL1	0.892034	0.110616	-0.16483	no	no	no	no_no
ELF1_pep	1.14204	0.0280805	0.191619	ELF1	1.04699	0.691493	0.0662421	no	no	no	no_no
ELF2_pep	0.989005	0.885825	-0.0159507	ELF2	0.980972	0.794503	-0.0277168	no	no	no	no_no
ELL_pep	1.07569	0.14516	0.105267	ELL	1.12673	0.206074	0.172139	no	no	no	no_no
ELMO2_pep	1.05012	0.285475	0.070548	ELMO2	0.841204	0.00627868	-0.249472	no	no	no	no_no
ELMOD2_pep	1.13022	0.0111284	0.1766	ELMOD2	0.951269	0.565711	-0.072075	no	no	no	no_no
ELMSAN1_pep	1.08107	0.167802	0.112458	ELMSAN1	1.08214	0.457584	0.113892	no	no	no	no_no
ELN_pep	0.978053	0.88796	-0.0320162	ELN	0.730447	0.0632461	-0.453148	no	no	no	no_no
ELOF1_pep	0.916537	0.304717	-0.125735	ELOF1	0.963293	0.58131	-0.0539537	no	no	no	no_no
ELOVL1_pep	1.16515	0.105489	0.220522	ELOVL1	1.18807	0.121336	0.248616	no	no	no	no_no
ELOVL2_pep	0.741855	0.100348	-0.430792	ELOVL2	0.682797	0.245458	-0.550472	no	no	no	no_no
ELOVL5_pep	1.27274	0.00706252	0.347938	ELOVL5	1.21207	0.0240621	0.277475	yes	no	no	no_no
ELP2_pep	1.01195	0.762176	0.0171339	ELP2	0.866425	0.00204228	-0.206853	no	no	no	no_no
ELP3_pep	1.02661	0.527169	0.0378933	ELP3	0.925876	0.102275	-0.111109	no	no	no	no_no
ELP4_pep	0.876948	0.000519802	-0.189436	ELP4	0.75008	1.68066e-05	-0.414884	no	no	no	no_no
ELP5_pep	0.945902	0.239848	-0.0802368	ELP5	0.935026	0.250106	-0.0969217	no	no	no	no_no
ELP6_pep	0.859914	0.000499781	-0.217735	ELP6	0.917884	0.220788	-0.123616	no	no	no	no_no
EMB_pep	1.29972	0.000199524	0.378202	EMB	1.60413	0.000701525	0.681789	yes	no	no	no_no
EMC10_pep	1.01072	0.851871	0.0153903	EMC10	0.941439	0.553272	-0.0870599	no	no	no	no_no
EMC4_pep	0.972633	0.506461	-0.0400323	EMC4	1.15141	0.0131586	0.2034	no	no	no	no_no
EMC7_pep	1.01626	0.757352	0.0232725	EMC7	1.18342	0.012596	0.24296	no	no	no	no_no
EMC8_pep	1.05279	0.422163	0.0742236	EMC8	1.04818	0.395407	0.0678884	no	no	no	no_no
EMCN_pep	0.770272	0.0271939	-0.376561	EMCN	0.859713	0.226441	-0.218073	yes	no	no	no_no
EMD_pep	1.02574	0.731548	0.0366611	EMD	1.17034	0.0243704	0.226922	no	no	no	no_no
EMG1_pep	1.05962	0.334376	0.0835531	EMG1	0.918783	0.12365	-0.122204	no	no	no	no_no
EMID1_pep	1.07995	0.176744	0.11096	EMID1	0.919519	0.73116	-0.121049	no	no	no	no_no
EMILIN1_pep	1.24032	0.0486651	0.310708	EMILIN1	1.41036	0.0567969	0.496068	yes	no	no	no_no
EMILIN2_pep	1.02549	0.894824	0.0363176	EMILIN2	1.68763	0.00657471	0.755002	no	no	no	no_no
EML1_pep	1.21275	0.00322001	0.278287	EML1	1.16884	0.0772734	0.225074	yes	no	no	no_no
EML3_pep	1.05504	0.473814	0.0772917	EML3	1.00443	0.973006	0.00637933	no	no	no	no_no
EML4_pep	1.18049	0.00165472	0.23939	EML4	1.10347	0.180467	0.142051	no	no	no	no_no
EMP3_pep	1.0514	0.744917	0.0723142	EMP3	1.56904	0.0116828	0.649886	no	no	no	no_no
ENAH_pep	0.877299	0.120976	-0.188859	ENAH	0.711133	0.00158264	-0.491808	no	no	no	no_no
ENDOD1_pep	1.22742	0.0453617	0.295633	ENDOD1	1.15204	0.403276	0.204196	yes	no	no	no_no
ENG_pep	1.35473	1.27782e-06	0.438008	ENG	1.49316	0.00216766	0.578369	yes	no	no	no_no
ENGASE_pep	0.859258	0.00207372	-0.218837	ENGASE	0.978199	0.8236	-0.0318001	no	no	no	no_no
ENO1_pep	1.07516	0.468861	0.104556	ENO1	1.3356	0.0055589	0.417484	no	no	no	no_no
ENOSF1_pep	1.3495	0.00244473	0.432423	ENOSF1	1.37022	0.0658677	0.454408	yes	no	no	no_no
ENPEP_pep	1.27672	0.0242473	0.352438	ENPEP	1.34854	0.0430696	0.431396	yes	no	no	no_no
ENPP1_pep	1.32522	0.00202967	0.406236	ENPP1	1.21244	0.104642	0.277915	yes	no	no	no_no
ENPP2_pep	1.21374	0.0891731	0.279455	ENPP2	1.74386	0.0520813	0.802282	no	no	no	no_no
ENTPD1_pep	1.20794	0.0150563	0.272547	ENTPD1	1.12637	0.308745	0.171675	yes	no	no	no_no
ENTPD5_pep	1.12647	0.083269	0.171813	ENTPD5	0.955975	0.563822	-0.0649553	no	no	no	no_no
ENY2_pep	1.00256	0.970575	0.0036875	ENY2	1.01435	0.822984	0.0205556	no	no	no	no_no
EOGT_pep	1.3879	3.00852e-06	0.4729	EOGT	1.28452	0.00145717	0.361232	yes	no	no	no_no
EP300_pep	0.994321	0.931688	-0.00821641	EP300	0.866385	0.112802	-0.206919	no	no	no	no_no
EP400_pep	0.955163	0.356508	-0.0661811	EP400	0.845362	0.0846517	-0.242358	no	no	no	no_no
EPB41_pep	1.08603	0.605913	0.119068	EPB41	1.12154	0.453748	0.165479	no	no	no	no_no
EPB41L5_pep	0.783032	2.79515e-06	-0.352857	EPB41L5	0.731078	2.88498e-05	-0.451902	yes	no	no	no_no
EPB42_pep	1.06871	0.727873	0.0958639	EPB42	0.953694	0.194806	-0.0684015	no	no	no	no_no
EPC1_pep	1.06883	0.511217	0.0960374	EPC1	0.900012	0.17124	-0.151984	no	no	no	no_no
EPC2_pep	0.985239	0.850444	-0.0214537	EPC2	0.834761	0.00173418	-0.260565	no	no	no	no_no
EPHA2_pep	0.981855	0.871879	-0.0264184	EPHA2	1.2555	0.195053	0.328266	no	no	no	no_no
EPHB3_pep	0.761805	0.00200426	-0.392507	EPHB3	0.689504	0.0280229	-0.53637	yes	no	no	no_no
EPHB4_pep	0.917564	0.443155	-0.12412	EPHB4	1.12797	0.452077	0.17373	no	no	no	no_no
EPHB6_pep	0.800084	0.0667756	-0.321777	EPHB6	0.897247	0.678224	-0.156422	no	no	no	no_no
EPHX1_pep	0.953338	0.639028	-0.0689396	EPHX1	1.02967	0.836696	0.0421771	no	no	no	no_no
EPPK1_pep	1.06408	0.575299	0.0896012	EPPK1	1.10562	0.319518	0.14485	no	no	no	no_no
EPRS_pep	1.05796	0.222189	0.0812912	EPRS	0.951809	0.503643	-0.0712562	no	no	no	no_no
EPS15L1_pep	0.958192	0.227413	-0.0616139	EPS15L1	0.824939	0.0114833	-0.27764	no	no	no	no_no
EPS8_pep	1.13926	0.00968229	0.188099	EPS8	1.23275	0.0203816	0.301881	no	no	no	no_no
EPS8L2_pep	1.18978	0.158177	0.250696	EPS8L2	1.13194	0.487736	0.178802	no	no	no	no_no
EPSTI1_pep	1.03507	0.749452	0.0497236	EPSTI1	1.14864	0.505744	0.199933	no	no	no	no_no
EPX_pep	1.07608	0.174381	0.105789	EPX	1.01417	0.432617	0.0203011	no	no	no	no_no
ERAL1_pep	0.933786	0.265488	-0.0988367	ERAL1	0.86852	0.0275886	-0.20337	no	no	no	no_no
ERAP1_pep	1.21937	0.0437998	0.286133	ERAP1	1.15199	0.201438	0.204132	yes	no	no	no_no
ERC1_pep	1.01874	0.728011	0.0267853	ERC1	0.898938	0.123263	-0.153706	no	no	no	no_no
ERCC1_pep	1.00138	0.983214	0.0019915	ERCC1	0.883533	0.114604	-0.178644	no	no	no	no_no
ERCC2_pep	1.03503	0.455409	0.0496667	ERCC2	0.818463	0.00205266	-0.289011	no	no	no	no_no
ERCC3_pep	1.05191	0.313902	0.0730111	ERCC3	0.938293	0.124686	-0.0918891	no	no	no	no_no
ERCC4_pep	1.00029	0.995207	0.00041199	ERCC4	0.868712	0.012624	-0.203051	no	no	no	no_no
ERCC6_pep	1.03736	0.558736	0.0529133	ERCC6	0.881714	0.136926	-0.181617	no	no	no	no_no
ERCC8_pep	0.913697	0.0884425	-0.130213	ERCC8	0.85664	0.00607561	-0.22324	no	no	no	no_no
ERF_pep	0.905207	0.185264	-0.14368	ERF	0.780255	0.00444313	-0.357983	no	no	no	no_no
ERG_pep	1.0391	0.477876	0.0553389	ERG	1.02948	0.824057	0.0419108	no	no	no	no_no
ERGIC1_pep	1.05096	0.586408	0.0717113	ERGIC1	1.06491	0.459913	0.0907273	no	no	no	no_no
ERGIC2_pep	1.1249	0.0183089	0.169795	ERGIC2	0.937802	0.458656	-0.0926445	no	no	no	no_no
ERGIC3_pep	1.11141	0.0894134	0.152388	ERGIC3	1.06359	0.3686	0.0889416	no	no	no	no_no
ERH_pep	1.03846	0.573147	0.054452	ERH	1.001	0.992071	0.00144723	no	no	no	no_no
ERI1_pep	1.23079	0.0225441	0.299589	ERI1	1.18566	0.0967711	0.245693	yes	no	no	no_no
ERICH1_pep	1.01997	0.718536	0.028523	ERICH1	1.05221	0.550096	0.0734273	no	no	no	no_no
ERLIN1_pep	1.07306	0.322015	0.10173	ERLIN1	1.05713	0.439936	0.0801506	no	no	no	no_no
ERLIN2_pep	1.08837	0.265789	0.122174	ERLIN2	1.00061	0.993431	0.000878195	no	no	no	no_no
ERMAP_pep	1.06858	0.537386	0.0957003	ERMAP	1.03759	0.714627	0.0532321	no	no	no	no_no
ERMN_pep	0.97157	0.922401	-0.0416097	ERMN	0.915381	0.856587	-0.127555	no	no	no	no_no
ERP29_pep	1.28024	0.000837769	0.356419	ERP29	1.19191	0.00862267	0.253278	yes	no	no	no_no
ERP44_pep	1.25751	2.02329e-05	0.330575	ERP44	1.04297	0.584084	0.0606948	yes	no	no	no_no
ESAM_pep	0.991701	0.920551	-0.0120234	ESAM	0.939314	0.685707	-0.0903202	no	no	no	no_no
ESCO2_pep	1.01175	0.888015	0.0168482	ESCO2	0.960139	0.840719	-0.0586846	no	no	no	no_no
ESF1_pep	0.983394	0.842733	-0.0241582	ESF1	0.833923	0.00593745	-0.262014	no	no	no	no_no
ETF1_pep	1.18561	5.99102e-05	0.245634	ETF1	1.18012	0.00168785	0.23893	no	no	no	no_no
ETNK2_pep	0.928216	0.574423	-0.107468	ETNK2	1.06863	0.716568	0.0957583	no	no	no	no_no
ETNPPL_pep	0.855772	0.117027	-0.224701	ETNPPL	0.342712	0.00026558	-1.54493	no	yes	no	no_no
ETS1_pep	1.13086	0.0822066	0.177423	ETS1	1.20465	0.101986	0.268608	no	no	no	no_no
ETV1_pep	0.900204	0.140511	-0.151676	ETV1	0.536865	5.50704e-05	-0.89737	no	no	no	no_no
ETV3_pep	1.08337	0.317637	0.115526	ETV3	1.00096	0.990204	0.00137836	no	no	no	no_no
ETV6_pep	1.13671	0.0453362	0.184858	ETV6	1.08317	0.445409	0.115261	no	no	no	no_no
EVA1B_pep	1.00662	0.940279	0.00951998	EVA1B	1.59493	0.00013867	0.673493	no	no	no	no_no
EVA1C_pep	1.02659	0.711055	0.0378584	EVA1C	1.12771	0.429073	0.173396	no	no	no	no_no
EVI2B_pep	1.32418	0.00160233	0.405099	EVI2B	1.22588	0.213261	0.293812	yes	no	no	no_no
EWSR1_pep	0.936897	0.261655	-0.0940383	EWSR1	0.915617	0.156882	-0.127185	no	no	no	no_no
EXD2_pep	0.878737	0.0169037	-0.186496	EXD2	0.829844	0.0106421	-0.269088	no	no	no	no_no
EXOC1_pep	0.962102	0.285475	-0.0557377	EXOC1	0.966207	0.696872	-0.0495953	no	no	no	no_no
EXOSC1_pep	1.13169	0.0701097	0.178474	EXOSC1	0.968139	0.744522	-0.0467135	no	no	no	no_no
EXOSC10_pep	1.01607	0.829372	0.0229966	EXOSC10	0.911758	0.213153	-0.133278	no	no	no	no_no
EXOSC2_pep	0.939968	0.280958	-0.0893163	EXOSC2	0.918562	0.231443	-0.122551	no	no	no	no_no
EXOSC3_pep	1.0466	0.44948	0.0657092	EXOSC3	0.8608	0.0369633	-0.21625	no	no	no	no_no
EXOSC4_pep	1.08603	0.120003	0.119069	EXOSC4	1.11637	0.104101	0.158821	no	no	no	no_no
EXOSC5_pep	1.01327	0.859205	0.0190187	EXOSC5	0.944768	0.45528	-0.0819681	no	no	no	no_no
EXOSC6_pep	0.981449	0.826557	-0.0270149	EXOSC6	1.00245	0.981556	0.00352748	no	no	no	no_no
EXOSC7_pep	0.987022	0.873101	-0.0188465	EXOSC7	0.922222	0.0926421	-0.116814	no	no	no	no_no
EXOSC8_pep	0.93159	0.32242	-0.102233	EXOSC8	0.858585	0.0541827	-0.219967	no	no	no	no_no
EXOSC9_pep	1.04264	0.569408	0.0602423	EXOSC9	1.00493	0.952633	0.00710067	no	no	no	no_no
EXT2_pep	1.0934	0.0371533	0.128816	EXT2	1.10736	0.125586	0.147122	no	no	no	no_no
EXTL2_pep	0.939059	0.345522	-0.090713	EXTL2	0.746351	3.21604e-05	-0.422073	no	no	no	no_no
EXTL3_pep	0.95918	0.653894	-0.0601259	EXTL3	0.861891	0.318153	-0.214422	no	no	no	no_no
EYA3_pep	1.00697	0.928933	0.0100204	EYA3	0.933321	0.309521	-0.0995544	no	no	no	no_no
EYA4_pep	0.976823	0.874993	-0.0338304	EYA4	0.799449	0.532975	-0.322921	no	no	no	no_no
EZH1_pep	1.03246	0.724129	0.0460825	EZH1	0.822565	0.00123635	-0.281799	no	no	no	no_no
EZR_pep	0.92673	0.50891	-0.109779	EZR	0.971183	0.85879	-0.0421854	no	no	no	no_no
F10_pep	1.44021	0.00100717	0.526279	F10	0.999371	0.992645	-0.000907351	yes	no	no	no_no
F11_pep	1.33997	0.00567472	0.4222	F11	0.927266	0.11458	-0.108944	yes	no	no	no_no
F11R_pep	1.16826	0.119966	0.22436	F11R	1.38113	0.01065	0.465845	no	no	no	no_no
F12_pep	1.20874	0.0823433	0.273498	F12	1.21296	0.272378	0.278534	no	no	no	no_no
F13B_pep	1.23877	0.0289435	0.308913	F13B	1.02374	0.486651	0.0338518	yes	no	no	no_no
F2_pep	1.48148	0.000749824	0.567043	F2	1.02463	0.151416	0.0351032	yes	no	no	no_no
F2R_pep	1.05081	0.65151	0.0715051	F2R	0.973301	0.881591	-0.0390417	no	no	no	no_no
F5_pep	1.21032	0.111086	0.275386	F5	1.32199	0.252584	0.40271	no	no	no	no_no
F7_pep	1.1986	0.034198	0.261347	F7	0.971464	0.64766	-0.0417681	no	no	no	no_no
FA2H_pep	0.997068	0.980574	-0.00423682	FA2H	0.91487	0.780639	-0.128362	no	no	no	no_no
FABP4_pep	1.32296	0.0821382	0.403772	FABP4	1.32487	0.113408	0.405852	no	no	no	no_no
FABP5_pep	1.55458	0.0495491	0.636526	FABP5	1.78324	0.0317951	0.834504	yes	no	no	no_no
FADD_pep	0.986985	0.843122	-0.0189005	FADD	1.09941	0.179168	0.136728	no	no	no	no_no
FADS1_pep	0.959906	0.599084	-0.0590353	FADS1	0.800756	0.038635	-0.320566	no	no	no	no_no
FADS2_pep	0.733389	0.00442525	-0.44735	FADS2	0.620357	0.00439585	-0.688828	yes	no	no	no_no
FADS3_pep	1.08834	0.214877	0.122134	FADS3	1.09362	0.434392	0.129112	no	no	no	no_no
FAH_pep	1.07836	0.441002	0.108844	FAH	1.22498	0.0382061	0.292759	no	no	no	no_no
FAM107A_pep	0.797651	0.0807954	-0.326171	FAM107A	0.626489	0.0591984	-0.674638	no	no	no	no_no
FAM110C_pep	1.24586	0.0165536	0.317139	FAM110C	1.48712	0.0783957	0.572521	yes	no	no	no_no
FAM111A_pep	1.17077	0.0285625	0.227455	FAM111A	0.990782	0.943272	-0.0133609	no	no	no	no_no
FAM111B_pep	1.09768	0.156785	0.134459	FAM111B	1.17159	0.469361	0.228464	no	no	no	no_no
FAM114A2_pep	1.03693	0.413443	0.0523202	FAM114A2	0.963728	0.546856	-0.0533022	no	no	no	no_no
FAM118B_pep	0.905161	0.0756077	-0.143753	FAM118B	0.892429	0.0197577	-0.164191	no	no	no	no_no
FAM120A_pep	1.03462	0.486365	0.0490969	FAM120A	1.01372	0.888822	0.0196654	no	no	no	no_no
FAM120C_pep	0.828986	0.000792567	-0.270581	FAM120C	0.699773	1.51994e-05	-0.515042	yes	no	no	no_no
FAM122A_pep	0.970572	0.503133	-0.0430923	FAM122A	0.890399	0.0460724	-0.167477	no	no	no	no_no
FAM122B_pep	1.01701	0.863472	0.0243299	FAM122B	0.913866	0.377917	-0.129946	no	no	no	no_no
FAM124A_pep	1.05477	0.493892	0.0769273	FAM124A	1.03462	0.86985	0.0491028	no	no	no	no_no
FAM126A_pep	0.952166	0.290712	-0.0707151	FAM126A	1.02235	0.890803	0.0318874	no	no	no	no_no
FAM129A_pep	1.43274	0.00420823	0.518781	FAM129A	1.3952	0.0550795	0.480467	yes	no	no	no_no
FAM129B_pep	1.48201	1.37078e-05	0.567556	FAM129B	1.93958	2.40988e-07	0.955742	yes	no	no	no_no
FAM133B_pep	0.949814	0.480211	-0.0742827	FAM133B	0.917848	0.229295	-0.123672	no	no	no	no_no
FAM135A_pep	1.07116	0.232655	0.0991794	FAM135A	0.92828	0.483379	-0.107367	no	no	no	no_no
FAM160A2_pep	1.0333	0.460957	0.0472619	FAM160A2	0.917159	0.331106	-0.124756	no	no	no	no_no
FAM167A_pep	0.887194	0.198586	-0.172678	FAM167A	0.830539	0.404392	-0.26788	no	no	no	no_no
FAM168A_pep	0.883475	0.0335347	-0.178738	FAM168A	0.708823	0.000141535	-0.496502	no	no	no	no_no
FAM168B_pep	1.01141	0.888142	0.0163669	FAM168B	0.912552	0.129124	-0.132022	no	no	no	no_no
FAM171A2_pep	0.920224	0.270117	-0.119943	FAM171A2	0.770223	0.0759218	-0.376651	no	no	no	no_no
FAM172A_pep	1.07546	0.159499	0.104949	FAM172A	0.953985	0.532887	-0.0679621	no	no	no	no_no
FAM174A_pep	1.02351	0.727489	0.0335196	FAM174A	1.17486	0.0141957	0.232495	no	no	no	no_no
FAM177A1_pep	1.06936	0.452808	0.0967462	FAM177A1	1.02006	0.836317	0.0286516	no	no	no	no_no
FAM181B_pep	0.951727	0.339124	-0.0713801	FAM181B	0.426888	6.2994e-07	-1.22807	no	yes	no	no_no
FAM184B_pep	0.83586	0.0248466	-0.258668	FAM184B	0.696365	0.0178788	-0.522085	no	no	no	no_no
FAM192A_pep	0.890353	0.0775047	-0.167551	FAM192A	0.874997	0.0225345	-0.192649	no	no	no	no_no
FAM193A_pep	0.932025	0.0870551	-0.101559	FAM193A	0.853952	0.025996	-0.227773	no	no	no	no_no
FAM193B_pep	1.02671	0.773851	0.0380315	FAM193B	1.02907	0.767756	0.0413404	no	no	no	no_no
FAM198B_pep	1.01875	0.8688	0.0267938	FAM198B	1.16165	0.460958	0.216169	no	no	no	no_no
FAM204A_pep	0.982415	0.673182	-0.0255952	FAM204A	0.939601	0.311722	-0.0898797	no	no	no	no_no
FAM206A_pep	1.08727	0.0510824	0.12071	FAM206A	1.04174	0.6204	0.0589983	no	no	no	no_no
FAM207A_pep	0.94736	0.398072	-0.0780153	FAM207A	1.1082	0.102396	0.148219	no	no	no	no_no
FAM208A_pep	0.974859	0.607673	-0.0367338	FAM208A	0.865169	0.0133515	-0.208947	no	no	no	no_no
FAM208B_pep	0.948207	0.231841	-0.0767253	FAM208B	0.952024	0.563561	-0.07093	no	no	no	no_no
FAM20B_pep	1.03311	0.67413	0.0469932	FAM20B	0.963419	0.669385	-0.0537654	no	no	no	no_no
FAM20C_pep	1.30062	0.000778381	0.379202	FAM20C	1.48189	0.0087172	0.567436	yes	no	no	no_no
FAM219B_pep	1.11106	0.0853214	0.151939	FAM219B	0.963763	0.623132	-0.0532499	no	no	no	no_no
FAM32A_pep	0.919198	0.235407	-0.121553	FAM32A	0.984612	0.825831	-0.0223721	no	no	no	no_no
FAM3A_pep	1.13513	0.0174758	0.182863	FAM3A	1.04433	0.6266	0.0625826	no	no	no	no_no
FAM3C_pep	0.911472	0.169358	-0.133729	FAM3C	1.01237	0.938337	0.0177361	no	no	no	no_no
FAM50A_pep	1.04232	0.601068	0.0597985	FAM50A	1.159	0.0398755	0.212875	no	no	no	no_no
FAM57A_pep	1.00512	0.963253	0.00737372	FAM57A	1.05662	0.687023	0.0794533	no	no	no	no_no
FAM76A_pep	0.968796	0.649581	-0.0457355	FAM76A	0.922334	0.212305	-0.11664	no	no	no	no_no
FAM76B_pep	0.908491	0.218183	-0.138455	FAM76B	0.866735	0.0285761	-0.206338	no	no	no	no_no
FAM81A_pep	0.881697	0.151569	-0.181645	FAM81A	0.858245	0.240264	-0.220539	no	no	no	no_no
FAM84B_pep	0.826904	0.03851	-0.274209	FAM84B	0.732213	0.0273202	-0.449665	yes	no	no	no_no
FAM89A_pep	1.01555	0.928019	0.0222589	FAM89A	1.05896	0.834326	0.0826524	no	no	no	no_no
FAM91A1_pep	1.10122	0.00398329	0.139097	FAM91A1	1.09053	0.230589	0.125024	no	no	no	no_no
FAM98A_pep	1.07591	0.130878	0.105563	FAM98A	0.952097	0.385384	-0.0708197	no	no	no	no_no
FAM98B_pep	0.91838	0.27245	-0.122836	FAM98B	0.837582	0.0379215	-0.255698	no	no	no	no_no
FANCD2_pep	0.908654	0.444483	-0.138197	FANCD2	0.95178	0.782761	-0.0713001	no	no	no	no_no
FANCI_pep	1.00958	0.948394	0.0137585	FANCI	0.984659	0.950242	-0.0223038	no	no	no	no_no
FAP_pep	1.51632	6.0891e-05	0.600574	FAP	1.4326	0.0265828	0.51864	yes	no	no	no_no
FAR1_pep	1.01065	0.872286	0.0152827	FAR1	0.931975	0.379444	-0.101636	no	no	no	no_no
FARP2_pep	0.960747	0.460267	-0.0577717	FARP2	0.895023	0.221175	-0.160004	no	no	no	no_no
FARS2_pep	0.987943	0.873944	-0.0175	FARS2	0.884398	0.0251034	-0.177232	no	no	no	no_no
FAS_pep	1.32632	0.0570291	0.407425	FAS	1.62502	0.00334086	0.700455	no	no	no	no_no
FASN_pep	1.03679	0.69123	0.0521207	FASN	0.923849	0.589093	-0.114271	no	no	no	no_no
FASTKD2_pep	1.10855	0.038018	0.148678	FASTKD2	0.919755	0.0949542	-0.120679	no	no	no	no_no
FAT1_pep	1.13661	0.0984123	0.184736	FAT1	0.987588	0.955673	-0.0180194	no	no	no	no_no
FAU_pep	1.03549	0.799078	0.0503125	FAU	1.09858	0.0948504	0.135637	no	no	no	no_no
FBL_pep	0.953693	0.534993	-0.0684026	FBL	1.01228	0.914818	0.0176136	no	no	no	no_no
FBLN2_pep	1.45488	0.00106971	0.540901	FBLN2	1.91665	0.00128014	0.938588	yes	no	no	no_no
FBLN5_pep	1.22271	0.271543	0.290079	FBLN5	1.41136	0.0902015	0.497082	no	no	no	no_no
FBLN7_pep	0.989652	0.954679	-0.0150064	FBLN7	1.08551	0.68449	0.118371	no	no	no	no_no
FBN1_pep	1.49857	0.00377962	0.583584	FBN1	1.51343	8.8391e-05	0.597818	yes	no	no	no_no
FBN2_pep	1.27722	0.209578	0.353008	FBN2	1.00113	0.998071	0.00162976	no	no	no	no_no
FBP1_pep	1.70032	5.96393e-05	0.765806	FBP1	1.90991	4.92183e-05	0.933507	yes	no	no	no_no
FBP2_pep	1.6901	2.42931e-05	0.757107	FBP2	1.01309	0.553436	0.0187675	yes	no	no	no_no
FBXL12_pep	1.05081	0.342109	0.0715038	FBXL12	1.00468	0.955778	0.00673512	no	no	no	no_no
FBXL15_pep	0.989404	0.888834	-0.0153686	FBXL15	1.18111	0.0461078	0.240146	no	no	no	no_no
FBXL17_pep	0.848817	0.000795486	-0.236475	FBXL17	0.787255	4.14699e-05	-0.345097	no	no	no	no_no
FBXL19_pep	0.97293	0.672133	-0.0395923	FBXL19	0.958747	0.656136	-0.0607778	no	no	no	no_no
FBXL4_pep	0.962411	0.514465	-0.0552755	FBXL4	0.89307	0.162281	-0.163154	no	no	no	no_no
FBXL7_pep	0.862186	0.0114883	-0.213929	FBXL7	0.790104	0.0377583	-0.339886	no	no	no	no_no
FBXO17_pep	0.816511	0.0604159	-0.292456	FBXO17	0.899254	0.626824	-0.153199	no	no	no	no_no
FBXO22_pep	1.09165	0.182974	0.126512	FBXO22	0.970187	0.766464	-0.0436659	no	no	no	no_no
FBXO30_pep	0.912007	0.109852	-0.132884	FBXO30	0.80363	0.00406129	-0.315396	no	no	no	no_no
FBXO36_pep	1.00713	0.818311	0.0102568	FBXO36	0.91709	0.353002	-0.124864	no	no	no	no_no
FBXO38_pep	1.03265	0.569714	0.0463495	FBXO38	0.954113	0.339643	-0.0677675	no	no	no	no_no
FBXO4_pep	1.0094	0.8985	0.0134957	FBXO4	0.922023	0.223902	-0.117126	no	no	no	no_no
FBXO7_pep	1.03734	0.781287	0.0528924	FBXO7	0.953954	0.635308	-0.068008	no	no	no	no_no
FBXW8_pep	1.06358	0.404587	0.0889222	FBXW8	0.881979	0.0631988	-0.181183	no	no	no	no_no
FCER1G_pep	1.61689	0.000147412	0.693219	FCER1G	1.84889	5.89079e-05	0.886656	yes	no	no	no_no
FCF1_pep	1.04425	0.563157	0.0624707	FCF1	1.06335	0.293287	0.0886109	no	no	no	no_no
FCGBP_pep	1.16905	0.379295	0.225339	FCGBP	1.53631	0.120101	0.619467	no	no	no	no_no
FCGR1A_pep	1.41243	0.000632093	0.49818	FCGR1A	1.55742	0.007589	0.639159	yes	no	no	no_no
FCGR2A_pep	1.29977	0.00313727	0.378258	FCGR2A	1.96311	3.11492e-05	0.973139	yes	no	no	no_no
FCGR3A_pep	1.59083	0.000104808	0.669776	FCGR3A	1.86223	0.000990451	0.897034	yes	no	no	no_no
FCGRT_pep	1.33485	0.00037658	0.416682	FCGRT	1.21342	0.109456	0.27908	yes	no	no	no_no
FCHO2_pep	1.14997	0.00540297	0.201591	FCHO2	1.02557	0.827686	0.0364191	no	no	no	no_no
FCHSD1_pep	1.23694	0.00419943	0.306773	FCHSD1	1.16546	0.159179	0.220895	yes	no	no	no_no
FCHSD2_pep	0.995811	0.944343	-0.0060557	FCHSD2	0.848562	0.0289872	-0.236909	no	no	no	no_no
FCN1_pep	1.59779	0.0090008	0.676075	FCN1	1.3676	0.0290034	0.45165	yes	no	no	no_no
FCN2_pep	1.26162	0.0737505	0.335273	FCN2	0.949875	0.46484	-0.0741911	no	no	no	no_no
FCN3_pep	1.20211	0.0992212	0.265563	FCN3	1.19494	0.0847345	0.256934	no	no	no	no_no
FDFT1_pep	0.895525	0.22404	-0.159195	FDFT1	0.867888	0.0756048	-0.204419	no	no	no	no_no
FEM1C_pep	0.964833	0.707357	-0.0516484	FEM1C	0.971977	0.870227	-0.0410061	no	no	no	no_no
FEN1_pep	1.00888	0.947764	0.0127564	FEN1	1.14497	0.276996	0.19531	no	no	no	no_no
FER_pep	0.955156	0.277275	-0.0661913	FER	0.827457	0.0019721	-0.273243	no	no	no	no_no
FERMT1_pep	0.863901	0.162953	-0.211062	FERMT1	0.500159	0.00545275	-0.999543	no	no	no	no_no
FERMT2_pep	0.956152	0.661581	-0.0646875	FERMT2	0.953161	0.737971	-0.0692087	no	no	no	no_no
FERMT3_pep	1.48392	9.43963e-05	0.569416	FERMT3	1.81959	2.00852e-05	0.863614	yes	no	no	no_no
FES_pep	1.32674	0.000108693	0.407888	FES	1.48983	0.000540516	0.575149	yes	no	no	no_no
FETUB_pep	1.41618	0.000574755	0.502009	FETUB	1.05577	0.0956655	0.0782978	yes	no	no	no_no
FEZ2_pep	1.03892	0.524645	0.0550795	FEZ2	0.983765	0.851491	-0.0236148	no	no	no	no_no
FGA_pep	1.60549	0.000279387	0.683017	FGA	1.00077	0.93202	0.00110618	yes	no	no	no_no
FGB_pep	1.69165	0.000154304	0.758434	FGB	1.0013	0.930218	0.00186827	yes	no	no	no_no
FGD2_pep	1.17887	0.0505849	0.237402	FGD2	1.10016	0.624616	0.137709	no	no	no	no_no
FGD3_pep	1.22812	0.0086303	0.29645	FGD3	1.2392	0.10557	0.309413	yes	no	no	no_no
FGF1_pep	0.922854	0.473889	-0.115826	FGF1	0.849963	0.411478	-0.234528	no	no	no	no_no
FGF13_pep	1.06282	0.286304	0.0878954	FGF13	0.970187	0.830096	-0.0436651	no	no	no	no_no
FGF2_pep	0.844434	0.1079	-0.243943	FGF2	0.826208	0.0695532	-0.275422	no	no	no	no_no
FGFR1_pep	0.957259	0.604506	-0.0630183	FGFR1	1.11572	0.440512	0.157979	no	no	no	no_no
FGFR1OP_pep	1.0607	0.254417	0.0850102	FGFR1OP	1.00538	0.957511	0.00773649	no	no	no	no_no
FGFR1OP2_pep	1.03958	0.516605	0.0560051	FGFR1OP2	0.962303	0.604643	-0.0554369	no	no	no	no_no
FGFR2_pep	0.664929	6.85768e-05	-0.588727	FGFR2	0.683596	0.0394827	-0.548784	yes	no	no	no_no
FGFRL1_pep	1.14717	0.10111	0.198082	FGFRL1	1.26654	0.187001	0.340888	no	no	no	no_no
FGG_pep	1.7944	4.14059e-05	0.843503	FGG	0.995119	0.940374	-0.00705846	yes	no	no	no_no
FGL1_pep	1.00189	0.977051	0.00272534	FGL1	0.98097	0.908413	-0.0277189	no	no	no	no_no
FGL2_pep	1.53362	0.000290853	0.616938	FGL2	1.3893	0.0697329	0.474353	yes	no	no	no_no
FGR_pep	1.19175	0.101904	0.253086	FGR	1.49141	0.0114701	0.576677	no	no	no	no_no
FH_pep	0.94865	0.519556	-0.0760519	FH	0.973307	0.76904	-0.0390325	no	no	no	no_no
FHL1_pep	0.699825	0.0002302	-0.514935	FHL1	0.710915	0.000202365	-0.49225	yes	no	no	no_no
FHL5_pep	0.99483	0.965936	-0.00747789	FHL5	0.978999	0.90972	-0.0306205	no	no	no	no_no
FHOD1_pep	1.2917	7.59996e-05	0.369271	FHOD1	1.36525	0.00118416	0.449164	yes	no	no	no_no
FIBIN_pep	0.99665	0.977002	-0.00484099	FIBIN	0.561664	0.000490162	-0.832221	no	no	no	no_no
FICD_pep	1.09048	0.147807	0.12496	FICD	1.10703	0.155473	0.146692	no	no	no	no_no
FIG4_pep	0.970426	0.41283	-0.0433099	FIG4	0.97722	0.839163	-0.0332443	no	no	no	no_no
FILIP1L_pep	1.26865	0.00897993	0.343293	FILIP1L	1.19632	0.267884	0.258601	yes	no	no	no_no
FIP1L1_pep	0.94786	0.563523	-0.0772534	FIP1L1	0.827685	0.224033	-0.272846	no	no	no	no_no
FIZ1_pep	0.919443	0.34112	-0.121168	FIZ1	0.806056	0.00257139	-0.311047	no	no	no	no_no
FKBP10_pep	1.4007	0.00249092	0.486148	FKBP10	1.19151	0.234388	0.252787	yes	no	no	no_no
FKBP11_pep	1.57367	1.60481e-05	0.654137	FKBP11	1.17042	0.0292552	0.227021	yes	no	no	no_no
FKBP14_pep	1.09198	0.411863	0.126952	FKBP14	0.91115	0.300973	-0.134239	no	no	no	no_no
FKBP15_pep	1.16459	0.000574755	0.219821	FKBP15	1.06719	0.386098	0.0938238	no	no	no	no_no
FKBP4_pep	0.958551	0.458655	-0.0610731	FKBP4	1.00012	0.999156	0.00017866	no	no	no	no_no
FKBP5_pep	1.1508	0.280179	0.202636	FKBP5	0.92314	0.798749	-0.115379	no	no	no	no_no
FKBP7_pep	1.29853	0.00376338	0.37688	FKBP7	1.02726	0.825234	0.0388023	yes	no	no	no_no
FKBP9_pep	1.53078	5.84902e-05	0.614269	FKBP9	1.39096	0.0115159	0.476084	yes	no	no	no_no
FKBPL_pep	1.0358	0.407725	0.0507402	FKBPL	1.06801	0.343087	0.0949303	no	no	no	no_no
FLAD1_pep	0.992385	0.87561	-0.0110285	FLAD1	0.951138	0.488927	-0.0722739	no	no	no	no_no
FLI1_pep	1.19748	0.005629	0.26	FLI1	1.17545	0.19143	0.233218	no	no	no	no_no
FLII_pep	1.17588	7.01032e-06	0.23374	FLII	1.17262	0.022813	0.22973	no	no	no	no_no
FLNA_pep	1.40872	0.000295991	0.494387	FLNA	1.4315	0.00306302	0.517528	yes	no	no	no_no
FLNB_pep	1.41233	0.000210995	0.498074	FLNB	1.50741	0.00242091	0.59207	yes	no	no	no_no
FLNC_pep	1.29956	0.18392	0.378023	FLNC	1.38434	0.237987	0.469194	no	no	no	no_no
FLRT3_pep	0.984922	0.897494	-0.0219179	FLRT3	0.853485	0.522461	-0.228563	no	no	no	no_no
FLT1_pep	1.32129	0.00234412	0.40195	FLT1	1.26933	0.0347376	0.344062	yes	no	no	no_no
FLVCR1_pep	0.984643	0.822945	-0.0223274	FLVCR1	0.853351	0.0424505	-0.228788	no	no	no	no_no
FLYWCH1_pep	0.883788	0.213364	-0.178227	FLYWCH1	0.965152	0.718039	-0.0511712	no	no	no	no_no
FLYWCH2_pep	0.915205	0.168609	-0.127833	FLYWCH2	1.00098	0.990216	0.00141807	no	no	no	no_no
FMN2_pep	0.742626	0.000575711	-0.429293	FMN2	0.605216	2.4739e-05	-0.724478	yes	no	no	no_no
FMNL1_pep	1.44247	4.61797e-05	0.528537	FMNL1	1.62887	0.000312867	0.703871	yes	no	no	no_no
FMNL3_pep	1.02439	0.80356	0.0347662	FMNL3	0.905235	0.435257	-0.143636	no	no	no	no_no
FMO4_pep	1.05465	0.447251	0.0767577	FMO4	0.977561	0.868084	-0.0327415	no	no	no	no_no
FMOD_pep	1.4829	0.00851332	0.568423	FMOD	1.29853	0.383015	0.376877	yes	no	no	no_no
FMR1_pep	1.00858	0.895602	0.0123299	FMR1	0.893188	0.173947	-0.162965	no	no	no	no_no
FN1_pep	1.64828	0.000350852	0.720963	FN1	1.94699	0.000299751	0.961243	yes	no	no	no_no
FNBP1L_pep	0.831223	0.0218373	-0.266693	FNBP1L	0.734079	0.0103441	-0.445992	yes	no	no	no_no
FNBP4_pep	1.00751	0.920632	0.010798	FNBP4	0.909182	0.137739	-0.137358	no	no	no	no_no
FNDC3A_pep	0.95296	0.496331	-0.0695132	FNDC3A	0.862939	0.145514	-0.212669	no	no	no	no_no
FNDC3B_pep	1.513	8.52967e-08	0.597409	FNDC3B	1.4293	0.000457961	0.515304	yes	no	no	no_no
FNIP2_pep	0.964105	0.543014	-0.0527381	FNIP2	1.00996	0.941663	0.0142962	no	no	no	no_no
FNTA_pep	1.12643	0.0166508	0.171753	FNTA	1.01058	0.856545	0.0151857	no	no	no	no_no
FOLH1_pep	1.08408	0.646939	0.116471	FOLH1	1.18296	0.524304	0.242402	no	no	no	no_no
FOLR1_pep	1.1591	0.240431	0.213001	FOLR1	1.28821	0.0958942	0.365365	no	no	no	no_no
FOLR3_pep	1.06038	0.417552	0.0845753	FOLR3	1.15696	0.0904303	0.210337	no	no	no	no_no
FOPNL_pep	0.999582	0.994899	-0.000603316	FOPNL	1.02635	0.767024	0.0375252	no	no	no	no_no
FOS_pep	1.06808	0.181829	0.0950183	FOS	1.18547	0.438137	0.245462	no	no	no	no_no
FOSL2_pep	1.40653	3.0578e-05	0.492136	FOSL2	1.61539	0.000391109	0.691884	yes	no	no	no_no
FOXC1_pep	0.994799	0.927967	-0.00752253	FOXC1	1.09856	0.394414	0.135609	no	no	no	no_no
FOXF1_pep	1.0152	0.601021	0.0217708	FOXF1	1.06995	0.72645	0.0975495	no	no	no	no_no
FOXG1_pep	0.783818	0.050647	-0.351409	FOXG1	0.702738	0.205453	-0.508941	no	no	no	no_no
FOXJ2_pep	0.960441	0.515924	-0.0582313	FOXJ2	0.885237	0.10062	-0.175864	no	no	no	no_no
FOXJ3_pep	0.959952	0.526807	-0.0589664	FOXJ3	0.885727	0.100621	-0.175065	no	no	no	no_no
FOXK1_pep	0.996023	0.957218	-0.00574872	FOXK1	0.970422	0.79043	-0.0433165	no	no	no	no_no
FOXK2_pep	0.963731	0.550437	-0.0532972	FOXK2	0.907356	0.195717	-0.140259	no	no	no	no_no
FOXO1_pep	0.960909	0.563349	-0.0575281	FOXO1	0.840417	0.152788	-0.250823	no	no	no	no_no
FOXRED2_pep	0.971448	0.735682	-0.0417917	FOXRED2	0.713021	0.0025493	-0.487985	no	no	no	no_no
FPGS_pep	1.08606	0.145335	0.119105	FPGS	1.08765	0.255347	0.121212	no	no	no	no_no
FPGT_pep	0.894493	0.027135	-0.160858	FPGT	0.780966	0.000607586	-0.356668	no	no	no	no_no
FREM2_pep	0.932936	0.470584	-0.100151	FREM2	0.667452	0.0858068	-0.583264	no	no	no	no_no
FRG1_pep	0.979009	0.81224	-0.0306054	FRG1	1.03242	0.632837	0.0460242	no	no	no	no_no
FRMD3_pep	0.975589	0.894369	-0.0356552	FRMD3	0.817179	0.162963	-0.291275	no	no	no	no_no
FRMD5_pep	0.852239	0.152693	-0.23067	FRMD5	0.819816	0.319219	-0.286628	no	no	no	no_no
FRMD6_pep	1.1492	0.0612629	0.200633	FRMD6	1.06863	0.658813	0.0957622	no	no	no	no_no
FRMD8_pep	1.12167	0.0234288	0.16565	FRMD8	1.27333	0.00280855	0.348606	no	no	no	no_no
FRS2_pep	0.878892	0.068056	-0.186243	FRS2	0.72762	0.0186272	-0.458743	no	no	no	no_no
FRYL_pep	1.04645	0.367456	0.0655055	FRYL	0.902139	0.159651	-0.148578	no	no	no	no_no
FRZB_pep	1.30986	0.0287374	0.389417	FRZB	1.60362	0.00979281	0.681328	yes	no	no	no_no
FSTL1_pep	1.47909	3.4765e-05	0.564714	FSTL1	1.34982	0.011928	0.432772	yes	no	no	no_no
FTH1_pep	1.21473	0.115809	0.28064	FTH1	1.68633	1.94163e-05	0.753886	no	no	no	no_no
FTL_pep	1.26562	0.265789	0.339849	FTL	1.69074	0.00038323	0.757656	no	no	no	no_no
FTO_pep	0.858001	0.0137973	-0.220949	FTO	0.800814	7.74489e-05	-0.320461	no	no	no	no_no
FTSJ1_pep	1.08265	0.0339591	0.114568	FTSJ1	1.13236	0.0576331	0.179327	no	no	no	no_no
FTSJ3_pep	1.08527	0.245163	0.11806	FTSJ3	0.948481	0.363958	-0.0763091	no	no	no	no_no
FUBP1_pep	1.00331	0.973331	0.00476956	FUBP1	0.86739	0.0320246	-0.205247	no	no	no	no_no
FUBP3_pep	0.932588	0.163949	-0.100688	FUBP3	0.888132	0.024498	-0.171154	no	no	no	no_no
FUCA1_pep	1.2645	0.00648549	0.338571	FUCA1	1.34276	0.0472412	0.425206	yes	no	no	no_no
FUCA2_pep	1.1538	0.0502703	0.206395	FUCA2	1.25572	0.0219479	0.328515	no	no	no	no_no
FUK_pep	0.986894	0.85598	-0.0190336	FUK	0.938696	0.435082	-0.0912694	no	no	no	no_no
FUS_pep	0.88215	0.141352	-0.180904	FUS	0.877423	0.154241	-0.188656	no	no	no	no_no
FUT11_pep	1.0586	0.337991	0.0821633	FUT11	1.21145	0.00294665	0.276738	no	no	no	no_no
FUT8_pep	1.11765	0.103312	0.160472	FUT8	1.01492	0.912687	0.0213661	no	no	no	no_no
FXR1_pep	1.00606	0.91774	0.00871896	FXR1	0.954704	0.527109	-0.0668746	no	no	no	no_no
FXR2_pep	0.991576	0.892469	-0.0122049	FXR2	0.940039	0.42383	-0.0892073	no	no	no	no_no
FYCO1_pep	1.20624	0.00158521	0.270523	FYCO1	0.994805	0.966066	-0.00751467	yes	no	no	no_no
FYTTD1_pep	1.06179	0.404587	0.0864974	FYTTD1	0.957591	0.565068	-0.0625186	no	no	no	no_no
FZD1_pep	1.05179	0.677134	0.0728461	FZD1	1.36271	0.00687748	0.446478	no	no	no	no_no
FZD2_pep	0.976205	0.430558	-0.0347436	FZD2	1.00924	0.957419	0.0132623	no	no	no	no_no
FZD6_pep	1.25786	0.180514	0.33097	FZD6	1.35526	0.204621	0.438572	no	no	no	no_no
FZD7_pep	1.09154	0.582488	0.12636	FZD7	1.43463	0.0947662	0.520675	no	no	no	no_no
G3BP1_pep	1.05328	0.345314	0.0748882	G3BP1	0.977388	0.732988	-0.032997	no	no	no	no_no
G3BP2_pep	1.05695	0.247703	0.0799005	G3BP2	1.01869	0.831197	0.0267097	no	no	no	no_no
G6PC3_pep	1.04278	0.594631	0.0604379	G6PC3	0.99387	0.951007	-0.00887118	no	no	no	no_no
G6PD_pep	1.24065	0.00226494	0.311094	G6PD	1.19962	0.0338981	0.262578	yes	no	no	no_no
GAA_pep	1.20318	0.0253649	0.266853	GAA	1.20971	0.134184	0.274662	yes	no	no	no_no
GAB1_pep	0.709158	3.38344e-06	-0.49582	GAB1	0.590901	2.49482e-07	-0.759012	yes	no	no	no_no
GABARAP_pep	1.06888	0.156591	0.0961037	GABARAP	1.05797	0.503669	0.0812979	no	no	no	no_no
GABPA_pep	0.977777	0.749452	-0.0324222	GABPA	0.917828	0.201803	-0.123704	no	no	no	no_no
GABPB1_pep	0.921745	0.295292	-0.117561	GABPB1	0.958201	0.557551	-0.0615996	no	no	no	no_no
GABPB2_pep	1.05759	0.373048	0.080784	GABPB2	0.955465	0.628673	-0.0657254	no	no	no	no_no
GABRA2_pep	0.828594	0.167425	-0.271263	GABRA2	0.77336	0.181499	-0.370788	no	no	no	no_no
[truncated: 4,263 more rows]

## Sheet: Table S3
Table S3 Differentially phosphorylated proteins in TMSB10 high expression GBM samples versus low expression.
protein_phos_site	logFC	AveExpr	t	P.Value	adj.P.Val	B	Gene	logFC
LCP1_S257	1.12887	0.28467	6.48666	3.62291e-09	1.16053e-05	10.5957	LCP1	1.12887
GFPT2_T227	1.12538	0.236763	5.44115	3.92505e-07	0.000244164	6.25355	GFPT2	1.12538
MAN1C1_S164	1.09543	0.217423	7.18245	1.36242e-10	2.05262e-06	13.6395	MAN1C1	1.09543
MICAL2_S515	1.0954	0.226887	7.34689	6.18668e-11	2.04198e-06	14.3718	MICAL2	1.0954
SEC63_S597	1.07998	0.0304948	4.4559	2.22784e-05	0.00264504	2.53287	SEC63	1.07998
GFPT2_S245	1.04033	0.213237	5.76042	9.74311e-08	0.000115519	7.54331	GFPT2	1.04033
S100A11_S6	1.03585	0.139763	6.7933	8.64638e-10	4.75637e-06	11.9251	S100A11	1.03585
PTPRC_S1009	1.02636	0.146742	4.32305	3.70937e-05	0.00352828	2.06622	PTPRC	1.02636
NDRG1_S330	1.00401	0.218454	4.13147	7.6124e-05	0.00556604	1.4099	NDRG1	1.00401
SPP1_S75;S76	1.00284	0.145361	4.92214	3.47586e-06	0.000818859	4.23998	SPP1	1.00284
LMNA_S22	1.00181	0.201361	6.14156	1.76531e-08	3.237e-05	9.12663	LMNA	1.00181
ITGA3_S1042	1.0009	0.125443	3.7401	0.000310297	0.0126813	0.134354	ITGA3	1.0009
VCAN_S2116	0.956855	0.152464	4.59881	1.27462e-05	0.00180558	3.04496	VCAN	0.956855
ANXA2_S239	0.947351	0.245371	4.96326	2.93632e-06	0.000734214	4.39541	ANXA2	0.947351
AHNAK2_S332	0.939054	0.334701	3.15812	0.00211303	0.040454	-1.58448	AHNAK2	0.939054
C5AR1_S327.1	0.925858	0.132639	5.39834	4.7179e-07	0.000260392	6.08341	C5AR1	0.925858
FLNA_S1533	0.923939	0.229732	3.68517	0.000375256	0.0142656	-0.0372914	FLNA	0.923939
CAVIN1_S365;S366	0.919102	0.025268	5.1663	1.26314e-06	0.000454585	5.17351	CAVIN1	0.919102
SPP1_Y238;T240;S241	0.90692	0.107052	4.09204	8.8043e-05	0.00604147	1.27738	SPP1	0.90692
FLNA_S1976	0.905375	0.0449794	3.41959	0.000916479	0.0241995	-0.840029	FLNA	0.905375
FLNB_S1536	0.899026	0.248856	4.90122	3.78616e-06	0.000861835	4.16122	FLNB	0.899026
AHNAK2_S5714	0.898807	0.170515	3.85183	0.000209636	0.0100843	0.48922	AHNAK2	0.898807
SPP1_S75	0.895922	0.103412	5.06645	1.91678e-06	0.000611849	4.78866	SPP1	0.895922
SPP1_T203;S204;S208	0.891843	0.192227	4.35554	3.27727e-05	0.00332829	2.17949	SPP1	0.891843
SPP1_T198;T203;S204	0.878531	0.145753	3.52994	0.000635787	0.0194998	-0.512057	SPP1	0.878531
SPP1_S247;T250	0.878114	0.0320206	4.44747	2.30173e-05	0.00268448	2.50298	SPP1	0.878114
LTBP1_S1414	0.87098	0.0339794	5.47446	3.3999e-07	0.000225661	6.3864	LTBP1	0.87098
SPP1_T203;S208	0.868664	0.141268	4.23457	5.18273e-05	0.00444073	1.76061	SPP1	0.868664
AHNAK2_S842	0.866697	0.136649	3.97761	0.000133645	0.00768484	0.897712	AHNAK2	0.866697
NDC80_S5	0.860451	0.0495567	3.97925	0.000132856	0.00767783	0.903096	NDC80	0.860451
IGF2BP1_S181	0.859342	0.0663505	5.03148	2.21604e-06	0.000647081	4.65486	IGF2BP1	0.859342
VCAN_S1349;S1351	0.851295	0.0905773	4.87044	4.29237e-06	0.000944493	4.04565	VCAN	0.851295
FLNA_S1343	0.849136	0.044299	3.60346	0.000496207	0.0169454	-0.289122	FLNA	0.849136
SPP1_T203	0.846401	0.265938	3.47468	0.000764297	0.021561	-0.677311	SPP1	0.846401
ITGA5_S128	0.834371	0.191299	5.35156	5.76397e-07	0.000295615	5.89827	ITGA5	0.834371
AHNAK2_S1997	0.834256	0.115866	4.37485	3.04399e-05	0.00322794	2.24706	AHNAK2	0.834256
DAB2_T473	0.833784	0.118794	6.17913	1.48814e-08	2.88926e-05	9.28504	DAB2	0.833784
AHNAK2_S5036	0.831894	0.131423	5.08146	1.80075e-06	0.000602098	4.84626	AHNAK2	0.831894
HSPB1_S15	0.828036	0.141536	4.72055	7.85937e-06	0.00137982	3.48915	HSPB1	0.828036
SPP1_S75;S76.1	0.824386	0.270526	4.70108	8.49548e-06	0.00145286	3.41761	SPP1	0.824386
EHBP1_S664	0.820138	0.204526	5.77125	9.28752e-08	0.000115519	7.58767	EHBP1	0.820138
AHNAK_S2580	0.807795	0.204082	4.09589	8.6806e-05	0.00598146	1.29027	AHNAK	0.807795
FYB1_S568	0.805939	0.170103	5.54382	2.51762e-07	0.000193248	6.66436	FYB1	0.805939
AIF1_S39	0.803694	0.136969	5.18707	1.15756e-06	0.000441686	5.25409	AIF1	0.803694
IGFBP3_S207	0.802923	0.0843918	4.03988	0.000106591	0.00675265	1.10337	IGFBP3	0.802923
TNS3_Y333	0.801753	0.031134	5.6681	1.4632e-07	0.000130525	7.1667	TNS3	0.801753
AHNAK2_S1172	0.799722	0.176629	3.57414	0.00054797	0.0179963	-0.378425	AHNAK2	0.799722
SHC1_S139	0.799275	0.165278	6.00313	3.30039e-08	5.73329e-05	8.54647	SHC1	0.799275
PML_S40	0.798832	0.0727835	4.76304	6.62796e-06	0.00124504	3.64584	PML	0.798832
SRRM1_S209	0.796611	0.124474	3.14879	0.00217517	0.041166	-1.61018	SRRM1	0.796611
SPP1_S76	0.795094	0.0510412	4.05993	9.90556e-05	0.00649986	1.17008	SPP1	0.795094
VIM_S420	0.792767	0.0478866	3.92165	0.000163466	0.008662	0.714808	VIM	0.792767
LILRB3_S520	0.791174	0.0121443	4.53369	1.64603e-05	0.00213893	2.81032	LILRB3	0.791174
RAB11FIP1_T358	0.790059	0.159206	5.68867	1.33679e-07	0.000127428	7.25037	RAB11FIP1	0.790059
ITGA4_S1021	0.787864	0.0896804	5.13996	1.41059e-06	0.000500624	5.07159	ITGA4	0.787864
SPP1_T79	0.787134	0.209041	3.69605	0.00036144	0.0138717	-0.0034352	SPP1	0.787134
DAB2_S723	0.784284	0.0492474	5.21486	1.02974e-06	0.000419599	5.36214	DAB2	0.784284
LSP1_S317	0.776936	0.0895979	4.61074	1.21601e-05	0.00180558	3.08817	LSP1	0.776936
FETUB_S315	0.776324	0.121309	5.02942	2.23496e-06	0.000647081	4.64702	FETUB	0.776324
TNFAIP3_S645.1	0.77556	0.10034	5.93051	4.57184e-08	6.28743e-05	8.2444	TNFAIP3	0.77556
FAM129B_S574	0.774029	0.154588	7.11669	1.86568e-10	2.05262e-06	13.3479	FAM129B	0.774029
PDLIM1_S90	0.769913	0.193196	3.62494	0.000461247	0.0162363	-0.223323	PDLIM1	0.769913
SPP1_S241;S247	0.769738	0.0356701	3.60712	0.000490074	0.0168567	-0.277925	SPP1	0.769738
TAGLN_S186.1	0.76443	0.0960928	4.33449	3.55137e-05	0.00346795	2.10602	TAGLN	0.76443
LSP1_S239	0.76342	0.0760412	4.01835	0.000115289	0.00702217	1.03202	LSP1	0.76342
LAMB1_S1666	0.76204	0.0360103	5.7067	1.23488e-07	0.000127428	7.3238	LAMB1	0.76204
SPP1_S232;Y238	0.75921	0.0142268	3.3907	0.00100729	0.025693	-0.924578	SPP1	0.75921
FOSL2_S17	0.755497	0.052268	4.13284	7.57374e-05	0.00556604	1.41454	FOSL2	0.755497
SPP1_S283;S288;S293	0.754322	0.162278	3.80981	0.000243158	0.0111005	0.354874	SPP1	0.754322
IGFBP7_S239	0.750894	0.181526	3.77063	0.000278973	0.0120176	0.230554	IGFBP7	0.750894
PPP1R18_S432	0.745998	0.182928	6.89211	5.42433e-10	3.58071e-06	12.3577	PPP1R18	0.745998
SVIL_S549	0.744285	0.08	5.47319	3.41849e-07	0.000225661	6.38135	SVIL	0.744285
PALLD_S669	0.744056	0.034134	5.16636	1.26283e-06	0.000454585	5.17374	PALLD	0.744056
NHSL2_S1034	0.731917	0.161814	4.02521	0.000112447	0.00696361	1.05471	NHSL2	0.731917
SLC27A3_S92	0.726997	0.214371	4.14176	7.32767e-05	0.00548429	1.44465	SLC27A3	0.726997
MAP1B_S992;S995	0.719322	0.163598	4.57483	1.40081e-05	0.00189488	2.95832	MAP1B	0.719322
GPAT3_S68	0.714812	0.021299	5.0461	2.08571e-06	0.000644853	4.71076	GPAT3	0.714812
DEF6_S597	0.71289	0.0634948	4.80793	5.53108e-06	0.00109975	3.81227	DEF6	0.71289
MYH9_S1943	0.711866	0.0421856	6.18031	1.48019e-08	2.88926e-05	9.29	MYH9	0.711866
EHBP1L1_S1273	0.70926	0.126536	4.99703	2.5551e-06	0.000699274	4.52359	EHBP1L1	0.70926
ECM2_S213	0.707173	0.243773	4.20403	5.81124e-05	0.00479515	1.65612	ECM2	0.707173
GPR34_S357	0.706756	0.0659794	3.56248	0.000569959	0.0184257	-0.413812	GPR34	0.706756
SPP1_S76;T79	0.704698	0.171773	3.8592	0.000204231	0.00989052	0.512892	SPP1	0.704698
FGA_S364.1	0.704102	0.108701	3.80234	0.000249636	0.0112561	0.331077	FGA	0.704102
CLU_S396	0.703539	0.201979	3.95067	0.000147285	0.00810217	0.809434	CLU	0.703539
CRACR2A_S473	0.702159	0.166928	4.33268	3.57583e-05	0.00347126	2.09975	CRACR2A	0.702159
FMNL1_S184	0.701341	0.110577	4.84837	4.69528e-06	0.00100666	3.96305	FMNL1	0.701341
TPPP3_S162	0.698392	0.088567	3.44199	0.000851456	0.0230732	-0.774118	TPPP3	0.698392
RAB11FIP1_S202	0.69826	0.076	5.80317	8.06331e-08	0.000106455	7.71861	RAB11FIP1	0.69826
ARHGAP9_S571	0.697827	0.0939691	4.74351	7.16885e-06	0.00130008	3.5737	ARHGAP9	0.697827
FAM129B_S665;S681	0.693767	0.0538557	5.34205	6.00287e-07	0.000295615	5.86073	FAM129B	0.693767
VIM_S72.1	0.693587	0.0645979	3.04731	0.00296986	0.049172	-1.88561	VIM	0.693587
SPP1_S267;S276	0.690378	0.0992062	3.39719	0.000986202	0.0253509	-0.90565	SPP1	0.690378
PPP1R18_S224	0.689909	0.0829897	6.43644	4.57095e-09	1.16053e-05	10.38	PPP1R18	0.689909
AHNAK2_S4710	0.68875	0.155196	4.46494	2.15116e-05	0.00258981	2.56496	AHNAK2	0.68875
MICALL2_T723	0.688364	0.0688969	5.33524	6.17991e-07	0.000295615	5.83386	MICALL2	0.688364
EHBP1_S649	0.687836	0.163505	4.10265	8.46711e-05	0.00593345	1.31295	EHBP1	0.687836
LCP2_S410.1	0.682989	0.0985361	5.18638	1.16094e-06	0.000441686	5.2514	LCP2	0.682989
MAP1B_S1917	0.682594	0.0457113	4.39971	2.76702e-05	0.00303416	2.33437	MAP1B	0.682594
SPP1_Y238;S247	0.682203	0.10568	3.51621	0.000665655	0.0199637	-0.553293	SPP1	0.682203
LMNA_S404	0.682025	0.022299	3.89828	0.000177719	0.00906614	0.638961	LMNA	0.682025
LCP2_S410	0.680236	0.0700412	4.62338	1.15678e-05	0.0017514	3.13403	LCP2	0.680236
SPP1_S241;S247.1	0.679735	0.186371	4.22875	5.29708e-05	0.00449449	1.74068	SPP1	0.679735
MAP1B_S1256;S1265	0.678842	0.0876495	4.06855	9.59767e-05	0.0063867	1.19882	MAP1B	0.678842
ITGA5_S127	0.677429	0.0781856	5.46484	3.54393e-07	0.000229355	6.34802	ITGA5	0.677429
CLCN7_S9	0.676516	0.166474	5.01833	2.33996e-06	0.000665798	4.60469	CLCN7	0.676516
RAB11FIP1_S435	0.674915	0.303103	4.83896	4.87804e-06	0.00100903	3.9279	RAB11FIP1	0.674915
SDF4_T193	0.67409	0.133124	5.17145	1.23612e-06	0.000454585	5.19347	SDF4	0.67409
SPP1_Y238	0.673505	0.0174948	3.639	0.000439649	0.0157944	-0.180111	SPP1	0.673505
HSPA5_T648	0.672949	0.145443	3.56571	0.000563794	0.018314	-0.404032	HSPA5	0.672949
MAP1B_S1899	0.672247	0.209505	4.31275	3.85742e-05	0.00362729	2.03044	MAP1B	0.672247
SPARCL1_S90;S92	0.672118	0.045732	4.53936	1.60992e-05	0.00210861	2.83067	SPARCL1	0.672118
LSP1_S258	0.671646	0.179639	4.09936	8.57038e-05	0.00594273	1.30191	LSP1	0.671646
SPOCK2_S72	0.670738	0.0286598	4.53692	1.62536e-05	0.00212042	2.82191	SPOCK2	0.670738
AHNAK2_S2336	0.668761	0.0825567	3.99263	0.000126575	0.00742049	0.947108	AHNAK2	0.668761
SPP1_S241	0.668544	0.126052	3.86713	0.000198562	0.00972363	0.538406	SPP1	0.668544
MYLK_S1438.2	0.665003	0.0417835	3.21365	0.00177619	0.0363678	-1.43033	MYLK	0.665003
SPP1_T198;S208	0.664688	0.234041	3.05087	0.00293792	0.0489495	-1.87607	SPP1	0.664688
BIN2_S468	0.664599	0.174351	3.78625	0.000264129	0.0116148	0.28001	BIN2	0.664599
PML_S505	0.66416	0.126649	4.15377	7.00844e-05	0.00532996	1.48526	PML	0.66416
VCAN_S2941	0.663915	0.0135258	3.31016	0.00130708	0.0304027	-1.15728	VCAN	0.663915
DAB2_S227	0.661474	0.100897	5.06507	1.92779e-06	0.000611849	4.78338	DAB2	0.661474
PML_S403	0.660355	0.233165	4.84669	4.7274e-06	0.00100666	3.95678	PML	0.660355
SLC4A7_S1201	0.660154	0.128918	3.60114	0.000500128	0.0169827	-0.296209	SLC4A7	0.660154
S100A11_S5	0.658096	0.0977526	4.90562	3.71882e-06	0.000852384	4.17775	S100A11	0.658096
MAP1B_S1396;S1400;S1408	0.657898	0.140361	4.18099	6.33333e-05	0.00507373	1.57763	MAP1B	0.657898
BICC1_S766	0.656801	0.0925361	4.07096	9.51341e-05	0.00634342	1.20685	BICC1	0.656801
AHNAK_S570	0.656162	0.138505	4.07422	9.40024e-05	0.00628833	1.21774	AHNAK	0.656162
EHBP1_S1058	0.65327	0.178773	5.23335	9.52432e-07	0.00041386	5.43422	EHBP1	0.65327
CAST_S660	0.653028	0.0455258	4.83884	4.88038e-06	0.00100903	3.92746	CAST	0.653028
FLNA_S968	0.651307	0.0619485	4.98075	2.73243e-06	0.000719123	4.46174	FLNA	0.651307
PSTPIP1_S377	0.648611	0.101691	4.3116	3.87435e-05	0.00363287	2.02643	PSTPIP1	0.648611
FYB1_S467	0.647651	0.110268	4.39988	2.76523e-05	0.00303416	2.33497	FYB1	0.647651
SPP1_S267;S271.1	0.645769	0.0655464	3.5921	0.000515685	0.0172799	-0.323782	SPP1	0.645769
HSPB1_S98	0.641895	0.107381	3.89362	0.000180696	0.00919068	0.623893	HSPB1	0.641895
DBNDD1_S239	0.63771	0.0993505	3.52917	0.000637415	0.0195162	-0.514354	DBNDD1	0.63771
PFN1_S57	0.635112	0.0133299	4.97274	2.82405e-06	0.000732853	4.43134	PFN1	0.635112
SPP1_S232;S241	0.635034	0.0651443	3.38634	0.0010217	0.0258751	-0.93728	SPP1	0.635034
SQSTM1_T269;S272	0.634018	0.0873814	4.51455	1.77375e-05	0.00222603	2.74179	SQSTM1	0.634018
SPP1_S267;S271;S276	0.63352	0.0715258	3.07705	0.00271273	0.0467798	-1.80564	SPP1	0.63352
PPP1R12A_S995	0.63249	0.153485	4.68049	9.22231e-06	0.00150989	3.34217	PPP1R12A	0.63249
NES_S702	0.631779	0.156959	4.40926	2.66722e-05	0.00297162	2.368	NES	0.631779
FAM129B_S692	0.63131	0.123742	5.61622	1.83644e-07	0.000151533	6.95636	FAM129B	0.63131
ELF4_S188.1	0.630934	0.110948	5.73847	1.07351e-07	0.000119135	7.4535	ELF4	0.630934
SPP1_S288;S293	0.62937	0.198784	3.60894	0.000487061	0.0167982	-0.27237	SPP1	0.62937
CALD1_S759	0.627534	0.00485567	4.26196	4.675e-05	0.00412575	1.85477	CALD1	0.627534
SPP1_S241.1	0.627393	0.0586804	3.9205	0.000164141	0.008662	0.711068	SPP1	0.627393
CFL1_S24.2	0.627182	0.0449278	4.69549	8.68689e-06	0.00147556	3.39713	CFL1	0.627182
PML_S505;S512	0.626521	0.206969	3.10677	0.00247658	0.0444584	-1.7251	PML	0.626521
FAM114A1_S196;S200	0.625406	0.0170515	4.94333	3.1868e-06	0.000773407	4.31998	FAM114A1	0.625406
LSP1_S305;S317	0.625324	0.14001	3.87748	0.000191391	0.00952801	0.571747	LSP1	0.625324
LRRFIP1_S555	0.625045	0.0165361	6.35966	6.51322e-09	1.53554e-05	10.0515	LRRFIP1	0.625045
PSME3_S24	0.622648	0.0668041	3.49506	0.000714274	0.0206774	-0.616581	PSME3	0.622648
AKAP12_S381	0.62194	0.00809278	4.26699	4.5871e-05	0.00406994	1.87211	AKAP12	0.62194
GRN_S435	0.621379	0.160309	4.79606	5.80257e-06	0.00114682	3.76818	GRN	0.621379
IKZF1_S63	0.620168	0.123072	3.67421	0.00038968	0.0145669	-0.0713218	IKZF1	0.620168
SPP1_S267;S271	0.620136	0.0856186	3.23681	0.00165108	0.0350101	-1.36539	SPP1	0.620136
AHNAK2_S1583	0.619988	0.203794	3.33751	0.00119699	0.0289212	-1.07877	AHNAK2	0.619988
HYOU1_S567	0.619116	0.0590412	4.65682	1.01322e-05	0.00161506	3.25572	HYOU1	0.619116
FAM129B_S692;S696	0.618071	0.0737216	4.96638	2.89895e-06	0.000734214	4.40721	FAM129B	0.618071
CD44_S697.2	0.617673	0.110041	3.21252	0.00178248	0.0363838	-1.43347	CD44	0.617673
LCP2_T428	0.617661	0.105619	4.44393	2.33342e-05	0.00271186	2.49045	LCP2	0.617661
HSPB1_S15.1	0.617062	0.17867	4.46415	2.15778e-05	0.00258981	2.56214	HSPB1	0.617062
SVIL_S547	0.616741	0.0762577	4.3433	3.43407e-05	0.00339558	2.13674	SVIL	0.616741
CAST_S11	0.616522	0.0808557	4.84156	4.82684e-06	0.00100903	3.93762	CAST	0.616522
FN1_S2475	0.615861	0.107897	3.64335	0.000433164	0.0156423	-0.166717	FN1	0.615861
NRCAM_S1242;T1245	0.614072	0.18968	3.21204	0.00178519	0.0364165	-1.43482	NRCAM	0.614072
MAP1B_S1396;S1400	0.613565	0.149258	3.7889	0.000261686	0.0115918	0.288418	MAP1B	0.613565
LMNA_S404;S406	0.613454	0.119639	3.80652	0.000245989	0.0111988	0.344397	LMNA	0.613454
LSP1_T303;S305;S317	0.61273	0.052732	4.23694	5.13664e-05	0.0044151	1.76876	LSP1	0.61273
SPP1_T198	0.612038	0.308299	3.10485	0.00249124	0.0444967	-1.73033	SPP1	0.612038
CAVIN3_S62	0.609656	0.0828247	5.06844	1.90099e-06	0.000611849	4.79629	CAVIN3	0.609656
SIPA1_S74	0.609305	0.0908557	4.96419	2.92514e-06	0.000734214	4.39893	SIPA1	0.609305
FNDC3B_S208	0.609122	0.017701	6.58319	2.31329e-09	9.54404e-06	11.0119	FNDC3B	0.609122
MAP1B_S1256;S1260;S1265	0.60805	0.0107216	4.2754	4.44382e-05	0.00399187	1.9011	MAP1B	0.60805
RAB11FIP1_S501	0.606985	0.0573505	5.16556	1.2671e-06	0.000454585	5.17062	RAB11FIP1	0.606985
AKAP12_S732	0.603952	0.0314433	3.89013	0.000182958	0.00927605	0.61261	AKAP12	0.603952
SLC4A7_S251	0.603537	0.155546	4.12176	7.89057e-05	0.0056803	1.3772	SLC4A7	0.603537
MAP1B_S1298	0.602463	0.0246289	4.29688	4.09679e-05	0.00379828	1.9754	MAP1B	0.602463
GLE1_S88	0.601899	0.0219897	4.59497	1.29409e-05	0.00180986	3.03105	GLE1	0.601899
ARHGAP45_S594	0.601315	0.10932	4.33554	3.53715e-05	0.00346431	2.10969	ARHGAP45	0.601315
MAP1B_S1427	0.600653	0.0144433	3.74783	0.000302068	0.012479	0.158645	MAP1B	0.600653
SPP1_T198;S204	0.600565	0.16867	3.22532	0.00171209	0.0356747	-1.39766	SPP1	0.600565
MAP1B_S1793;S1797	0.597832	0.134227	4.77182	6.39802e-06	0.00122775	3.67832	MAP1B	0.597832
KNG1_S275	0.597449	0.0257835	4.3407	3.46826e-05	0.00340694	2.12768	KNG1	0.597449
SPP1_S208	0.596399	0.127711	3.14535	0.0021985	0.0413234	-1.61964	SPP1	0.596399
NES_S578.1	0.595973	0.115371	3.24794	0.00159394	0.0343854	-1.33405	NES	0.595973
NAMPT_S472	0.595601	0.044433	3.05021	0.00294386	0.0490238	-1.87785	NAMPT	0.595601
PDLIM7_S111	0.594446	0.203454	4.146	7.21334e-05	0.00542838	1.45898	PDLIM7	0.594446
SPP1_Y194;S208	0.593869	0.0733918	3.04552	0.00298608	0.0492283	-1.89042	SPP1	0.593869
ERRFI1_S302	0.592565	0.104629	5.43213	4.0804e-07	0.000244164	6.21765	ERRFI1	0.592565
PPP1R18_S368	0.592531	0.070299	6.6031	2.10831e-09	9.54404e-06	11.098	PPP1R18	0.592531
VCL_S721	0.590991	0.0139794	5.37218	5.2775e-07	0.000285556	5.97977	VCL	0.590991
CRYBG3_S931	0.589957	0.0981031	5.55248	2.42461e-07	0.00019054	6.69919	CRYBG3	0.589957
ARHGAP29_T948	0.589943	0.0718247	4.78723	6.01297e-06	0.00117434	3.73541	ARHGAP29	0.589943
CAVIN1_T376;S379	0.589374	0.0383918	4.31461	3.83032e-05	0.00361211	2.03688	CAVIN1	0.589374
PDIA4_S470	0.588151	0.116711	3.90352	0.00017442	0.00897713	0.655959	PDIA4	0.588151
FBLN1_S147	0.587092	0.114052	3.3327	0.00121568	0.0291389	-1.0926	FBLN1	0.587092
SERPINA1_S38	0.586656	0.176186	3.76729	0.000282244	0.0120203	0.220011	SERPINA1	0.586656
SQSTM1_T269	0.586276	0.0406186	5.49152	3.1582e-07	0.000224277	6.45462	SQSTM1	0.586276
AIF1_S39.1	0.58599	0.0524948	3.85998	0.000203669	0.00989052	0.515388	AIF1	0.58599
EVI2B_S268;S271	0.584189	0.106835	3.37431	0.00106251	0.0266079	-0.972301	EVI2B	0.584189
PNPLA2_S428	0.583568	0.125979	3.68663	0.000373379	0.0142471	-0.0327666	PNPLA2	0.583568
TNS3_S776	0.583096	0.082866	4.81794	5.31152e-06	0.00106898	3.84955	TNS3	0.583096
HMGA1_S44.1	0.580127	0.0478454	3.6733	0.000390906	0.0145788	-0.0741554	HMGA1	0.580127
EHBP1L1_T284	0.578931	0.132845	5.03558	2.17873e-06	0.000644853	4.67052	EHBP1L1	0.578931
GEM_S23	0.578603	0.0587216	4.0141	0.000117087	0.00709093	1.01795	GEM	0.578603
NRP1_S894	0.578088	0.025732	3.97997	0.000132513	0.00767321	0.905442	NRP1	0.578088
TBC1D23_S300	0.577982	0.082866	5.42861	4.14263e-07	0.000244164	6.20365	TBC1D23	0.577982
AKAP12_S783	0.577976	0.0651546	3.45725	0.000809644	0.0223812	-0.728992	AKAP12	0.577976
GPRC5A_S301	0.57679	0.0136804	3.10924	0.00245786	0.0443263	-1.71839	GPRC5A	0.57679
EEA1_S52	0.574067	0.109722	4.78044	6.1799e-06	0.00119985	3.71022	EEA1	0.574067
BIN2_S490	0.573705	0.0422474	4.2938	4.14494e-05	0.00382442	1.96472	BIN2	0.573705
ANO6_S277	0.573666	0.0491649	3.15056	0.00216326	0.04106	-1.60531	ANO6	0.573666
USP14_T235	0.572967	0.119041	3.32603	0.00124211	0.0294731	-1.1118	USP14	0.572967
EIF3M_S337	0.572958	0.000474227	4.18837	6.16138e-05	0.00496006	1.60274	EIF3M	0.572958
DOK3_S330	0.572636	0.0670825	4.01242	0.000117803	0.00710826	1.0124	DOK3	0.572636
DNAJB1_S151	0.571201	0.0807113	3.07478	0.00273167	0.0469138	-1.81179	DNAJB1	0.571201
SYNPO_S833;S839	0.570912	0.046732	3.50604	0.000688622	0.0202934	-0.583751	SYNPO	0.570912
44440_S253	0.57036	0.0884948	3.5611	0.00057261	0.0184257	-0.417986	44440	0.57036
MAP1B_S1260;S1265	0.570102	0.176969	3.50132	0.000699539	0.020447	-0.597872	MAP1B	0.570102
OVCA2_S161	0.569942	0.153742	3.44912	0.000831677	0.0227788	-0.753056	OVCA2	0.569942
MAP1B_S828;S832	0.569787	0.194289	3.76518	0.000284332	0.0120781	0.213346	MAP1B	0.569787
KNG1_S332	0.56948	0.0271546	3.85864	0.000204636	0.00989052	0.511096	KNG1	0.56948
MAP1B_Y1336	0.568898	0.00238144	3.50029	0.000701948	0.020485	-0.600957	MAP1B	0.568898
MTSS1_T607	0.568664	0.0577423	3.875	0.000193083	0.00955455	0.563772	MTSS1	0.568664
SCD_S198	0.566821	0.124124	3.50305	0.000695531	0.0204087	-0.592713	SCD	0.566821
TNFAIP3_S573	0.566123	0.0519381	3.17714	0.00199148	0.0391256	-1.53193	TNFAIP3	0.566123
ANXA1_T101	0.565936	0.0680309	3.52213	0.000652614	0.0197525	-0.535523	ANXA1	0.565936
ARHGAP4_S946	0.565802	0.0515052	4.12987	7.65738e-05	0.00556604	1.40453	ARHGAP4	0.565802
SSR3_S105	0.564457	0.0847423	4.36889	3.11416e-05	0.00325272	2.2262	SSR3	0.564457
HCLS1_S275	0.564065	0.066732	4.49762	1.89471e-05	0.00235988	2.68131	HCLS1	0.564065
TRA2A_S236	0.563668	0.0390103	4.19361	6.04195e-05	0.0049484	1.6206	TRA2A	0.563668
NFATC2_S217	0.563057	0.0136598	4.8965	3.85993e-06	0.000866672	4.14344	NFATC2	0.563057
GOLM1_S187.1	0.562487	0.104289	3.32232	0.00125702	0.0296353	-1.12245	GOLM1	0.562487
SAMHD1_S33	0.560464	0.0433918	5.2203	1.00637e-06	0.000415203	5.38334	SAMHD1	0.560464
INPP5F_S1069	0.559997	0.0840103	3.43399	0.00087416	0.0234764	-0.797692	INPP5F	0.559997
SYNC_S325	0.559866	0.0913608	4.46686	2.13521e-05	0.0025815	2.57178	SYNC	0.559866
LSP1_S305;S317;S321	0.559679	0.0784536	4.43315	2.43261e-05	0.00278788	2.45232	LSP1	0.559679
FLNA_S2180	0.559165	0.0154021	4.39099	2.86124e-05	0.0031041	2.30372	FLNA	0.559165
ARHGAP15_T213	0.558644	0.0946598	4.63436	1.10758e-05	0.00170826	3.17393	ARHGAP15	0.558644
PTPN12_S603;S606.1	0.558564	0.170515	5.69756	1.28555e-07	0.000127428	7.28656	PTPN12	0.558564
FILIP1L_S791	0.558184	0.0829691	4.51631	1.76164e-05	0.00221966	2.74807	FILIP1L	0.558184
FGA_S485	0.557545	0.177938	3.51013	0.000679307	0.0201268	-0.571524	FGA	0.557545
SPP1_Y194;T198	0.554333	0.0176907	3.38272	0.00103384	0.0260679	-0.947842	SPP1	0.554333
EEF1B2_S8	0.553549	0.042732	4.0776	9.28441e-05	0.0062539	1.22903	EEF1B2	0.553549
SLA_S230	0.553409	0.0345155	4.13775	7.43736e-05	0.00554125	1.43111	SLA	0.553409
TGM2_S215	0.553132	0.0699588	4.99746	2.55053e-06	0.000699274	4.52524	TGM2	0.553132
TGOLN2_S314	0.552614	0.0400928	5.51274	2.88105e-07	0.000216118	6.53959	TGOLN2	0.552614
MYLK_S1779	0.552327	0.17699	3.53092	0.000633692	0.0194564	-0.509091	MYLK	0.552327
ARHGAP9_S546	0.551868	0.116237	5.17318	1.2272e-06	0.000454585	5.20016	ARHGAP9	0.551868
RCSD1_S268	0.551712	0.111804	4.35022	3.34451e-05	0.00335207	2.16091	RCSD1	0.551712
MYO1G_S1010	0.551546	0.020866	4.00885	0.00011934	0.007168	1.00062	MYO1G	0.551546
CAV2_S36	0.551388	0.0745361	4.65448	1.02269e-05	0.00161506	3.24718	CAV2	0.551388
TRA2B_S264.2	0.550261	0.0221753	3.27533	0.00146107	0.0327609	-1.25656	TRA2B	0.550261
BIN2_S476	0.549749	0.0720206	3.42816	0.000891088	0.0238164	-0.81487	BIN2	0.549749
LUZP1_S440	0.549319	0.010866	3.20599	0.00181947	0.0368921	-1.45172	LUZP1	0.549319
AHNAK_S2387	0.548753	0.0982887	3.20595	0.00181968	0.0368921	-1.45182	AHNAK	0.548753
SAMSN1_Y172	0.548221	0.0441237	4.62713	1.13975e-05	0.0017416	3.14764	SAMSN1	0.548221
ARHGAP29_S949	0.547898	0.0887732	5.44939	3.78811e-07	0.000240443	6.28639	ARHGAP29	0.547898
ITPR3_S934	0.546902	0.130062	3.09331	0.00258107	0.0453572	-1.76166	ITPR3	0.546902
RIN2_S415	0.545295	0.132	5.07835	1.82421e-06	0.000602098	4.83432	RIN2	0.545295
VIM_S430	0.543237	0.0567938	3.8332	0.000223916	0.0105348	0.429522	VIM	0.543237
PHF3_S1927	0.543171	0.11899	5.33558	6.17091e-07	0.000295615	5.83521	PHF3	0.543171
KTN1_S1084	0.54292	0.131155	3.34878	0.00115419	0.0282814	-1.04625	KTN1	0.54292
TUT7_S132	0.542237	0.176289	4.8609	4.46221e-06	0.000975363	4.00992	TUT7	0.542237
FAM129B_S665	0.542149	0.0285567	4.18907	6.1453e-05	0.00495977	1.60512	FAM129B	0.542149
LMO7_S908	0.540267	0.0968144	4.90639	3.70713e-06	0.000852384	4.18065	LMO7	0.540267
SPP2_S96	0.539429	0.0414948	4.05192	0.000102002	0.00661431	1.14341	SPP2	0.539429
EHBP1_T694	0.539023	0.0611443	4.69023	8.8712e-06	0.00148631	3.37784	EHBP1	0.539023
SNTB2_S222	0.538916	0.135361	3.12347	0.00235242	0.0430638	-1.67958	SNTB2	0.538916
VIM_S56	0.538602	0.141577	3.88015	0.000189582	0.00950116	0.580358	VIM	0.538602
NHS_S1046	0.538593	0.101031	3.19164	0.00190321	0.0378875	-1.49169	NHS	0.538593
DOCK2_S1731	0.538545	0.0203608	3.97246	0.000136157	0.00774827	0.880795	DOCK2	0.538545
ARHGAP30_S709	0.538457	0.0776289	4.32512	3.68023e-05	0.00351344	2.07343	ARHGAP30	0.538457
ITPR3_S1832	0.537686	0.0629897	3.76123	0.000288282	0.0121988	0.200872	ITPR3	0.537686
TNS3_S776.1	0.537597	0.0733196	4.03242	0.000109533	0.00686552	1.0786	TNS3	0.537597
ERO1A_S121	0.536753	0.041268	3.20562	0.0018216	0.0369083	-1.45276	ERO1A	0.536753
TNC_S616	0.536265	0.100918	3.7013	0.000354959	0.0137509	0.0128968	TNC	0.536265
SVIL_S707	0.53595	0.0161959	4.09998	8.55084e-05	0.00594273	1.30399	SVIL	0.53595
SND1_T240	0.534815	0.116247	3.56131	0.000572205	0.0184257	-0.417349	SND1	0.534815
MAPK3_T202;Y204	0.534379	0.0743608	3.3498	0.0011504	0.0282516	-1.04332	MAPK3	0.534379
NUMA1_S1225	0.534236	0.245289	3.49607	0.000711892	0.0206655	-0.613583	NUMA1	0.534236
MAP1B_S1797	0.533897	0.0687629	3.88431	0.000186793	0.00943722	0.593797	MAP1B	0.533897
CLDN23_S204	0.531951	0.018134	4.27055	4.52582e-05	0.00403728	1.88439	CLDN23	0.531951
SH3BP1_S262	0.531788	0.0930309	5.73651	1.08285e-07	0.000119135	7.44548	SH3BP1	0.531788
MYLK_T1774;S1776;S1779	0.531573	0.148443	3.415	0.000930378	0.0244102	-0.853504	MYLK	0.531573
FAM83H_S892	0.531076	0.040567	3.56113	0.000572549	0.0184257	-0.417889	FAM83H	0.531076
LCP2_T428.2	0.530935	0.0383711	4.68408	9.09123e-06	0.00150564	3.35532	LCP2	0.530935
TAGLN_S181	0.530188	0.0246392	3.35108	0.00114565	0.0281558	-1.03962	TAGLN	0.530188
TLN1_T2270	0.529802	0.0713196	4.41892	2.56987e-05	0.00288507	2.40205	TLN1	0.529802
LMNA_S390	0.529209	0.0500825	4.28192	4.33564e-05	0.00393138	1.92362	LMNA	0.529209
MAP1B_T1788	0.529097	0.0695052	4.19225	6.07279e-05	0.0049491	1.61595	MAP1B	0.529097
VIM_S72	0.528639	0.139711	3.54419	0.000606117	0.0190166	-0.469112	VIM	0.528639
TTR_S72	0.528491	0.0549072	5.23012	9.65498e-07	0.00041386	5.42163	TTR	0.528491
VTN_S407	0.52825	0.0195979	3.08205	0.0026716	0.0462638	-1.79214	VTN	0.52825
NFATC2_S236	0.527694	0.0335464	4.10412	8.42124e-05	0.00592647	1.3179	NFATC2	0.527694
CDC26_T7	0.527242	0.127485	3.26319	0.00151864	0.0333938	-1.29098	CDC26	0.527242
MAP1B_S1891	0.526606	0.0993299	5.40527	4.57977e-07	0.000260392	6.11088	MAP1B	0.526606
FAM129A_S602;S622	0.526581	0.144546	4.51626	1.76196e-05	0.00221966	2.74791	FAM129A	0.526581
SP100_S157	0.526525	0.060268	4.88378	4.06544e-06	0.000900563	4.09567	SP100	0.526525
PTPRC_S975	0.526471	0.0618866	4.20936	5.69648e-05	0.00472407	1.67433	PTPRC	0.526471
FOSL2_S200	0.526269	0.0446804	4.83517	4.95357e-06	0.00101331	3.91376	FOSL2	0.526269
FES_T421	0.526144	0.0667423	4.92778	3.3965e-06	0.000812355	4.26126	FES	0.526144
SPATS2L_S165	0.526065	0.0325361	3.88695	0.000185045	0.00936748	0.602324	SPATS2L	0.526065
ARHGAP15_S243	0.525637	0.0793196	3.12623	0.00233249	0.0428256	-1.67205	ARHGAP15	0.525637
ARHGAP45_S89	0.525535	0.0682474	4.48811	1.9661e-05	0.00242254	2.6474	ARHGAP45	0.525535
GOLM1_S187	0.524659	0.0747629	3.27574	0.00145916	0.0327594	-1.2554	GOLM1	0.524659
EIF3A_S492	0.524235	0.141299	4.14858	7.14474e-05	0.00541338	1.4677	EIF3A	0.524235
RPL34_S12	0.521654	0.130474	3.73179	0.00031939	0.0128867	0.108256	RPL34	0.521654
XYLB_S354	0.521356	0.0459072	3.32264	0.00125573	0.0296259	-1.12153	XYLB	0.521356
PLEKHA4_S313	0.521239	0.0156186	4.70328	8.42115e-06	0.00144765	3.42569	PLEKHA4	0.521239
CAPS_S126	0.520929	0.0966289	3.68553	0.000374797	0.0142656	-0.0361864	CAPS	0.520929
PTPN12_S332	0.520411	0.162742	5.64963	1.58666e-07	0.000134281	7.0917	PTPN12	0.520411
MICALL2_S712	0.519777	0.121485	4.96865	2.87197e-06	0.000734214	4.41583	MICALL2	0.519777
SQSTM1_S28.1	0.519777	0.0184845	4.06162	9.84453e-05	0.0064856	1.17571	SQSTM1	0.519777
NUCB1_S369	0.519452	0.00927835	4.04732	0.000103731	0.00664907	1.12811	NUCB1	0.519452
FLNA_S1338	0.518741	0.0697113	3.84149	0.000217451	0.0103717	0.456057	FLNA	0.518741
TGFB1I1_S164	0.516875	0.0762474	3.50125	0.000699722	0.020447	-0.598105	TGFB1I1	0.516875
CDK12_S102;S105	0.516767	0.0654433	3.99756	0.000124334	0.00735573	0.963345	CDK12	0.516767
PRKAR1A_S83.1	0.516358	0.0272784	6.91984	4.75732e-10	3.58071e-06	12.4795	PRKAR1A	0.516358
MICALL2_S153	0.51624	0.0350309	3.52393	0.000648692	0.0197408	-0.530109	MICALL2	0.51624
ERRFI1_S251	0.515664	0.0949485	4.06195	9.83273e-05	0.0064856	1.1768	ERRFI1	0.515664
CLIC1_S211	0.515399	0.201794	3.20915	0.00180149	0.0366358	-1.4429	CLIC1	0.515399
C3AR1_S459	0.514974	0.0324124	4.63221	1.11705e-05	0.00171486	3.16611	C3AR1	0.514974
LMNA_S429	0.514515	0.11668	3.78871	0.000261869	0.0115918	0.287784	LMNA	0.514515
MAP1B_S1764	0.51421	0.0854433	3.55203	0.000590366	0.0187904	-0.445443	MAP1B	0.51421
KNG1_S329;S332	0.51392	0.0945052	3.51913	0.000659197	0.0198698	-0.544538	KNG1	0.51392
CRYBG3_S941	0.512863	0.0597835	5.66157	1.50574e-07	0.000130786	7.14017	CRYBG3	0.512863
ARHGAP29_S913	0.511814	0.0886701	5.3275	6.38727e-07	0.000301169	5.80336	ARHGAP29	0.511814
PML_S518;S527	0.511551	0.0363918	4.32492	3.68311e-05	0.00351344	2.07271	PML	0.511551
PSMB10_S230	0.511201	0.103402	4.07839	9.25736e-05	0.00625182	1.23169	PSMB10	0.511201
SLC4A7_S35	0.511096	0.122495	3.40834	0.000950892	0.0247311	-0.873025	SLC4A7	0.511096
FMNL1_S1031	0.511024	0.100979	4.18904	6.146e-05	0.00495977	1.60502	FMNL1	0.511024
FMNL1_S624	0.510547	0.117093	3.40639	0.000956991	0.0248126	-0.878746	FMNL1	0.510547
OPTN_S526	0.510398	0.0983299	3.95282	0.000146153	0.00810217	0.816444	OPTN	0.510398
MSR1_S45	0.510184	0.0967216	4.12264	7.86508e-05	0.0056803	1.38015	MSR1	0.510184
UBASH3B_S377	0.509648	0.0707216	4.6087	1.22587e-05	0.00180558	3.08076	UBASH3B	0.509648
SNX1_S188	0.509561	0.0839072	4.47002	2.10925e-05	0.00255948	2.58299	SNX1	0.509561
FLNA_T2336	0.50738	0.111701	3.13381	0.00227845	0.0422249	-1.65128	FLNA	0.50738
WDR26_S121	0.507275	0.0207732	5.97138	3.80654e-08	5.98279e-05	8.4142	WDR26	0.507275
SQSTM1_S328;S332	0.506791	0.000257732	3.95944	0.000142707	0.00798793	0.838114	SQSTM1	0.506791
PALLD_S897	0.506218	0.0770515	3.0619	0.00284107	0.0479655	-1.84648	PALLD	0.506218
PDLIM4_S165	0.505629	0.0255876	5.36634	5.41108e-07	0.000288061	5.95667	PDLIM4	0.505629
MAP1B_S1501	0.505507	0.0695258	3.94596	0.000149805	0.0081857	0.794029	MAP1B	0.505507
GOLGA4_S1536	0.505184	0.118196	3.05497	0.00290161	0.0485651	-1.86509	GOLGA4	0.505184
MAP1B_S601	0.504297	0.191206	3.30488	0.00132942	0.0308356	-1.1724	MAP1B	0.504297
CD276_S523	0.504152	0.0272165	4.67999	9.24069e-06	0.00150989	3.34034	CD276	0.504152
FKBP15_S295	0.50377	0.0837526	5.00043	2.51956e-06	0.000699274	4.53651	FKBP15	0.50377
APOE_S173	0.503712	0.0705773	3.70365	0.000352085	0.0136878	0.0202364	APOE	0.503712
MAP1B_S1782	0.503275	0.0207732	3.84462	0.000215057	0.0102872	0.466087	MAP1B	0.503275
CEBPB_T226	0.502978	0.0471649	4.17486	6.47963e-05	0.00517406	1.5568	CEBPB	0.502978
PALLD_S777	0.502662	0.0485052	3.53571	0.000623609	0.0193085	-0.49468	PALLD	0.502662
BIN2_S457	0.502327	0.111711	4.55852	1.49347e-05	0.00200854	2.89954	BIN2	0.502327
SQSTM1_S332	0.501323	0.091433	4.89712	3.85012e-06	0.000866672	4.14579	SQSTM1	0.501323
LUZP1_S611	0.501254	0.116753	4.59975	1.26991e-05	0.00180558	3.04836	LUZP1	0.501254
PI4K2A_S462	0.50122	0.0814021	4.59902	1.27357e-05	0.00180558	3.04572	PI4K2A	0.50122
MNDA_S227	0.500865	0.0616186	3.51034	0.000678824	0.0201268	-0.570885	MNDA	0.500865
TPD52L2_S96	0.500579	0.0605155	4.47962	2.03206e-05	0.00249331	2.61716	TPD52L2	0.500579
RAB3GAP1_S539	0.4999	0.0734433	4.36708	3.13591e-05	0.00325384	2.21984	RAB3GAP1	0.4999
LSP1_T303;S305;S317.1	0.499875	0.0196598	4.0183	0.000115313	0.00702217	1.03183	LSP1	0.499875
LMNA_S406;S407	0.499608	0.147567	4.5394	1.60964e-05	0.00210861	2.83083	LMNA	0.499608
LSP1_S305	0.499406	0.170402	3.83912	0.000219282	0.0104288	0.448465	LSP1	0.499406
MAP1B_S1785;T1788	0.498332	0.0334845	4.23055	5.26159e-05	0.00448713	1.74682	MAP1B	0.498332
SRSF6_S316	0.498185	0.137619	3.1748	0.00200607	0.0392838	-1.53841	SRSF6	0.498185
EIF4H_S13	0.497962	0.0804021	3.54115	0.000612329	0.0190719	-0.478275	EIF4H	0.497962
TNKS1BP1_S228;T239	0.497758	0.062299	3.51148	0.000676241	0.0201268	-0.567461	TNKS1BP1	0.497758
SSR3_S105.1	0.497661	0.092	4.62542	1.14748e-05	0.00174534	3.14143	SSR3	0.497661
CAST_S456	0.497295	0.00373196	3.94725	0.000149111	0.00817534	0.798249	CAST	0.497295
FLNA_S2152.1	0.497178	0.0584433	3.47273	0.000769242	0.021645	-0.683095	FLNA	0.497178
FHOD1_S357	0.496587	0.213082	3.3169	0.00127912	0.0299635	-1.13799	FHOD1	0.496587
SLC4A7_S93	0.495972	0.0229175	3.83483	0.000222636	0.0104976	0.434715	SLC4A7	0.495972
MTDH_S298	0.495185	0.0470619	4.76257	6.64059e-06	0.00124504	3.64409	MTDH	0.495185
GOLIM4_S364	0.494857	0.0809794	3.60239	0.000498006	0.0169454	-0.29238	GOLIM4	0.494857
EHBP1_S666	0.493835	0.0615258	3.82634	0.000229409	0.0106666	0.407573	EHBP1	0.493835
MAP1B_S992;S995.1	0.493788	0.0578351	4.24725	4.94132e-05	0.00430325	1.80416	MAP1B	0.493788
TRPM2_S38	0.493588	0.118546	3.87944	0.000190061	0.00950116	0.578072	TRPM2	0.493588
CAVIN1_S300	0.493096	0.00140206	3.91821	0.000165493	0.00868403	0.703627	CAVIN1	0.493096
FILIP1L_S929	0.492808	0.0733608	3.65675	0.000413741	0.0152046	-0.125359	FILIP1L	0.492808
PEBP1_T42	0.491713	0.0684742	3.49247	0.000720452	0.0207411	-0.62431	PEBP1	0.491713
PML_T409	0.491696	0.102278	3.43247	0.00087854	0.0235749	-0.802169	PML	0.491696
VCL_S566	0.491319	0.026567	4.22332	5.40625e-05	0.00455201	1.72206	VCL	0.491319
DTX3L_S221	0.490141	0.0526804	4.6659	9.77315e-06	0.00158124	3.28887	DTX3L	0.490141
TLN1_S425	0.489871	0.117794	4.92178	3.48101e-06	0.000818859	4.23862	TLN1	0.489871
SAMHD1_T592	0.488738	0.0627423	3.43064	0.000883847	0.0236596	-0.807564	SAMHD1	0.488738
DOCK8_S904	0.488621	0.0883918	4.05869	9.95069e-05	0.00650901	1.16595	DOCK8	0.488621
CALD1_S73	0.488311	0.0304433	5.23024	9.64993e-07	0.00041386	5.42211	CALD1	0.488311
FLNA_S959	0.487388	0.0962062	4.04702	0.000103845	0.00664907	1.12711	FLNA	0.487388
CTAGE15_S140	0.487076	0.0583196	3.17314	0.00201649	0.0393843	-1.543	CTAGE15	0.487076
CALU_S77	0.486062	0.00249485	4.09356	8.75521e-05	0.0060203	1.28247	CALU	0.486062
ARHGAP30_S630	0.486025	0.111289	3.57238	0.000551238	0.0180677	-0.383773	ARHGAP30	0.486025
ARHGAP24_S415	0.485122	0.162103	3.31185	0.00130001	0.030281	-1.15245	ARHGAP24	0.485122
LMO7_S753	0.484529	0.0268454	4.39454	2.82257e-05	0.0030804	2.31618	LMO7	0.484529
TBC1D2B_S155	0.483717	0.119206	5.97604	3.72767e-08	5.98279e-05	8.43361	TBC1D2B	0.483717
RAI14_T300	0.48361	0.0984021	3.29018	0.00139346	0.0317555	-1.21435	RAI14	0.48361
MAP1B_S1782;S1785	0.483326	0.102196	4.37258	3.0705e-05	0.00322794	2.23912	MAP1B	0.483326
GRAP2_T262	0.48316	0.0902165	3.56635	0.000562566	0.0182937	-0.402071	GRAP2	0.48316
LCP1_S5	0.480547	0.198959	3.53971	0.000615295	0.0191228	-0.482619	LCP1	0.480547
FAM129B_S574;S596	0.480269	0.0644433	3.42363	0.000904417	0.0239384	-0.828166	FAM129B	0.480269
LMNB1_S23	0.479634	0.176227	3.61499	0.000477134	0.0165423	-0.253826	LMNB1	0.479634
PDLIM3_S89	0.478969	0.0114536	3.72751	0.000324171	0.0129849	0.0948326	PDLIM3	0.478969
CALD1_S493	0.478672	0.039866	4.72858	7.61084e-06	0.00135056	3.51869	CALD1	0.478672
NFATC3_S240;S244	0.478119	0.0197113	3.42729	0.000893623	0.0238247	-0.817415	NFATC3	0.478119
TNKS1BP1_S882	0.477965	0.151155	3.65282	0.000419354	0.0153457	-0.137509	TNKS1BP1	0.477965
INPP5D_S289	0.476919	0.142897	4.39405	2.82785e-05	0.0030804	2.31447	INPP5D	0.476919
DEF6_T595;S597	0.47686	0.127742	3.42621	0.000896798	0.0238609	-0.820591	DEF6	0.47686
SQSTM1_S365;S366	0.47658	0.0903505	4.83829	4.89135e-06	0.00100903	3.92539	SQSTM1	0.47658
SPP1_S267;S271;S276.1	0.476549	0.0338144	3.07285	0.00274777	0.0470328	-1.81698	SPP1	0.476549
PML_S504;S505	0.476085	0.128309	4.11699	8.03089e-05	0.00574984	1.36114	PML	0.476085
SIPA1_S79	0.475713	0.0423711	3.7879	0.000262613	0.0116035	0.285219	SIPA1	0.475713
LIMK2_S272	0.475131	0.0475773	4.47295	2.08541e-05	0.00253989	2.59341	LIMK2	0.475131
TNS3_S660	0.473132	0.157546	4.13012	7.65031e-05	0.00556604	1.40538	TNS3	0.473132
LRRFIP1_S521	0.472452	0.0675155	4.37817	3.00551e-05	0.00319999	2.2587	LRRFIP1	0.472452
RPS6KA3_S415	0.472217	0.0318969	3.61809	0.000472141	0.016473	-0.244351	RPS6KA3	0.472217
CRYBG3_S1280	0.472184	0.0195052	4.24269	5.0269e-05	0.0043434	1.78848	CRYBG3	0.472184
CERS2_S349	0.471638	0.0489794	3.7451	0.000304952	0.0125346	0.150056	CERS2	0.471638
ALB_S89	0.470536	0.0034433	4.03819	0.000107248	0.00677451	1.09777	ALB	0.470536
DENND4C_S1848	0.469974	0.0136804	4.0426	0.000105539	0.00671283	1.11239	DENND4C	0.469974
PLEC_S2039	0.469833	0.173526	3.69725	0.000359957	0.013847	0.000274281	PLEC	0.469833
LMNA_S390;S392	0.469469	0.0171959	3.69888	0.000357934	0.0138249	0.00536172	LMNA	0.469469
IL10RB_S261	0.468813	0.0679691	4.14834	7.15092e-05	0.00541338	1.46691	IL10RB	0.468813
MCM3_S205	0.467734	0.082299	3.79426	0.000256815	0.0114857	0.30542	MCM3	0.467734
AKAP12_S887	0.467678	0.134021	4.20284	5.83728e-05	0.00480462	1.65204	AKAP12	0.467678
SERPINC1_S68.1	0.467502	0.0975567	3.53147	0.000632535	0.0194564	-0.50745	SERPINC1	0.467502
FLNA_T2599	0.467357	0.0705876	3.73071	0.000320594	0.0128929	0.104856	FLNA	0.467357
TANC1_S465	0.467041	0.0139278	4.02922	0.000110814	0.00691406	1.06802	TANC1	0.467041
HP1BP3_S431	0.46657	0.113753	3.38729	0.00101856	0.0258751	-0.934529	HP1BP3	0.46657
AHNAK_S511	0.465463	0.0874639	3.13654	0.0022593	0.041963	-1.64381	AHNAK	0.465463
PTPN12_T379	0.465282	0.0872062	5.03732	2.16303e-06	0.000644853	4.67719	PTPN12	0.465282
PYGL_S430	0.465143	0.132948	3.53277	0.000629785	0.0193906	-0.503535	PYGL	0.465143
MAP1B_S1852;T1853	0.464977	0.13099	3.12068	0.00237274	0.0432607	-1.6872	MAP1B	0.464977
AKAP12_T646;T649;S651	0.46438	0.0559588	3.62273	0.000464739	0.0163009	-0.230117	AKAP12	0.46438
CEP55_S428	0.464065	0.122237	4.37255	3.07087e-05	0.00322794	2.23901	CEP55	0.464065
PRPF40A_S858	0.463888	0.132835	3.15337	0.00214448	0.0407957	-1.59758	PRPF40A	0.463888
RCSD1_S267;S268	0.46239	0.170454	3.55632	0.000581909	0.0185929	-0.432471	RCSD1	0.46239
PPFIBP1_S794	0.462325	0.0476082	4.78787	5.99746e-06	0.00117434	3.73779	PPFIBP1	0.462325
NES_S548	0.461878	0.032299	3.20922	0.00180106	0.0366358	-1.44268	NES	0.461878
TNFAIP3_S573;S575	0.461376	0.0796495	4.22208	5.43136e-05	0.00456151	1.71783	TNFAIP3	0.461376
SKAP2_S286	0.460935	0.0240103	3.52165	0.000653666	0.0197572	-0.53697	SKAP2	0.460935
FLNC_S2152	0.46058	0.160247	3.05297	0.00291924	0.0488278	-1.87044	FLNC	0.46058
CAPZA1_T63	0.460162	0.0185155	4.9712	2.84207e-06	0.000732853	4.42548	CAPZA1	0.460162
PLEKHO2_S390	0.46001	0.0738763	4.98162	2.72266e-06	0.000719123	4.46504	PLEKHO2	0.46001
EIF4G2_S479	0.460009	0.135959	3.1049	0.00249089	0.0444967	-1.7302	EIF4G2	0.460009
ZBTB38_S130	0.459924	0.0290412	3.54632	0.000601798	0.0189279	-0.462684	ZBTB38	0.459924
TTC7A_S53	0.459537	0.00282474	3.82732	0.000228611	0.0106576	0.410726	TTC7A	0.459537
SVIL_S968	0.459224	0.035	4.31589	3.81179e-05	0.00360493	2.04131	SVIL	0.459224
LMO7_T880	0.45911	0.101546	4.11091	8.21308e-05	0.00581718	1.3407	LMO7	0.45911
MYH9_S1943.2	0.458474	0.0483918	4.97962	2.74524e-06	0.000719123	4.45743	MYH9	0.458474
TSC22D4_S279	0.458422	0.153907	3.63892	0.000439771	0.0157944	-0.180359	TSC22D4	0.458422
RUNX2_S28	0.458281	0.0857113	4.40061	2.75744e-05	0.00303416	2.33755	RUNX2	0.458281
PRPF40A_S858;S861.1	0.457423	0.0413196	3.47227	0.000770408	0.0216593	-0.684453	PRPF40A	0.457423
AKAP12_S1226	0.45723	0.0667216	3.87581	0.00019253	0.00955455	0.566367	AKAP12	0.45723
MAP1B_T1302	0.456524	0.0409278	4.28313	4.31576e-05	0.00393138	1.92781	MAP1B	0.456524
FERMT3_S8	0.455979	0.0753814	3.73943	0.000311019	0.0126891	0.132255	FERMT3	0.455979
LILRB4_S348	0.45577	0.157485	3.21788	0.00175267	0.0361726	-1.41848	LILRB4	0.45577
REEP4_S152	0.455713	0.103268	5.0445	2.09966e-06	0.000644853	4.70461	REEP4	0.455713
RIN2_S415.1	0.455709	0.0794742	3.3474	0.00115935	0.0283447	-1.05024	RIN2	0.455709
NAIP_S982	0.455204	0.0529691	3.44004	0.000856925	0.0231643	-0.779854	NAIP	0.455204
ARHGAP15_S43	0.454242	0.143608	3.03963	0.00303984	0.0496945	-1.90616	ARHGAP15	0.454242
BICC1_S803	0.454116	0.0486907	4.17379	6.50559e-05	0.00517406	1.55315	BICC1	0.454116
NCK1_T348	0.453928	0.0508454	3.06195	0.00284062	0.0479655	-1.84634	NCK1	0.453928
FAM129B_S696	0.453612	0.0891649	5.48407	3.26162e-07	0.000224277	6.42481	FAM129B	0.453612
ARHGAP29_S190	0.453579	0.0177526	4.60066	1.26535e-05	0.00180558	3.05166	ARHGAP29	0.453579
INPP5D_S243	0.453186	0.127825	3.17151	0.00202674	0.0394658	-1.5475	INPP5D	0.453186
ARHGEF1_S646	0.452977	0.0429485	3.10022	0.00252698	0.0447987	-1.74293	ARHGEF1	0.452977
MAP1B_S1835	0.452754	0.0857526	3.71061	0.000343719	0.0134659	0.0419498	MAP1B	0.452754
CD163_S1085	0.45204	0.132412	3.16608	0.00206131	0.0398569	-1.56251	CD163	0.45204
MAP1B_S1793	0.451694	0.0741753	3.60602	0.000491905	0.0168772	-0.281283	MAP1B	0.451694
BICC1_S679	0.451002	0.0337423	3.61601	0.000475481	0.0165142	-0.250701	BICC1	0.451002
ZNF800_S647	0.450926	0.0884124	3.29304	0.00138076	0.0316299	-1.20618	ZNF800	0.450926
FKBP15_S956	0.450908	0.034299	4.98931	2.63779e-06	0.000707829	4.49423	FKBP15	0.450908
CAV1_S9	0.450603	0.141062	3.54615	0.000602143	0.0189279	-0.463199	CAV1	0.450603
MAP3K20_S648	0.450591	0.0356598	4.82034	5.26014e-06	0.00106513	3.85849	MAP3K20	0.450591
GOLGA3_S22	0.450503	0.0699485	4.3606	3.21452e-05	0.00329498	2.19718	GOLGA3	0.450503
FNDC3B_S393	0.449679	0.034866	4.57742	1.38661e-05	0.00189488	2.96767	FNDC3B	0.449679
MTHFD1_S490	0.448671	0.0367732	3.1728	0.00201859	0.0394001	-1.54393	MTHFD1	0.448671
LCP2_T428.1	0.447984	0.0550722	4.35936	3.22986e-05	0.00330046	2.19283	LCP2	0.447984
ABCA1_S1145	0.447857	0.0592577	3.42112	0.000911894	0.0240977	-0.835538	ABCA1	0.447857
PRRC2A_S18	0.447781	0.0889072	3.75129	0.000298447	0.0124062	0.169546	PRRC2A	0.447781
TNS1_S1269	0.447603	0.020567	4.36084	3.21158e-05	0.00329498	2.19802	TNS1	0.447603
VCL_S434	0.447508	0.0411856	4.16064	6.83182e-05	0.00526849	1.50853	VCL	0.447508
RIN1_S611	0.447315	0.0725258	4.11175	8.18772e-05	0.0058117	1.34352	RIN1	0.447315
RAI14_T252	0.447028	0.0924433	3.87295	0.000194498	0.00958147	0.557152	RAI14	0.447028
PHLDB2_S513	0.446794	0.0718041	4.60462	1.24577e-05	0.00180558	3.06598	PHLDB2	0.446794
ZFP36_S192	0.446682	0.0602062	4.73187	7.51141e-06	0.00134146	3.53078	ZFP36	0.446682
SLC4A7_S565	0.446193	0.0849588	3.62362	0.000463328	0.0162687	-0.227379	SLC4A7	0.446193
PML_S518	0.446005	0.0760722	3.76847	0.000281087	0.0120176	0.223726	PML	0.446005
PPFIBP1_S636	0.445999	0.0743402	4.55406	1.51981e-05	0.00203088	2.88351	PPFIBP1	0.445999
FLNA_S2152	0.445891	0.0965773	3.60717	0.000489989	0.0168567	-0.277769	FLNA	0.445891
RALGAPA2_S820;S821	0.445783	0.0428144	5.60593	1.92087e-07	0.000154635	6.91475	RALGAPA2	0.445783
SULF2_S838	0.445597	0.0458247	3.37723	0.00105248	0.0264168	-0.96382	SULF2	0.445597
LSP1_S380	0.444898	0.127742	3.73644	0.000314269	0.0127586	0.12286	LSP1	0.444898
VCL_T604	0.444839	0.138608	4.13306	7.56767e-05	0.00556604	1.41527	VCL	0.444839
DYSF_T192	0.444645	0.0870103	3.58049	0.000536343	0.0177202	-0.359129	DYSF	0.444645
WARS_T453	0.444364	0.0346186	3.76873	0.000280831	0.0120176	0.224551	WARS	0.444364
AHNAK_S135	0.444222	0.121505	3.20351	0.00183366	0.0370488	-1.45862	AHNAK	0.444222
JUN_S63	0.444113	0.0608041	3.42446	0.000901971	0.023912	-0.825741	JUN	0.444113
ZC3HAV1_S631	0.444043	0.115206	3.78534	0.00026498	0.0116148	0.277099	ZC3HAV1	0.444043
PCM1_S1030	0.443596	0.0778969	3.99873	0.000123806	0.00734951	0.967216	PCM1	0.443596
NDRG1_S364;S367	0.443302	0.0121237	5.05598	2.00193e-06	0.000629293	4.74857	NDRG1	0.443302
ZNF395_S447	0.443257	0.0613093	3.75831	0.000291232	0.0122451	0.191669	ZNF395	0.443257
MAP1B_S1265;T1270	0.443239	0.0552165	3.52294	0.000650851	0.0197445	-0.533093	MAP1B	0.443239
ATP11C_S1108	0.443234	0.159443	3.60251	0.000497804	0.0169454	-0.292015	ATP11C	0.443234
NDC80_S55	0.442587	0.0448247	3.18004	0.00197353	0.038796	-1.5239	NDC80	0.442587
FAM198B_S200	0.442196	0.0987732	3.50162	0.000698839	0.020447	-0.596973	FAM198B	0.442196
CEBPD_S191	0.441201	0.112021	3.2879	0.00140364	0.0319067	-1.22083	CEBPD	0.441201
MAP1B_S2087	0.441024	0.126619	3.7873	0.000263159	0.0116121	0.28334	MAP1B	0.441024
MICALL1_S740	0.440889	0.083134	3.26202	0.00152429	0.0334736	-1.29429	MICALL1	0.440889
VCL_S721.1	0.440784	0.0532474	3.54924	0.000595926	0.0188246	-0.45387	VCL	0.440784
CD44_S686	0.440778	0.00753608	3.73026	0.000321091	0.0128929	0.103457	CD44	0.440778
NCF4_S161	0.440195	0.0888247	4.01747	0.000115661	0.00703037	1.02909	NCF4	0.440195
EMD_S49	0.439889	0.0626289	4.35713	3.25749e-05	0.00331842	2.18503	EMD	0.439889
EIF4EBP1_T70;T82	0.438662	0.0201753	4.27613	4.43155e-05	0.00399187	1.90362	EIF4EBP1	0.438662
MAP3K20_S637	0.438631	0.0166392	3.96127	0.000141768	0.00798793	0.844109	MAP3K20	0.438631
SYNJ1_S1604	0.437968	0.0618247	4.65698	1.01259e-05	0.00161506	3.25629	SYNJ1	0.437968
DENND1C_S711	0.437011	0.0341959	3.38823	0.00101543	0.0258208	-0.931778	DENND1C	0.437011
FKBP15_S1100;S1114	0.436923	0.0464639	4.13273	7.57684e-05	0.00556604	1.41417	FKBP15	0.436923
FRMD8_S21;S24	0.436818	0.103557	3.33663	0.0012004	0.0289622	-1.08131	FRMD8	0.436818
PXN_S336	0.436693	0.0776392	4.05265	0.000101731	0.00660969	1.14583	PXN	0.436693
LPIN2_S303	0.435554	0.0488969	3.54079	0.000613078	0.0190719	-0.479375	LPIN2	0.435554
EHBP1_S428;S436	0.434803	0.0612887	4.12329	7.84613e-05	0.00567916	1.38234	EHBP1	0.434803
ARHGEF2_S174	0.434538	0.0321546	3.71842	0.000334552	0.013283	0.0663624	ARHGEF2	0.434538
LPIN3_S412	0.43387	0.0445464	3.04506	0.00299021	0.049249	-1.89164	LPIN3	0.43387
SLC26A2_S12;S16	0.433669	0.0152784	3.91698	0.000166221	0.00870839	0.699643	SLC26A2	0.433669
ZC3HAV1_S378	0.43292	0.0205876	4.73162	7.51891e-06	0.00134146	3.52986	ZC3HAV1	0.43292
SVIL_S1322	0.432617	0.0563093	5.43399	4.04792e-07	0.000244164	6.22504	SVIL	0.432617
MAP1B_Y1872;S1881	0.432394	0.099134	3.69872	0.000358126	0.0138249	0.00487885	MAP1B	0.432394
OPTN_S177	0.432034	0.0175567	3.94226	0.00015181	0.00824121	0.781957	OPTN	0.432034
SVIL_S914	0.431294	0.0474742	3.47044	0.000775102	0.0217724	-0.6899	SVIL	0.431294
PLXDC2_S86	0.430489	0.0564845	3.90651	0.000172566	0.00891005	0.665652	PLXDC2	0.430489
PSD4_S1022	0.430424	0.0616392	4.04692	0.000103883	0.00664907	1.12678	PSD4	0.430424
CPD_T1368	0.429921	0.106052	3.75019	0.000299595	0.0124226	0.166076	CPD	0.429921
MAP1B_S1973	0.429314	0.0744742	3.61743	0.000473202	0.0164752	-0.246373	MAP1B	0.429314
VAMP8_T48	0.429239	0.0381237	3.28486	0.00141734	0.0321297	-1.22949	VAMP8	0.429239
COL16A1_S260	0.429083	0.0696907	3.78857	0.000261997	0.0115918	0.287344	COL16A1	0.429083
ABCA1_S1145.1	0.428204	0.0553299	3.83549	0.000222111	0.0104975	0.436851	ABCA1	0.428204
DOK3_S389	0.428003	0.0510825	3.81521	0.000238583	0.0109279	0.372071	DOK3	0.428003
CAMSAP1_S722	0.427088	0.0494124	6.45331	4.22803e-09	1.16053e-05	10.4524	CAMSAP1	0.427088
MICALL2_S494	0.426537	0.0571753	3.589	0.000521138	0.0173744	-0.333249	MICALL2	0.426537
CCDC88B_S597	0.425938	0.0722268	3.90624	0.000172734	0.00891005	0.664768	CCDC88B	0.425938
MAP1B_S1779;S1782;T1788.1	0.425679	0.0897835	3.75999	0.000289536	0.0122106	0.19695	MAP1B	0.425679
IGFBP2_S145	0.425621	0.029567	3.04884	0.00295613	0.0490997	-1.88152	IGFBP2	0.425621
DAB2_S401	0.425611	0.0120619	4.61331	1.20375e-05	0.00180558	3.09748	DAB2	0.425611
AHNAK_S5790;T5796;T5798	0.424399	0.0448247	3.34609	0.00116429	0.0284234	-1.05403	AHNAK	0.424399
AHNAK2_S4419	0.423688	0.0583196	3.13543	0.0022671	0.0420423	-1.64686	AHNAK2	0.423688
NCF2_T233	0.42346	0.0263505	3.32914	0.0012297	0.0292629	-1.10284	NCF2	0.42346
FN1_S2475.2	0.421315	0.00241237	3.8227	0.000232373	0.0107419	0.395947	FN1	0.421315
AKAP13_S2713	0.42094	0.0725567	3.48727	0.000733029	0.0209838	-0.639839	AKAP13	0.42094
VIM_S412.1	0.420202	0.0393918	3.31327	0.00129412	0.0301651	-1.1484	VIM	0.420202
SAMSN1_S91	0.419935	0.0213196	3.2602	0.00153315	0.0336223	-1.29944	SAMSN1	0.419935
RIPK3_S316	0.419565	0.0612577	3.79589	0.00025535	0.0114668	0.310596	RIPK3	0.419565
CAST_S326.3	0.418816	0.034567	3.99195	0.000126887	0.0074256	0.944869	CAST	0.418816
DOCK8_S1245	0.418193	0.0827732	3.51286	0.000673143	0.0201268	-0.563339	DOCK8	0.418193
EHBP1_S1035	0.418091	0.0587216	4.07574	9.34795e-05	0.00628206	1.22282	EHBP1	0.418091
PPP1R12A_S610	0.418084	0.0250928	3.3205	0.00126441	0.0297674	-1.12767	PPP1R12A	0.418084
TICAM2_S22	0.417781	0.0397526	4.16513	6.71855e-05	0.00521771	1.52378	TICAM2	0.417781
DTNBP1_S297;S300	0.417511	0.081866	3.93221	0.000157389	0.00851604	0.749195	DTNBP1	0.417511
OXSR1_S359	0.417505	0.0841753	3.43088	0.00088316	0.0236596	-0.806867	OXSR1	0.417505
FAM129A_T584	0.416997	0.0587938	4.36674	3.13996e-05	0.00325384	2.21865	FAM129A	0.416997
PTPN12_T509.1	0.416665	0.0468763	4.11491	8.09285e-05	0.00576917	1.35413	PTPN12	0.416665
ITSN2_S887;S889	0.416517	0.109052	5.03634	2.17182e-06	0.000644853	4.67345	ITSN2	0.416517
MTDH_S311	0.416483	0.074701	3.64904	0.000424812	0.015459	-0.149167	MTDH	0.416483
MAP1B_S1779;S1782;T1788	0.416069	0.0618041	3.17242	0.00202102	0.0394242	-1.545	MAP1B	0.416069
BIN2_S494	0.416002	0.0530619	3.75427	0.000295365	0.0123227	0.17893	BIN2	0.416002
RELCH_T143	0.414983	0.0724845	3.7433	0.000306869	0.012582	0.144392	RELCH	0.414983
ZYX_S15	0.414801	0.0552887	3.05788	0.00287598	0.0483499	-1.85726	ZYX	0.414801
AHNAK_S4522	0.414152	0.0587526	4.06037	9.88964e-05	0.00649986	1.17155	AHNAK	0.414152
SND1_S781	0.413872	0.0273608	3.80733	0.00024529	0.0111824	0.346971	SND1	0.413872
TSC22D4_S203	0.413822	0.0807732	3.96023	0.000142303	0.00798793	0.840688	TSC22D4	0.413822
FCHO2_S403	0.413721	0.10366	4.59945	1.27142e-05	0.00180558	3.04727	FCHO2	0.413721
PPP1R12A_S445	0.413587	0.00917526	4.85776	4.51958e-06	0.000981403	3.99816	PPP1R12A	0.413587
SYNPO_S854	0.413291	0.0585052	3.67638	0.000386782	0.0145036	-0.0645867	SYNPO	0.413291
GMIP_S437	0.412935	0.0537835	4.64856	1.04699e-05	0.00163356	3.2256	GMIP	0.412935
AHNAK_T5796	0.412397	0.0858866	3.75395	0.000295692	0.0123227	0.177928	AHNAK	0.412397
MYLK_S947	0.412391	0.248175	3.09968	0.00253117	0.0447987	-1.74439	MYLK	0.412391
F13A1_T689	0.412201	0.0203711	3.17155	0.00202652	0.0394658	-1.54741	F13A1	0.412201
ARHGAP29_S357	0.411816	0.0170309	3.39361	0.000997781	0.0255656	-0.916092	ARHGAP29	0.411816
TAX1BP1_S683	0.411701	0.0306186	4.02591	0.000112161	0.00696361	1.05703	TAX1BP1	0.411701
GAPT_S74	0.411634	0.0568557	3.12251	0.00235942	0.0431202	-1.68221	GAPT	0.411634
PTPN6_S10	0.411189	0.0874433	3.10714	0.00247382	0.0444584	-1.72412	PTPN6	0.411189
SLC4A7_S412;S416	0.410748	0.103845	3.54354	0.000607446	0.0190222	-0.47108	SLC4A7	0.410748
HK2_S122	0.409586	0.0341753	4.38814	2.89278e-05	0.00311006	2.29369	HK2	0.409586
FKBP15_S1100	0.408714	0.0864639	3.51126	0.000676742	0.0201268	-0.568127	FKBP15	0.408714
TTC39B_S120	0.40819	0.114907	3.48041	0.000749905	0.021319	-0.66026	TTC39B	0.40819
HIVEP3_S2245	0.407908	0.0645773	3.68412	0.000376623	0.0142656	-0.0405717	HIVEP3	0.407908
DTX3L_S539	0.407557	0.036567	5.70099	1.26631e-07	0.000127428	7.30053	DTX3L	0.407557
CD2AP_S510	0.406619	0.114093	3.97883	0.000133058	0.00767783	0.901713	CD2AP	0.406619
PTPN12_S608	0.40656	0.149938	3.6003	0.000501556	0.0170137	-0.298776	PTPN12	0.40656
NFIL3_S353	0.406442	0.11067	4.04255	0.000105555	0.00671283	1.11225	NFIL3	0.406442
MAP1B_T1864.1	0.405563	0.0512887	3.08111	0.00267935	0.0463251	-1.7947	MAP1B	0.405563
ARHGAP30_S630;S632	0.405474	0.0735979	3.1918	0.00190223	0.0378875	-1.49123	ARHGAP30	0.405474
TNKS1BP1_T239	0.405246	0.0786495	3.07256	0.00275021	0.0470328	-1.81776	TNKS1BP1	0.405246
PTBP1_S16	0.405217	0.0660515	4.84817	4.69916e-06	0.00100666	3.96229	PTBP1	0.405217
ULK1_S533;S539;S544	0.404629	0.00258763	3.05849	0.00287067	0.0483416	-1.85563	ULK1	0.404629
SYNPO2_S902	0.404102	0.014134	3.3904	0.00100829	0.0256986	-0.925465	SYNPO2	0.404102
TNFAIP3_S645	0.403992	0.0754536	3.52856	0.000638726	0.0195202	-0.516201	TNFAIP3	0.403992
SYNC_T131	0.403768	0.0893402	3.35882	0.00111729	0.0276684	-1.01723	SYNC	0.403768
CKAP4_S460	0.403396	0.143361	3.18025	0.0019722	0.0387928	-1.5233	CKAP4	0.403396
VAV2_S663.1	0.403348	0.0646907	3.89834	0.000177679	0.00906614	0.639164	VAV2	0.403348
PACSIN2_S389	0.403124	0.0725567	3.52242	0.000651977	0.0197525	-0.534646	PACSIN2	0.403124
ARHGAP45_S598.1	0.402835	0.0385979	4.12932	7.673e-05	0.00556604	1.40268	ARHGAP45	0.402835
PFN1_S28	0.402566	0.0366289	5.20922	1.05452e-06	0.000424459	5.34018	PFN1	0.402566
IGF2R_S2409	0.402341	0.0625155	3.86198	0.000202225	0.00984462	0.521834	IGF2R	0.402341
LMAN1_Y430	0.402241	0.00536082	3.79293	0.000258013	0.0115079	0.301206	LMAN1	0.402241
PARP4_S1335	0.401946	0.0486701	3.77245	0.000277202	0.0119599	0.236314	PARP4	0.401946
TNS1_S1413	0.401705	0.0203608	3.12672	0.00232895	0.0428242	-1.6707	TNS1	0.401705
IQGAP1_S648	0.401586	0.103155	3.90947	0.000170754	0.00887545	0.675228	IQGAP1	0.401586
GOLGA3_S465	0.401548	0.0349897	5.27167	8.09806e-07	0.000371229	5.58407	GOLGA3	0.401548
TNS3_S1149	0.401302	0.0929278	4.04675	0.000103948	0.00664907	1.12621	TNS3	0.401302
ZNF185_S497	0.401264	0.218784	3.19341	0.00189268	0.0378146	-1.48676	ZNF185	0.401264
PDLIM4_T124;S132	0.401141	0.00574227	3.35904	0.00111647	0.0276684	-1.01657	PDLIM4	0.401141
KNG1_S329	0.400983	0.0634124	3.12617	0.00233292	0.0428256	-1.67221	KNG1	0.400983
INF2_S359	0.400938	0.0385979	3.04807	0.00296305	0.0491449	-1.88359	INF2	0.400938
C7orf43_S497	0.40038	0.0776289	3.95147	0.000146862	0.00810217	0.812052	C7orf43	0.40038
GPR84_S221	0.399756	0.0228763	3.06143	0.00284513	0.0480095	-1.84774	GPR84	0.399756
DPYSL3_S11	0.398494	0.00107216	3.27046	0.00148393	0.0329157	-1.27039	DPYSL3	0.398494
MXRA7_S171	0.398471	0.0322062	3.26889	0.00149135	0.0330359	-1.27483	MXRA7	0.398471
MTSS1_S276.1	0.397625	0.0332371	3.66326	0.000404618	0.014951	-0.105251	MTSS1	0.397625
PLEKHA2_S349	0.397568	0.00202062	4.22448	5.38278e-05	0.00454384	1.72603	PLEKHA2	0.397568
LILRB3_S520.1	0.396857	0.0654948	4.32956	3.61866e-05	0.00348992	2.08886	LILRB3	0.396857
AHNAK2_S4472	0.396819	0.0803093	3.16115	0.00209321	0.0402472	-1.57613	AHNAK2	0.396819
MINK1_S701	0.396258	0.135526	3.5104	0.000678679	0.0201268	-0.570693	MINK1	0.396258
ELF4_S151	0.394881	0.11733	3.87756	0.000191335	0.00952801	0.572016	ELF4	0.394881
CFAP36_S110	0.394587	0.0015567	3.87366	0.000194008	0.00958147	0.559438	CFAP36	0.394587
SLC2A1_T234	0.394177	0.0354536	3.09506	0.00256725	0.0451678	-1.75691	SLC2A1	0.394177
IQGAP1_S1097	0.393019	0.0495979	4.26746	4.57895e-05	0.00406994	1.87373	IQGAP1	0.393019
TPCN1_S838	0.392497	0.0258969	3.97775	0.000133581	0.00768484	0.898147	TPCN1	0.392497
IKZF1_S445	0.392114	0.0664742	3.26441	0.00151277	0.0333723	-1.28753	IKZF1	0.392114
PXN_S85	0.391801	0.0606495	4.57509	1.3994e-05	0.00189488	2.95924	PXN	0.391801
HS1BP3_S139	0.391527	0.0139691	4.27498	4.45074e-05	0.00399187	1.89968	HS1BP3	0.391527
CAST_S51	0.391461	0.0291443	3.47965	0.0007518	0.0213361	-0.662524	CAST	0.391461
CAPZA2_T63	0.391356	0.0562577	4.34386	3.42678e-05	0.00339558	2.13869	CAPZA2	0.391356
SNX3_S72	0.390259	0.078433	3.10055	0.00252443	0.0447987	-1.74204	SNX3	0.390259
RPL18A_S123	0.390158	0.00336082	4.95187	3.077e-06	0.000763605	4.35229	RPL18A	0.390158
RETREG3_S26	0.389972	0.0783505	3.38594	0.00102306	0.0258751	-0.938466	RETREG3	0.389972
ARHGAP45_S594;S608	0.389931	0.0783711	4.08108	9.16644e-05	0.00621247	1.24068	ARHGAP45	0.389931
THEMIS2_S441	0.388642	0.0378866	3.95883	0.00014302	0.00798793	0.836125	THEMIS2	0.388642
AHNAK2_S1181	0.387645	0.0872371	3.17432	0.00200906	0.0392838	-1.53973	AHNAK2	0.387645
STK3_S413	0.3876	0.111381	4.00531	0.000120885	0.00720203	0.98892	STK3	0.3876
FKBP15_S1100.1	0.387577	0.101495	3.67419	0.000389703	0.0145669	-0.0713754	FKBP15	0.387577
BCL7C_S122	0.387553	0.0716701	3.33957	0.00118904	0.02886	-1.07282	BCL7C	0.387553
LMO7_S699	0.387484	0.0220309	3.1075	0.00247104	0.0444465	-1.72313	LMO7	0.387484
FAM214B_S268	0.387427	0.0187938	4.00795	0.000119732	0.007168	0.99763	FAM214B	0.387427
TNFAIP3_T463	0.386987	0.029134	4.57906	1.37772e-05	0.00189471	2.97357	TNFAIP3	0.386987
GALNT2_S94	0.386794	0.0634742	3.30686	0.00132098	0.0306829	-1.16672	GALNT2	0.386794
GPSM3_S56	0.386438	0.0777526	3.70445	0.000351118	0.0136663	0.0227186	GPSM3	0.386438
CEP170B_S604	0.386075	0.0213402	3.71575	0.000337649	0.013283	0.0580381	CEP170B	0.386075
SPAG9_S332	0.385936	0.0351031	5.22589	9.829e-07	0.000415203	5.40513	SPAG9	0.385936
FCGR1A_S331	0.385901	0.0777938	3.09881	0.0025379	0.0448505	-1.74674	FCGR1A	0.385901
PCM1_S65.1	0.384889	0.0168866	5.25309	8.76129e-07	0.00039613	5.51135	PCM1	0.384889
LPIN3_S225	0.384866	0.0899794	3.54104	0.000612553	0.0190719	-0.478604	LPIN3	0.384866
PCM1_S1474	0.384643	0.219804	3.08923	0.00261354	0.0456985	-1.77271	PCM1	0.384643
MAP1B_S1376;S1378;S1389	0.384543	0.0866701	3.21547	0.00176605	0.036318	-1.42524	MAP1B	0.384543
PLEKHO2_T311	0.384446	0.0363711	4.04036	0.000106405	0.00675265	1.10495	PLEKHO2	0.384446
EHBP1_S436	0.384262	0.113278	3.67804	0.000384585	0.0144427	-0.0594491	EHBP1	0.384262
LRCH4_S506	0.383472	0.0565876	3.65207	0.000420425	0.0153667	-0.139808	LRCH4	0.383472
LRCH1_S327	0.382926	0.0350619	3.66467	0.00040266	0.0149328	-0.100878	LRCH1	0.382926
MYO1G_S992	0.382448	0.0582371	3.60219	0.000498348	0.0169454	-0.292999	MYO1G	0.382448
ARHGAP29_S519	0.381924	0.0696598	3.19544	0.00188066	0.0377115	-1.4811	ARHGAP29	0.381924
MINK1_S733	0.38149	0.0717113	4.0252	0.000112452	0.00696361	1.05467	MINK1	0.38149
OSBP_S386	0.381291	0.0813608	3.34788	0.00115754	0.0283216	-1.04884	OSBP	0.381291
SIPA1_S817	0.38127	0.0283711	4.69461	8.71761e-06	0.00147556	3.39389	SIPA1	0.38127
ABCF1_S621	0.38089	0.0908041	3.64572	0.000429671	0.0155501	-0.159419	ABCF1	0.38089
VPS13C_S3484	0.380383	0.0313814	3.44571	0.000841077	0.0229237	-0.763128	VPS13C	0.380383
SAMHD1_T592.1	0.380288	0.079	3.32397	0.00125038	0.029563	-1.11772	SAMHD1	0.380288
PIEZO1_S1621	0.380256	0.0545464	3.23236	0.00167444	0.0352465	-1.37788	PIEZO1	0.380256
TNKS1BP1_S1029	0.380135	0.0404227	3.39689	0.000987161	0.0253558	-0.906519	TNKS1BP1	0.380135
MAP1B_S1915;S1919.1	0.379978	0.0380309	3.4376	0.000863847	0.0232942	-0.787062	MAP1B	0.379978
AHNAK_S1782	0.379858	0.00282474	3.27249	0.00147436	0.0328163	-1.26463	AHNAK	0.379858
TNKS1BP1_S601	0.379643	0.0292784	3.98975	0.000127904	0.00747185	0.937615	TNKS1BP1	0.379643
HCLS1_S275.1	0.379593	0.0686907	3.49069	0.000724742	0.0207946	-0.629637	HCLS1	0.379593
CRIP1_T37	0.379582	0.0292268	3.19207	0.00190066	0.0378823	-1.4905	CRIP1	0.379582
HIVEP3_S682	0.379265	0.0266082	3.76873	0.000280828	0.0120176	0.224559	HIVEP3	0.379265
PTK2B_S778	0.379243	0.11068	3.95148	0.00014686	0.00810217	0.812062	PTK2B	0.379243
TGOLN2_S154	0.379212	0.0731649	3.23998	0.00163463	0.0347408	-1.35648	TGOLN2	0.379212
PML_S512	0.379022	0.104381	3.03855	0.00304979	0.0497831	-1.90905	PML	0.379022
FHOD1_S599	0.3789	0.0223196	4.38485	2.92946e-05	0.00313928	2.28216	FHOD1	0.3789
ARHGAP4_S900	0.378691	0.180443	3.89861	0.000177506	0.00906614	0.64005	ARHGAP4	0.378691
TNKS1BP1_S1297	0.378442	0.0665258	3.58767	0.000523475	0.0174172	-0.337277	TNKS1BP1	0.378442
VIM_S299	0.378224	0.0770619	3.4941	0.000716561	0.0206774	-0.61945	VIM	0.378224
FLNA_S1084	0.378157	0.10332	3.95312	0.000145992	0.00810217	0.817444	FLNA	0.378157
AHNAK_S5298	0.377859	0.0857938	3.4946	0.000715363	0.0206774	-0.617948	AHNAK	0.377859
NCF1_S348	0.377836	0.109907	3.48074	0.000749078	0.0213139	-0.65927	NCF1	0.377836
NCOR2_S2077	0.377815	0.0938969	3.39872	0.000981282	0.0252948	-0.901175	NCOR2	0.377815
IVNS1ABP_S322;S326	0.377727	0.0311856	3.33748	0.0011971	0.0289212	-1.07885	IVNS1ABP	0.377727
TGOLN2_S351	0.377524	0.00104124	3.3253	0.00124503	0.0295033	-1.1139	TGOLN2	0.377524
ARFIP1_S39	0.377307	0.0115773	3.08336	0.00266096	0.0462141	-1.78861	ARFIP1	0.377307
DENND3_S552	0.376466	0.146361	3.07182	0.00275644	0.0470671	-1.81976	DENND3	0.376466
PACSIN2_S374	0.375944	0.0466392	3.36333	0.00110106	0.027407	-1.00416	PACSIN2	0.375944
AKAP12_S441	0.375707	0.000123711	3.45591	0.000813252	0.0224621	-0.732977	AKAP12	0.375707
PLEKHA4_S552	0.375493	0.0915155	4.45027	2.27694e-05	0.00267562	2.51289	PLEKHA4	0.375493
FAM114A1_S261	0.375485	0.0639278	3.41322	0.000935823	0.0244753	-0.858727	FAM114A1	0.375485
SCAMP3_Y86	0.375091	0.057	3.88312	0.000187583	0.00945247	0.589971	SCAMP3	0.375091
LMNA_S616	0.374985	0.0631546	4.26453	4.62989e-05	0.00409689	1.86362	LMNA	0.374985
SYNJ2_S1127	0.374287	0.0499897	3.0787	0.0026991	0.0466178	-1.80119	SYNJ2	0.374287
PML_S36	0.374205	0.00496907	3.9248	0.000161633	0.00861751	0.725041	PML	0.374205
RAP1B_Y40	0.374001	0.0168866	3.47858	0.000754477	0.0213937	-0.665712	RAP1B	0.374001
PSMD2_S361	0.373949	0.0303814	4.99623	2.56354e-06	0.000699274	4.52055	PSMD2	0.373949
PPFIBP1_S37;S40	0.373711	0.0239485	3.75683	0.000292743	0.012293	0.18699	PPFIBP1	0.373711
PLEKHA4_S559	0.373639	0.0554124	3.31122	0.00130265	0.0303211	-1.15426	PLEKHA4	0.373639
TAX1BP3_S61	0.372354	0.0217629	3.90618	0.00017277	0.00891005	0.664583	TAX1BP3	0.372354
CLIP1_T191	0.372122	0.0480206	4.42819	2.47965e-05	0.00282218	2.43478	CLIP1	0.372122
MAP1B_S1262;S1265;T1270	0.372009	0.0745052	3.25906	0.00153869	0.0336777	-1.30266	MAP1B	0.372009
MAP3K3_S197	0.371923	0.131629	3.22282	0.00172564	0.0358442	-1.40467	MAP3K3	0.371923
ARHGAP30_S709.1	0.371119	0.109639	3.56833	0.000558819	0.0181917	-0.396059	ARHGAP30	0.371119
BAZ1B_S1342	0.371037	0.0966392	3.6871	0.000372779	0.0142407	-0.0313152	BAZ1B	0.371037
ARHGAP9_S571.1	0.369527	0.113856	3.7177	0.000335381	0.013283	0.0641264	ARHGAP9	0.369527
SLC4A7_S1185	0.368849	0.0187423	3.27578	0.001459	0.0327594	-1.2553	SLC4A7	0.368849
ATP11C_S445	0.36869	0.0744124	3.59215	0.000515601	0.0172799	-0.323637	ATP11C	0.36869
PRKDC_S893	0.368074	0.0253093	3.44137	0.00085319	0.0231012	-0.77594	PRKDC	0.368074
TGFB1I1_S68	0.367937	0.0809485	3.2916	0.00138713	0.0317238	-1.21029	TGFB1I1	0.367937
SH3D19_S151	0.36723	0.0412165	3.49639	0.000711133	0.0206617	-0.612626	SH3D19	0.36723
BMP2K_S728	0.366756	0.0682062	3.29004	0.0013941	0.0317555	-1.21475	BMP2K	0.366756
LILRB2_S521	0.366546	0.0714124	3.8288	0.000227421	0.0106321	0.415454	LILRB2	0.366546
PHLDB2_T978	0.366502	0.0485567	5.08739	1.75685e-06	0.000597801	4.86903	PHLDB2	0.366502
SPECC1_S37	0.366351	0.116876	3.5332	0.000628872	0.0193906	-0.502231	SPECC1	0.366351
BCAP31_S283	0.365695	0.0266907	3.12056	0.00237366	0.0432607	-1.68754	BCAP31	0.365695
SP100_S171	0.365194	0.0759794	3.12695	0.00232732	0.042818	-1.67008	SP100	0.365194
PARP4_S1236	0.363991	0.0163093	3.07341	0.0027431	0.0470328	-1.81548	PARP4	0.363991
STOML2_S29	0.363975	0.0450722	4.10293	8.4584e-05	0.00593345	1.31389	STOML2	0.363975
PALLD_S909;S911;S914	0.363904	0.0925361	3.66213	0.000406189	0.0149793	-0.108746	PALLD	0.363904
RAB3IL1_S179	0.363325	0.0595979	4.60144	1.2615e-05	0.00180558	3.05446	RAB3IL1	0.363325
FOSL2_S230	0.363133	0.0589175	3.93174	0.000157655	0.00851647	0.747662	FOSL2	0.363133
ZNF395_S377	0.363038	0.00651546	3.38612	0.00102245	0.0258751	-0.937935	ZNF395	0.363038
LUZP1_S574	0.363011	0.0398557	3.64705	0.00042771	0.0155132	-0.155295	LUZP1	0.363011
HIST2H4B_S48	0.362679	0.0249381	3.09137	0.0025965	0.0454642	-1.76693	HIST2H4B	0.362679
SYNJ2_S1097	0.362588	0.0103505	4.50244	1.8595e-05	0.0023248	2.6985	SYNJ2	0.362588
ZFP36L1_S123	0.362492	0.11101	3.05776	0.00287703	0.0483499	-1.85758	ZFP36L1	0.362492
CNPY2_S115	0.362309	0.0728763	3.11353	0.0024256	0.0439887	-1.7067	CNPY2	0.362309
MICALL1_S309	0.362191	0.0956082	3.44352	0.000847176	0.022995	-0.769603	MICALL1	0.362191
WDR43_T656	0.362071	0.0204433	3.82057	0.000234122	0.0108076	0.389158	WDR43	0.362071
SH3PXD2A_S974	0.361383	0.0677835	3.38642	0.00102146	0.0258751	-0.937071	SH3PXD2A	0.361383
FGD5_S703	0.36119	0.0711443	4.14575	7.22008e-05	0.00542838	1.45813	FGD5	0.36119
ARHGEF2_S172	0.360991	0.0707938	3.94555	0.000150025	0.0081857	0.792701	ARHGEF2	0.360991
DCBLD2_S724	0.360687	0.0995155	3.34145	0.00118185	0.0287671	-1.0674	DCBLD2	0.360687
MSN_T469	0.360199	0.0022268	3.30057	0.00134789	0.03112	-1.1847	MSN	0.360199
SP100_S193	0.360114	0.122351	3.44819	0.000834228	0.0227979	-0.755801	SP100	0.360114
PPFIBP1_S579	0.359998	0.0119588	5.95045	4.18128e-08	6.27305e-05	8.32717	PPFIBP1	0.359998
WASF2_S308	0.359909	0.010268	4.3736	3.05858e-05	0.00322794	2.24268	WASF2	0.359909
CKAP5_Y1860	0.359778	0.104619	3.15399	0.00214033	0.0407638	-1.59587	CKAP5	0.359778
MAP1B_S1376;S1378	0.35973	0.0219485	3.31391	0.00129146	0.0301305	-1.14656	MAP1B	0.35973
STARD13_S411	0.359634	0.0595876	4.76647	6.53736e-06	0.00124007	3.6585	STARD13	0.359634
RUFY1_S319	0.359588	0.163835	3.17572	0.00200034	0.0392528	-1.53587	RUFY1	0.359588
RPSA_S43	0.35931	0.0293402	4.33308	3.57044e-05	0.00347126	2.10113	RPSA	0.35931
GBF1_T1337	0.35924	0.036701	3.59447	0.000511562	0.0172468	-0.316557	GBF1	0.35924
CLTA_S206	0.359122	0.0664124	3.95462	0.000145206	0.00808207	0.822348	CLTA	0.359122
PML_S408;T409	0.358837	0.012268	3.4777	0.000756668	0.0214321	-0.668313	PML	0.358837
PPFIA1_S763	0.358786	0.00774227	3.67341	0.000390749	0.0145788	-0.0737924	PPFIA1	0.358786
MAP1B_S937	0.358237	0.00236082	3.32696	0.0012384	0.0294062	-1.10913	MAP1B	0.358237
SIPA1_S839	0.358222	0.0451031	3.78122	0.00026883	0.0116904	0.264052	SIPA1	0.358222
MRTFA_S420	0.358183	0.0469588	3.45215	0.000823406	0.0226101	-0.744099	MRTFA	0.358183
SLAIN2_T86	0.357526	0.0578351	4.83832	4.89079e-06	0.00100903	3.9255	SLAIN2	0.357526
SPAG9_S251	0.356875	0.0394021	4.70969	8.20822e-06	0.00141843	3.44922	SPAG9	0.356875
PTPN12_S608;S613	0.356321	0.0582887	3.49439	0.000715862	0.0206774	-0.618574	PTPN12	0.356321
RHBDF2_S325;S328	0.356216	0.0653608	3.13926	0.00224037	0.0417536	-1.63635	RHBDF2	0.356216
TNKS1BP1_S691	0.3557	0.0633711	4.08384	9.07396e-05	0.00617516	1.24991	TNKS1BP1	0.3557
BCL3_S378;S382	0.355465	0.117773	3.11109	0.00244392	0.044248	-1.71336	BCL3	0.355465
AHNAK_S41	0.355252	0.0231237	3.89963	0.000176863	0.00906449	0.643342	AHNAK	0.355252
ARHGAP9_T216	0.354869	0.011701	4.53127	1.66165e-05	0.00214749	2.80166	ARHGAP9	0.354869
PTK2B_S839;T842	0.354196	0.0693402	3.419	0.000918254	0.0242076	-0.841761	PTK2B	0.354196
PML_S505.1	0.353391	0.0993711	3.10103	0.00252066	0.0447776	-1.74071	PML	0.353391
AMPD3_S96	0.353069	0.00497938	3.6841	0.000376648	0.0142656	-0.0406332	AMPD3	0.353069
KIFAP3_S60	0.352792	0.0204021	3.62104	0.000467417	0.0163255	-0.235293	KIFAP3	0.352792
FLNC_S1527	0.35257	0.0591649	3.34115	0.00118299	0.0287737	-1.06827	FLNC	0.35257
SYNPO2_T774;S777	0.352123	0.00483505	3.1909	0.0019076	0.0379291	-1.49373	SYNPO2	0.352123
PRRC2B_S1691	0.352109	0.0125361	4.75977	6.7158e-06	0.00124529	3.63373	PRRC2B	0.352109
TEX2_S324	0.351514	0.0153814	3.38894	0.00101308	0.0258008	-0.929706	TEX2	0.351514
RAB11FIP1_S236	0.350897	0.034299	3.11907	0.00238456	0.0434299	-1.69159	RAB11FIP1	0.350897
MACF1_S534	0.349896	0.127856	3.28587	0.0014128	0.0320486	-1.22662	MACF1	0.349896
SP100_S228;S231	0.349855	0.0518351	3.06712	0.00279621	0.0474677	-1.83242	SP100	0.349855
RPL17_S142	0.349625	1.03093e-05	4.17245	6.53798e-05	0.00517488	1.54862	RPL17	0.349625
EHBP1_S171	0.349569	0.0467113	4.35071	3.33825e-05	0.00335207	2.16263	EHBP1	0.349569
SLC4A7_S1243.1	0.349346	0.0185155	4.08746	8.95387e-05	0.00613136	1.26204	SLC4A7	0.349346
FAM91A1_S671	0.349343	0.0956804	3.97614	0.000134357	0.00769599	0.892887	FAM91A1	0.349343
PLEKHO2_S217	0.349336	0.0740103	3.78606	0.000264306	0.0116148	0.279404	PLEKHO2	0.349336
SNTB2_S222;S233	0.349335	0.0540309	3.65647	0.000414135	0.0152046	-0.126216	SNTB2	0.349335
SLF2_S340	0.349331	0.0612371	4.23746	5.12675e-05	0.0044151	1.77052	SLF2	0.349331
SMCR8_S417	0.348908	0.0377526	3.05204	0.00292751	0.0488748	-1.87294	SMCR8	0.348908
PTPN12_S342	0.348761	0.066866	3.31951	0.00126842	0.0298186	-1.1305	PTPN12	0.348761
PLEKHA3_S211	0.34853	0.0391031	3.06247	0.00283608	0.0479471	-1.84492	PLEKHA3	0.34853
PARP4_T101.1	0.348477	0.0246392	3.84348	0.000215928	0.0103139	0.462426	PARP4	0.348477
TNKS1BP1_S1452	0.348039	0.0329175	3.13287	0.00228509	0.0423005	-1.65386	TNKS1BP1	0.348039
TGFB1I1_S186;S194	0.348006	0.0405052	3.8821	0.000188271	0.00947265	0.586653	TGFB1I1	0.348006
TMEM45A_S273	0.347927	0.0623402	3.32504	0.00124606	0.0295033	-1.11463	TMEM45A	0.347927
ARHGAP17_T759;S762;T763	0.347917	0.00783505	4.94462	3.16994e-06	0.000773407	4.32486	ARHGAP17	0.347917
TBC1D1_S598	0.347696	0.0535155	3.75407	0.000295569	0.0123227	0.178305	TBC1D1	0.347696
STARD3NL_Y40	0.347404	0.094701	4.13012	7.65048e-05	0.00556604	1.40536	STARD3NL	0.347404
XRN2_S756	0.346829	0.0815979	4.30956	3.9045e-05	0.00365076	2.01935	XRN2	0.346829
SP100_S407;S409;S410.1	0.346754	0.0202062	3.95103	0.000147097	0.00810217	0.810599	SP100	0.346754
ACIN1_S400	0.346739	0.0939278	3.51143	0.000676367	0.0201268	-0.567629	ACIN1	0.346739
BRMS1_S237	0.345915	0.0249072	3.78232	0.000267792	0.0116904	0.26755	BRMS1	0.345915
YBX3_S293	0.345705	0.104093	3.07561	0.00272475	0.046889	-1.80955	YBX3	0.345705
SLC4A7_S19	0.345559	0.0461649	3.06469	0.00281702	0.0477057	-1.83897	SLC4A7	0.345559
TRIM47_T72	0.34553	0.020567	3.0447	0.00299346	0.0492779	-1.8926	TRIM47	0.34553
AHNAK2_S693	0.345504	0.0408454	3.4373	0.000864705	0.0232983	-0.787951	AHNAK2	0.345504
TBC1D10C_S438	0.34549	0.0435052	4.1462	7.20798e-05	0.00542838	1.45966	TBC1D10C	0.34549
IVNS1ABP_S326	0.345299	0.0847629	3.24445	0.00161167	0.0344755	-1.3439	IVNS1ABP	0.345299
SYNPO2_S226.1	0.345014	0.0215773	3.52694	0.000642189	0.019601	-0.521058	SYNPO2	0.345014
PRRC2B_S556	0.344896	0.0623299	3.10312	0.00250454	0.0445873	-1.73504	PRRC2B	0.344896
GOLGB1_S544	0.344821	0.0779588	4.21843	5.50624e-05	0.00461267	1.70533	GOLGB1	0.344821
GPSM3_S35;S39	0.344792	0.0683814	3.65062	0.000422527	0.0153929	-0.144305	GPSM3	0.344792
CFI_S24	0.344719	0.100907	3.92967	0.000158835	0.00855219	0.740896	CFI	0.344719
BLOC1S5_S31	0.343916	0.00583505	3.7547	0.000294923	0.0123227	0.180281	BLOC1S5	0.343916
FLNA_S977	0.343736	0.0425567	3.23612	0.0016547	0.0350321	-1.36734	FLNA	0.343736
FLNA_S2128	0.343325	0.0455155	3.71877	0.00033414	0.013283	0.0674739	FLNA	0.343325
TUT7_S132.1	0.342956	0.0273918	4.54662	1.56481e-05	0.00207083	2.85674	TUT7	0.342956
BCL10_S138	0.342815	0.0622577	3.97464	0.000135089	0.00771408	0.887951	BCL10	0.342815
TRIM16_S60	0.342668	0.0653711	3.12623	0.00233249	0.0428256	-1.67205	TRIM16	0.342668
RAB3IL1_S68	0.342501	0.0854536	3.22621	0.00170726	0.0356051	-1.39514	RAB3IL1	0.342501
CRYBG3_S1966	0.34234	0.032268	3.44763	0.000835772	0.0227979	-0.757459	CRYBG3	0.34234
ARFGAP2_S340	0.341242	0.0365258	3.20435	0.00182887	0.0370102	-1.4563	ARFGAP2	0.341242
CARD11_S886	0.340968	0.0528041	3.14933	0.00217154	0.041121	-1.6087	CARD11	0.340968
PTPN7_S149	0.34095	0.0296701	3.83014	0.000226347	0.0105969	0.419741	PTPN7	0.34095
RRM2B_S92	0.340926	0.0668247	4.14423	7.26074e-05	0.00544654	1.45301	RRM2B	0.340926
PLEKHG5_S247	0.340767	0.0155773	3.97264	0.000136069	0.00774827	0.881385	PLEKHG5	0.340767
SLC12A7_S997	0.340176	0.0422371	3.75985	0.000289672	0.0122106	0.196525	SLC12A7	0.340176
PDE7A_S84	0.339747	0.0450206	4.09989	8.55377e-05	0.00594273	1.30367	PDE7A	0.339747
PPP1R18_S195	0.339426	0.0576082	3.76638	0.000283146	0.0120432	0.217127	PPP1R18	0.339426
ARHGAP45_S594;S598	0.339392	0.0732165	3.04564	0.00298497	0.0492283	-1.89009	ARHGAP45	0.339392
PPP1R12A_S910	0.339086	0.0250619	3.35779	0.00112101	0.0277362	-1.0202	PPP1R12A	0.339086
TRPC6_S815	0.338815	0.0822371	4.19883	5.92528e-05	0.00486492	1.63839	TRPC6	0.338815
CDR2L_S318	0.338472	0.0378557	3.51699	0.000663929	0.0199578	-0.550961	CDR2L	0.338472
TRIP10_S351	0.338379	0.0903711	3.41399	0.000933477	0.0244484	-0.856481	TRIP10	0.338379
TBC1D16_S384	0.338199	0.162093	3.7305	0.00032082	0.0128929	0.10422	TBC1D16	0.338199
ARHGAP45_S594.1	0.338071	0.0523196	3.10005	0.00252825	0.0447987	-1.74338	ARHGAP45	0.338071
CAP1_S255	0.337911	0.0210722	3.24102	0.00162925	0.0346706	-1.35355	CAP1	0.337911
WDR75_T693	0.337802	0.0953505	3.21955	0.00174351	0.0360566	-1.41383	WDR75	0.337802
NFATC4_S374	0.337657	0.0163608	3.10438	0.00249486	0.0445351	-1.73161	NFATC4	0.337657
ARID4B_S1029	0.337479	0.018	3.21994	0.00174136	0.0360347	-1.41273	ARID4B	0.337479
SCYL2_S681	0.337431	0.13133	3.50419	0.000692879	0.0203644	-0.589284	SCYL2	0.337431
LSM12_T75	0.337162	0.123402	3.7066	0.000348509	0.0135968	0.0294529	LSM12	0.337162
SLC38A10_S997	0.337132	0.0288454	3.48483	0.000738971	0.0211128	-0.647082	SLC38A10	0.337132
NBEAL2_T1867	0.336961	0.0581134	3.46467	0.000790037	0.0219495	-0.707015	NBEAL2	0.336961
SLC30A6_S422	0.336126	0.0296289	3.55142	0.000591574	0.0188107	-0.44728	SLC30A6	0.336126
RGS3_S1007	0.336071	0.0903093	3.39834	0.000982485	0.0252948	-0.902272	RGS3	0.336071
CCDC6_S244	0.336017	0.0318866	3.66654	0.000400086	0.0148846	-0.0950925	CCDC6	0.336017
GOLGA5_S116.1	0.335981	0.0536392	3.74581	0.000304198	0.0125192	0.152293	GOLGA5	0.335981
FLNA_S2327	0.335729	0.000886598	3.57982	0.000537558	0.0177427	-0.361166	FLNA	0.335729
CYTIP_T280	0.335545	0.0287732	4.68319	9.12344e-06	0.00150564	3.35207	CYTIP	0.335545
SPAG9_S730	0.335526	0.0457423	3.91247	0.000168926	0.00879428	0.684995	SPAG9	0.335526
SCFD1_S316	0.335456	0.0681237	3.99447	0.000125733	0.00739741	0.953174	SCFD1	0.335456
FHOD1_S367.1	0.335161	0.108412	3.33729	0.00119782	0.0289212	-1.07939	FHOD1	0.335161
IGF2R_S2484	0.334212	0.069433	4.16119	6.8177e-05	0.00526849	1.51042	IGF2R	0.334212
CCDC88B_S1379	0.334105	0.0636082	4.02404	0.000112925	0.00696676	1.05085	CCDC88B	0.334105
MATR3_S596	0.333758	0.0354742	3.21259	0.0017821	0.0363838	-1.43328	MATR3	0.333758
DCP1A_S180	0.333623	0.0979897	3.66391	0.000403711	0.0149452	-0.103227	DCP1A	0.333623
NFATC2_S814	0.332963	0.00403093	3.49196	0.000721681	0.020749	-0.625839	NFATC2	0.332963
FUCA2_S301	0.332263	0.0489485	3.27623	0.00145689	0.0327562	-1.25401	FUCA2	0.332263
MAP1B_S1782;T1788	0.332248	0.0426907	3.11618	0.00240594	0.0437041	-1.69949	MAP1B	0.332248
TGFB1I1_S141	0.332068	0.00439175	4.17127	6.56689e-05	0.00518533	1.5446	TGFB1I1	0.332068
CARHSP1_S30;S32	0.33204	0.0807938	3.40947	0.000947401	0.0246608	-0.869733	CARHSP1	0.33204
PTK2B_S394;S396	0.332	0.00471134	3.68865	0.000370781	0.0141808	-0.026465	PTK2B	0.332
PCM1_S1374	0.331949	0.0651649	3.62518	0.000460866	0.0162363	-0.222579	PCM1	0.331949
ZBTB1_S305	0.331165	0.0572062	3.44449	0.000844458	0.0229443	-0.766724	ZBTB1	0.331165
VAV2_S663.2	0.331094	0.0386495	3.67853	0.000383933	0.0144427	-0.0579164	VAV2	0.331094
PLEC_S149	0.331074	0.162598	3.05659	0.00288733	0.0484983	-1.86074	PLEC	0.331074
TNKS1BP1_S1473	0.331066	0.00401031	3.81827	0.000236029	0.0108752	0.381812	TNKS1BP1	0.331066
NOP2_T228	0.33106	0.094299	3.15702	0.00212026	0.0405219	-1.58751	NOP2	0.33106
VTN_Y75	0.330825	0.00268041	3.55366	0.00058714	0.0187318	-0.440517	VTN	0.330825
INTS1_T1319	0.330822	0.0108247	4.09815	8.60873e-05	0.00594435	1.29784	INTS1	0.330822
RUNX2_S340	0.330713	0.0201031	3.15704	0.00212012	0.0405219	-1.58745	RUNX2	0.330713
PPFIBP1_S794.1	0.3305	0.038433	4.34968	3.35146e-05	0.00335207	2.15902	PPFIBP1	0.3305
UBA1_S46	0.330262	0.09	3.2725	0.00147432	0.0328163	-1.2646	UBA1	0.330262
FOSL2_S200.1	0.33015	0.0684433	4.30265	4.00825e-05	0.00372665	1.99537	FOSL2	0.33015
SP100_S407;S409;S410	0.329752	0.0187423	4.44924	2.28602e-05	0.00267562	2.50925	SP100	0.329752
KLC4_S537	0.329707	0.0658866	3.0642	0.00282122	0.0477524	-1.84028	KLC4	0.329707
MAP1B_S2209;S2211.1	0.329594	0.0373918	3.45288	0.000821418	0.0225931	-0.741933	MAP1B	0.329594
BICD1_S548	0.329364	0.0765258	3.4733	0.000767786	0.0216225	-0.681396	BICD1	0.329364
SYNPO_S864;S890	0.329324	0.00248454	3.68055	0.000381278	0.0143658	-0.0516564	SYNPO	0.329324
GBF1_S1761	0.329276	0.00679381	3.91489	0.000167471	0.00875999	0.692843	GBF1	0.329276
AKAP13_S1604	0.329223	0.0563711	3.78232	0.000267791	0.0116904	0.267556	AKAP13	0.329223
MAP1B_S2098;S2126	0.329173	0.0218247	3.51095	0.000677444	0.0201268	-0.569057	MAP1B	0.329173
ABCA1_S1141;S1145	0.328847	0.0866392	3.29301	0.00138092	0.0316299	-1.20628	ABCA1	0.328847
TGFBR1_S169	0.328601	0.0775361	3.06793	0.00278935	0.0474319	-1.83025	TGFBR1	0.328601
SNX12_S73	0.328572	0.00293814	3.93089	0.00015814	0.00852868	0.744877	SNX12	0.328572
CD248_S746	0.328379	0.083299	3.44785	0.00083517	0.0227979	-0.756813	CD248	0.328379
EEA1_S354	0.328347	0.0128454	3.60669	0.000490788	0.0168567	-0.279235	EEA1	0.328347
CEP192_S1749	0.328329	0.0687526	3.63692	0.00044278	0.0158508	-0.186506	CEP192	0.328329
ANXA2_S145	0.328315	0.0663918	3.3685	0.00108275	0.0270328	-0.98917	ANXA2	0.328315
MAP1B_S1785	0.328052	0.0491753	3.25913	0.00153832	0.0336777	-1.30244	MAP1B	0.328052
GMIP_S256	0.327888	0.0541134	3.08808	0.00262283	0.0458037	-1.77585	GMIP	0.327888
OTUD7B_S449	0.327701	0.0251856	4.13626	7.47849e-05	0.00555934	1.42608	OTUD7B	0.327701
NRDC_S94	0.327653	0.0834948	3.64575	0.000429615	0.0155501	-0.159301	NRDC	0.327653
PDLIM3_S89.1	0.3276	0.0930722	3.39161	0.0010043	0.0256514	-0.921916	PDLIM3	0.3276
SVIL_S1322.1	0.327425	0.048567	3.76355	0.000285953	0.0121313	0.208206	SVIL	0.327425
DOCK2_S1705	0.32721	0.056	3.08425	0.00265374	0.0461726	-1.78621	DOCK2	0.32721
RPAP3_S87	0.327108	0.0539691	4.03794	0.000107346	0.00677451	1.09694	RPAP3	0.327108
PTPN12_S603;S606	0.32654	0.0375155	3.33235	0.00121708	0.0291389	-1.09363	PTPN12	0.32654
FKBP15_T782	0.326137	0.0300206	3.58917	0.000520828	0.0173744	-0.332714	FKBP15	0.326137
GOLGA3_S983	0.326006	0.0593711	4.17405	6.49929e-05	0.00517406	1.55404	GOLGA3	0.326006
RAB11FIP1_T358.1	0.325756	0.0404948	3.79273	0.000258199	0.0115079	0.300556	RAB11FIP1	0.325756
VIM_S325	0.325456	0.0200515	3.09146	0.00259581	0.0454642	-1.7667	VIM	0.325456
PPFIBP1_S40	0.325397	0.0119381	3.5595	0.00057571	0.0184655	-0.42284	PPFIBP1	0.325397
CEBPB_S231	0.32531	0.0171649	3.66377	0.0004039	0.0149452	-0.10365	CEBPB	0.32531
MAP1B_T2051	0.325253	0.0239278	3.32336	0.00125279	0.029599	-1.11944	MAP1B	0.325253
LPP_T333	0.325237	0.0256701	4.94944	3.10787e-06	0.00076551	4.34309	LPP	0.325237
CAST_S456.1	0.325104	0.0561237	3.69819	0.00035879	0.0138344	0.00320537	CAST	0.325104
PDCD6IP_S13	0.325065	0.011	3.7003	0.000356184	0.0137822	0.00978608	PDCD6IP	0.325065
IARS_S1047.1	0.324814	0.0351856	4.39034	2.86842e-05	0.0031041	2.30143	IARS	0.324814
DDX21_S121	0.324717	0.0979072	3.82345	0.000231753	0.0107287	0.398368	DDX21	0.324717
ARHGAP30_S632	0.324709	0.022299	3.27716	0.0014526	0.0327042	-1.25138	ARHGAP30	0.324709
MRTFB_S932.1	0.324447	0.0449794	3.48372	0.000741708	0.0211589	-0.650399	MRTFB	0.324447
MPRIP_S993	0.32335	0.147175	3.0747	0.00273227	0.0469138	-1.81198	MPRIP	0.32335
PRRC2B_S764	0.322484	0.0311753	3.41591	0.000927621	0.0243572	-0.850847	PRRC2B	0.322484
AKAP13_S790	0.322255	0.0892887	3.24915	0.00158783	0.0342984	-1.33064	AKAP13	0.322255
ARFIP1_S79	0.322049	0.0112887	3.85275	0.000208952	0.0100681	0.492181	ARFIP1	0.322049
ARHGAP29_S21	0.32167	0.0436804	4.18266	6.29392e-05	0.00505443	1.58332	ARHGAP29	0.32167
ELMO2_S503	0.321663	0.0339897	3.24721	0.0015976	0.0344194	-1.3361	ELMO2	0.321663
MRC2_S1455;S1456	0.321596	0.068268	3.27441	0.00146537	0.0327978	-1.25918	MRC2	0.321596
TACC3_S177	0.321567	0.0106495	3.3155	0.00128489	0.030056	-1.14201	TACC3	0.321567
BCL3_S378	0.321077	0.0224021	3.55208	0.000590256	0.0187904	-0.445276	BCL3	0.321077
TRIM32_T74	0.321019	0.0272268	3.46014	0.000801952	0.022243	-0.720435	TRIM32	0.321019
SPP1_S228	0.320886	0.100701	3.08395	0.00265617	0.0461905	-1.78702	SPP1	0.320886
CAST_S447.1	0.320776	0.038	4.32033	3.74793e-05	0.00355472	2.05676	CAST	0.320776
ITPRID2_S767	0.320248	0.0626082	3.66301	0.000404962	0.014951	-0.106017	ITPRID2	0.320248
ANXA2_S107	0.31985	0.110928	3.40948	0.00094736	0.0246608	-0.869694	ANXA2	0.31985
PML_S38	0.319667	0.0237938	3.81772	0.000236483	0.0108752	0.380074	PML	0.319667
TNFAIP2_S632	0.319179	0.0244433	3.23856	0.00164197	0.0348744	-1.36047	TNFAIP2	0.319179
TJP1_S495	0.319042	0.0301237	3.53399	0.000627212	0.0193655	-0.499856	TJP1	0.319042
PTPN12_S606	0.318978	0.0991959	4.24459	4.99109e-05	0.00432554	1.79501	PTPN12	0.318978
CPD_T1368;T1370	0.318965	0.0708351	3.56427	0.00056653	0.0183683	-0.408385	CPD	0.318965
NCF1_S345	0.318959	0.142124	3.42631	0.000896504	0.0238609	-0.820298	NCF1	0.318959
SLC35E1_S363	0.31862	0.0175567	3.49719	0.000709229	0.0206357	-0.610219	SLC35E1	0.31862
AFTPH_S517	0.318087	0.064433	3.48464	0.000739453	0.0211128	-0.647668	AFTPH	0.318087
PML_S40;T42	0.317821	0.076299	3.95109	0.000147063	0.00810217	0.810809	PML	0.317821
SNAP23_S20	0.317749	0.00382474	3.73417	0.000316766	0.0128127	0.11571	SNAP23	0.317749
TP53BP1_S1435	0.317196	0.0346082	3.62971	0.000453816	0.0160715	-0.20869	TP53BP1	0.317196
NFKB2_S222	0.317007	0.109784	3.53765	0.00061957	0.0192376	-0.488841	NFKB2	0.317007
MICALL2_S712;S726	0.316703	0.0405258	3.90043	0.000176358	0.00905269	0.645933	MICALL2	0.316703
ARHGAP29_S171	0.316516	0.0256186	4.75395	6.87477e-06	0.00126283	3.61222	ARHGAP29	0.316516
VIM_S419;S420	0.316361	0.00914433	4.16702	6.67163e-05	0.00521771	1.53017	VIM	0.316361
FKBP15_S960	0.316122	0.0687113	3.24445	0.00161164	0.0344755	-1.34388	FKBP15	0.316122
FMNL1_S184.1	0.315776	0.0264948	3.82462	0.000230803	0.0107143	0.402087	FMNL1	0.315776
USP9X_S1609.1	0.314545	0.0961649	3.77828	0.000271609	0.0117906	0.254748	USP9X	0.314545
ZC3H11A_S108	0.314514	0.0516701	3.88401	0.000186995	0.00943722	0.59282	ZC3H11A	0.314514
CKAP4_S26	0.314292	0.0574742	4.34723	3.38292e-05	0.00337331	2.15047	CKAP4	0.314292
ITPR3_S916	0.314006	0.0713299	3.69642	0.00036098	0.0138702	-0.00228778	ITPR3	0.314006
ARAF_S189	0.31345	0.129278	3.71586	0.000337528	0.013283	0.0583637	ARAF	0.31345
PRAG1_S745	0.313085	0.0820103	3.33308	0.00121421	0.0291389	-1.09152	PRAG1	0.313085
CBFB_S173	0.313037	0.0343196	3.83601	0.000221707	0.0104975	0.438501	CBFB	0.313037
ERRFI1_T131	0.312934	0.0873299	4.02446	0.000112755	0.00696676	1.05223	ERRFI1	0.312934
FKBP15_S1162;S1164	0.312686	0.0143299	4.99827	2.54204e-06	0.000699274	4.52832	FKBP15	0.312686
WASF2_S298	0.312608	0.0141443	3.50787	0.000684433	0.0202149	-0.578273	WASF2	0.312608
SLC1A5_S9	0.312528	0.0790206	3.6158	0.000475824	0.0165142	-0.25135	SLC1A5	0.312528
LRRFIP1_S714	0.311738	0.0313093	4.44997	2.27954e-05	0.00267562	2.51185	LRRFIP1	0.311738
VCL_S288	0.31164	0.0600722	3.23672	0.00165154	0.0350101	-1.36564	VCL	0.31164
RIN2_S535	0.311444	0.0335773	3.16898	0.00204278	0.0396328	-1.5545	RIN2	0.311444
MAGED2_T72	0.31141	0.0852268	3.09727	0.00254994	0.0449591	-1.75093	MAGED2	0.31141
TCEA1_S57	0.311257	0.0506495	3.22413	0.0017185	0.035759	-1.40098	TCEA1	0.311257
MEF2A_S233	0.310927	0.00262887	4.54601	1.56852e-05	0.00207083	2.85456	MEF2A	0.310927
RELB_S573	0.310775	0.0580309	3.89359	0.000180717	0.00919068	0.623786	RELB	0.310775
CAMSAP1_S1232	0.310625	0.126309	3.14096	0.00222858	0.0416477	-1.63168	CAMSAP1	0.310625
MAP1B_S1378;S1387	0.310317	0.00921649	3.45359	0.00081949	0.0225777	-0.739826	MAP1B	0.310317
TLN1_T1263	0.310314	0.103381	4.30596	3.95816e-05	0.00369048	2.00687	TLN1	0.310314
BIN2_T425	0.309946	0.0572165	3.38629	0.00102188	0.0258751	-0.937437	BIN2	0.309946
LRRFIP1_S467	0.309944	0.00331959	3.5297	0.000636286	0.0194998	-0.512762	LRRFIP1	0.309944
TMF1_T401	0.309697	0.040299	3.78132	0.000268729	0.0116904	0.26439	TMF1	0.309697
NBAS_S1937	0.309696	0.0483196	3.77803	0.00027185	0.0117906	0.253947	NBAS	0.309696
TPM4_S206	0.309486	0.00352577	3.8306	0.000225979	0.0105947	0.421217	TPM4	0.309486
MAP3K4_S66;S84	0.309452	0.103175	3.40691	0.000955369	0.02479	-0.877228	MAP3K4	0.309452
SEC16A_S1964	0.308993	0.0374227	3.53097	0.000633595	0.0194564	-0.508954	SEC16A	0.308993
NUFIP2_S572	0.308508	0.0289485	4.02075	0.000114289	0.00702217	1.03994	NUFIP2	0.308508
ARHGAP17_S575	0.308457	0.00342268	3.51528	0.000667734	0.0199993	-0.556093	ARHGAP17	0.308457
VSIR_S287;S305	0.308283	0.0688763	3.25786	0.00154459	0.0336951	-1.30606	VSIR	0.308283
CEP89_S40;S44	0.307822	0.0562062	3.22614	0.00170766	0.0356051	-1.39535	CEP89	0.307822
MAP3K3_S386	0.307585	0.0987113	4.11798	8.00151e-05	0.00574126	1.36448	MAP3K3	0.307585
SEC24D_S267	0.307267	0.064134	3.74673	0.000303229	0.0125105	0.155179	SEC24D	0.307267
COBLL1_S1022	0.306405	0.0549485	3.12941	0.0023097	0.0426836	-1.66335	COBLL1	0.306405
GLIS3_S342	0.306312	0.0024433	3.06806	0.00278819	0.0474319	-1.82988	GLIS3	0.306312
FLNB_S1316	0.306189	0.0454021	3.99484	0.000125566	0.00739741	0.954383	FLNB	0.306189
PALLD_S756	0.306131	0.0562474	3.22975	0.00168832	0.0354257	-1.38523	PALLD	0.306131
FAM53C_S162	0.306006	0.0493093	4.08407	9.06622e-05	0.00617516	1.25069	FAM53C	0.306006
CAST_S447	0.305934	0.0267938	4.65548	1.01863e-05	0.00161506	3.25083	CAST	0.305934
SVIL_S673	0.305928	0.0700825	3.18403	0.00194907	0.0385216	-1.51283	SVIL	0.305928
FAM129B_S681	0.305779	0.00827835	3.70303	0.000352842	0.0137011	0.0182967	FAM129B	0.305779
POLR3C_S217;S218	0.305355	0.0178351	3.04788	0.00296474	0.0491483	-1.88409	POLR3C	0.305355
DCAF10_S92	0.304728	0.085268	3.68595	0.000374259	0.0142642	-0.0348894	DCAF10	0.304728
BIN2_S483	0.304713	0.0869691	3.10555	0.00248591	0.0444956	-1.72843	BIN2	0.304713
CBX3_S93	0.304626	0.0561959	3.27922	0.00144306	0.032534	-1.24551	CBX3	0.304626
SH3KBP1_S528	0.304613	0.0508351	3.78602	0.000264345	0.0116148	0.279271	SH3KBP1	0.304613
INF2_T1179;S1183	0.304495	0.105546	4.00761	0.000119879	0.007168	0.996513	INF2	0.304495
SLC30A1_S468	0.304462	0.0151546	3.5492	0.000596003	0.0188246	-0.453986	SLC30A1	0.304462
SAMHD1_T25	0.304253	0.0392784	3.14736	0.00218481	0.0412122	-1.6141	SAMHD1	0.304253
MAP1B_S828;S832.1	0.304181	0.0698041	3.33953	0.00118921	0.02886	-1.07294	MAP1B	0.304181
FTSJ3_S584	0.304051	0.0651134	3.30063	0.00134766	0.03112	-1.18455	FTSJ3	0.304051
ULK1_S533;S539	0.303519	0.0738866	3.09858	0.00253971	0.0448505	-1.74737	ULK1	0.303519
BAIAP2L1_S331	0.303332	0.00993814	3.25629	0.00155229	0.0337961	-1.31049	BAIAP2L1	0.303332
UBA1_S13;S28	0.303202	0.061268	3.62107	0.000467364	0.0163255	-0.235191	UBA1	0.303202
MAP1B_S1247	0.303051	0.022567	3.30448	0.00133114	0.0308536	-1.17355	MAP1B	0.303051
CD2AP_S458	0.303051	0.102608	3.05591	0.00289328	0.0485342	-1.86255	CD2AP	0.303051
TMEM63A_S739	0.302939	0.0160103	3.7909	0.000259858	0.0115492	0.294759	TMEM63A	0.302939
NOL8_S1098	0.302019	0.0246289	3.58589	0.000526645	0.0174874	-0.34271	NOL8	0.302019
RALGAPA2_S820	0.301939	0.00550515	3.27256	0.00147401	0.0328163	-1.26441	RALGAPA2	0.301939
LARP4B_S771	0.30158	0.0279485	4.64802	1.04925e-05	0.00163356	3.22363	LARP4B	0.30158
TNIP2_S344	0.301526	0.0535258	3.21488	0.00176931	0.0363278	-1.42688	TNIP2	0.301526
MRTFB_S858;S874	0.301483	0.0256289	3.98428	0.000130461	0.00758098	0.919626	MRTFB	0.301483
AHNAK2_S923	0.301459	0.0568041	3.17532	0.00200281	0.0392779	-1.53697	AHNAK2	0.301459
ELF1_S187	0.301102	0.0591031	3.0796	0.00269169	0.0465142	-1.79876	ELF1	0.301102
AKAP13_S1489	0.300542	0.0472577	3.96365	0.000140556	0.00798483	0.85191	AKAP13	0.300542
SP100_S191	0.300303	0.0728454	3.18258	0.00195794	0.0386366	-1.51685	SP100	0.300303
TNS3_S573	0.299758	0.058299	3.1606	0.00209677	0.0402829	-1.57764	TNS3	0.299758
NCOA6_S2043	0.298921	0.0918763	3.2146	0.00177088	0.0363278	-1.42767	NCOA6	0.298921
CRYBG3_S1934	0.298892	0.0322577	3.72479	0.000327242	0.0130763	0.0863149	CRYBG3	0.298892
SYNJ1_S1332	0.298815	0.0210309	3.64237	0.000434619	0.0156605	-0.16974	SYNJ1	0.298815
CAST_S326.2	0.298012	0.0509381	3.1354	0.00226732	0.0420423	-1.64695	CAST	0.298012
RPA2_S246	0.296555	0.103619	3.71802	0.00033501	0.013283	0.0651249	RPA2	0.296555
FLI1_S39	0.295999	0.0965876	3.3963	0.000989062	0.0253849	-0.908241	FLI1	0.295999
EIF3G_S42	0.29598	0.0784742	3.8684	0.000197667	0.00969418	0.542501	EIF3G	0.29598
TLN1_T1324	0.295881	0.0222784	3.5231	0.00065049	0.0197445	-0.532595	TLN1	0.295881
FAM129B_S574;S603	0.295157	0.0153918	3.09986	0.00252972	0.0447987	-1.74389	FAM129B	0.295157
SYNPO_Y789;Y792	0.294878	0.0359588	4.25562	4.78803e-05	0.00419188	1.83294	SYNPO	0.294878
EPS15_S814	0.294754	0.0269381	3.4478	0.000835314	0.0227979	-0.756968	EPS15	0.294754
TGOLN2_S71	0.294705	0.0163299	3.22397	0.00171937	0.035759	-1.40143	TGOLN2	0.294705
AGPAT4_S372	0.294697	0.140722	3.06839	0.00278539	0.0474133	-1.82899	AGPAT4	0.294697
RIPK1_S416	0.294623	0.0282887	3.83649	0.000221328	0.0104959	0.440049	RIPK1	0.294623
BCL3_S41	0.294514	0.0815876	4.29108	4.18791e-05	0.00385031	1.9553	BCL3	0.294514
ELF4_S188	0.294471	0.0226701	3.58956	0.000520146	0.0173744	-0.331536	ELF4	0.294471
FKBP15_S356	0.294448	0.00178351	4.1581	6.89656e-05	0.0052822	1.49993	FKBP15	0.294448
GOLM1_S191	0.294368	0.0336804	3.21274	0.00178129	0.0363838	-1.43288	GOLM1	0.294368
LMNA_T409;S414	0.294243	0.00174227	3.33908	0.00119091	0.02886	-1.07422	LMNA	0.294243
LMNA_S390.1	0.29417	0.094268	3.83931	0.000219134	0.0104288	0.449075	LMNA	0.29417
CARD11_S854	0.294053	0.00895876	3.36514	0.00109461	0.0272669	-0.998903	CARD11	0.294053
SVIL_S245	0.293918	0.0555155	3.41209	0.000939285	0.0244882	-0.862032	SVIL	0.293918
MAP3K8_S141	0.293489	0.059299	3.41218	0.000939019	0.0244882	-0.861779	MAP3K8	0.293489
BIRC6_S2883	0.293323	0.0293608	4.1584	6.88878e-05	0.0052822	1.50096	BIRC6	0.293323
MTCL1_S262	0.293247	0.0400309	3.75459	0.00029504	0.0123227	0.179923	MTCL1	0.293247
PTS_S19	0.293037	0.0262371	3.25273	0.00156992	0.0340412	-1.32054	PTS	0.293037
TSC22D4_S62	0.292487	0.0268763	3.10972	0.00245422	0.0443263	-1.71708	TSC22D4	0.292487
THEMIS2_T593	0.292222	0.0757423	3.27115	0.00148066	0.0328739	-1.26842	THEMIS2	0.292222
PSD4_S134;S143	0.291987	0.0561443	3.55834	0.000577962	0.0184914	-0.42635	PSD4	0.291987
PML_S530	0.29182	0.0552268	3.20402	0.00183077	0.0370259	-1.45722	PML	0.29182
ZFC3H1_S352	0.291706	0.0467526	3.56544	0.000564302	0.018314	-0.404842	ZFC3H1	0.291706
RBM14_S521	0.291356	0.0687423	3.27556	0.00146001	0.0327594	-1.25591	RBM14	0.291356
PTPN12_S606;S608;S613	0.29132	0.0404742	3.54768	0.000599052	0.0188796	-0.458574	PTPN12	0.29132
LUZP1_S423	0.291267	0.105031	3.12886	0.00231362	0.0427087	-1.66485	LUZP1	0.291267
RALY_S295;T298	0.29124	0.0513505	3.18751	0.00192793	0.0381953	-1.50315	RALY	0.29124
CLASP1_S797	0.291138	0.0673196	3.33237	0.00121699	0.0291389	-1.09356	CLASP1	0.291138
SQSTM1_T269.1	0.290954	0.0212474	3.71618	0.000337151	0.013283	0.0593735	SQSTM1	0.290954
RPS2_S264	0.290298	0.00504124	4.59197	1.30946e-05	0.00182363	3.02021	RPS2	0.290298
LCP2_Y426	0.290275	0.0361546	3.37751	0.00105151	0.0264125	-0.962995	LCP2	0.290275
EIF2AK4_T667	0.290099	0.0576907	3.75883	0.000290707	0.0122386	0.1933	EIF2AK4	0.290099
PLEKHA3_S244	0.290007	0.0841649	3.16113	0.00209332	0.0402472	-1.57618	PLEKHA3	0.290007
DSG2_S701	0.289707	0.029701	3.19951	0.00185686	0.0373704	-1.46979	DSG2	0.289707
SPICE1_S654	0.289469	0.00524742	4.16754	6.65865e-05	0.00521771	1.53194	SPICE1	0.289469
WDR55_S14	0.288304	0.0447423	3.32923	0.00122936	0.0292629	-1.10259	WDR55	0.288304
ZNRF2_S135	0.287626	0.0606289	3.56102	0.000572769	0.0184257	-0.418234	ZNRF2	0.287626
SYNPO_T783	0.286994	0.0252887	3.25793	0.0015442	0.0336951	-1.30584	SYNPO	0.286994
TNKS1BP1_S178	0.286462	0.0480825	3.29797	0.00135916	0.0313271	-1.19213	TNKS1BP1	0.286462
KANSL1_S1082	0.286067	0.0482165	3.19252	0.00189798	0.0378747	-1.48924	KANSL1	0.286067
FOXO3_S413	0.285926	0.0580825	3.54953	0.00059534	0.0188246	-0.452985	FOXO3	0.285926
LILRB4_S348.1	0.285606	0.077567	3.26697	0.00150049	0.0331716	-1.28027	LILRB4	0.285606
SRRM2_S1857.1	0.284813	0.0420206	4.12146	7.89934e-05	0.0056803	1.37618	SRRM2	0.284813
SIPA1_S55	0.284689	0.100062	3.0858	0.00264117	0.0459912	-1.78201	SIPA1	0.284689
EIF4EBP1_S101	0.284494	0.0274845	3.12862	0.00231529	0.0427114	-1.66549	EIF4EBP1	0.284494
GPR108_S170	0.284414	0.0324021	3.42569	0.000898331	0.0238711	-0.822121	GPR108	0.284414
MAP1B_T1066	0.284396	0.0392474	3.19287	0.00189586	0.0378552	-1.48825	MAP1B	0.284396
TAF7_S159	0.284065	0.0303093	3.393	0.000999779	0.0255656	-0.917882	TAF7	0.284065
BTK_S89	0.283806	0.0288866	3.45511	0.000815396	0.0225025	-0.735338	BTK	0.283806
CTTNBP2NL_S560	0.283661	0.0418969	3.68393	0.000376867	0.0142656	-0.0411568	CTTNBP2NL	0.283661
NUCB1_T148	0.283159	0.010268	3.89117	0.000182284	0.00925612	0.615955	NUCB1	0.283159
RPS6KA1_S230	0.28303	0.0674948	3.73177	0.000319416	0.0128867	0.108183	RPS6KA1	0.28303
IVNS1ABP_S277	0.283023	0.0648454	3.14999	0.00216708	0.04106	-1.60688	IVNS1ABP	0.283023
SAMSN1_S175	0.282881	0.035732	3.14762	0.00218308	0.0412122	-1.6134	SAMSN1	0.282881
PI4K2B_S45	0.282789	0.0292062	3.10618	0.00248112	0.0444584	-1.72673	PI4K2B	0.282789
BICC1_S633	0.282708	0.0341031	3.28136	0.00143328	0.0324241	-1.23945	BICC1	0.282708
GYPC_S104	0.282624	0.0472062	3.47752	0.000757131	0.0214321	-0.668861	GYPC	0.282624
FSTL1_S161	0.282503	0.0240619	3.24421	0.00161285	0.0344755	-1.34455	FSTL1	0.282503
IGF2R_S2346	0.282278	0.0569897	3.20043	0.0018515	0.0373309	-1.46722	IGF2R	0.282278
PLEKHH2_S202	0.28216	0.0246804	3.52677	0.000642559	0.019601	-0.521576	PLEKHH2	0.28216
TSC22D4_S49	0.281995	0.057701	3.62881	0.000455199	0.0161032	-0.211431	TSC22D4	0.281995
LUZP1_S957	0.28175	0.0315979	3.65548	0.000415548	0.0152395	-0.129287	LUZP1	0.28175
RHBDF2_S113	0.281733	0.0594021	3.09267	0.00258617	0.0453572	-1.76341	RHBDF2	0.281733
TRIM22_S384.1	0.281518	0.0508144	3.3251	0.00124584	0.0295033	-1.11447	TRIM22	0.281518
BIN2_S462	0.281277	0.0255258	3.10892	0.00246028	0.0443263	-1.71926	BIN2	0.281277
TLN1_S2338	0.281209	0.0178041	3.98478	0.000130227	0.00758098	0.921255	TLN1	0.281209
MICALL1_S447	0.280971	0.0153505	3.2866	0.0014095	0.0319957	-1.22454	MICALL1	0.280971
WASF2_S103	0.280396	0.0302474	3.45189	0.000824104	0.0226105	-0.744859	WASF2	0.280396
DTX3L_S204	0.280136	0.0108247	3.06763	0.0027919	0.0474509	-1.83106	DTX3L	0.280136
PTBP3_S62.1	0.278812	0.0680515	3.46618	0.000786102	0.0219416	-0.702537	PTBP3	0.278812
DAB2_S394	0.278611	0.0118041	4.72207	7.8119e-06	0.00137882	3.49472	DAB2	0.278611
TGFB1I1_S141.1	0.278577	0.00447423	3.73826	0.000312293	0.0127253	0.128561	TGFB1I1	0.278577
RCOR1_S460	0.278501	0.0821237	3.09965	0.00253135	0.0447987	-1.74446	RCOR1	0.278501
ATXN2L_S111	0.278393	0.109381	3.26097	0.00152937	0.0335628	-1.29725	ATXN2L	0.278393
CCDC77_S210	0.278142	0.0205464	3.22094	0.00173587	0.0359807	-1.40992	CCDC77	0.278142
UFL1_S458.2	0.277881	0.0711856	3.35196	0.00114238	0.0281269	-1.03707	UFL1	0.277881
RGS3_S936	0.277701	0.0699485	3.36687	0.00108849	0.0271554	-0.99389	RGS3	0.277701
AHNAK2_T296;S297	0.277399	0.00958763	3.81505	0.000238715	0.0109279	0.37157	AHNAK2	0.277399
FLNA_Y1862	0.277273	0.0166907	4.34236	3.44641e-05	0.00339558	2.13346	FLNA	0.277273
EIF3M_T338	0.277202	0.0391546	3.67612	0.000387132	0.0145036	-0.0654038	EIF3M	0.277202
GOLGA2_S66.1	0.277088	0.0146804	3.74937	0.000300448	0.0124424	0.163506	GOLGA2	0.277088
IQGAP1_S330	0.277031	0.0194433	3.29143	0.0013879	0.0317238	-1.21078	IQGAP1	0.277031
SH3GLB2_S10	0.276827	0.0313402	3.60484	0.000493892	0.0169277	-0.284911	SH3GLB2	0.276827
MAP1A_S1152;S1154	0.275884	0.0170722	3.20343	0.00183414	0.0370488	-1.45886	MAP1A	0.275884
DOCK5_S1802	0.275839	0.100237	3.29225	0.00138425	0.0316842	-1.20843	DOCK5	0.275839
LMO7_S1458	0.275511	0.0231134	3.74781	0.000302089	0.012479	0.158581	LMO7	0.275511
CHMP4B_S184	0.275095	0.0263196	3.12596	0.00233443	0.0428294	-1.67278	CHMP4B	0.275095
MAGI3_S1255;S1257	0.274637	0.109505	3.64736	0.000427259	0.0155132	-0.154344	MAGI3	0.274637
RABEP2_S189;S193	0.274614	0.00461856	3.28714	0.00140706	0.0319624	-1.223	RABEP2	0.274614
LTB4R_T315	0.274239	0.00184536	3.14689	0.00218803	0.0412336	-1.6154	LTB4R	0.274239
SEC16A_T600	0.274144	0.0474433	3.60669	0.000490798	0.0168567	-0.279253	SEC16A	0.274144
TMEM179B_S217	0.273818	0.0562165	3.14484	0.00220199	0.0413653	-1.62104	TMEM179B	0.273818
PPP1R12A_Y446	0.273694	0.0802371	3.50886	0.000682175	0.0201755	-0.575306	PPP1R12A	0.273694
INPP5D_S960;T963	0.273622	0.0107423	3.37461	0.00106147	0.0266021	-0.971426	INPP5D	0.273622
KIDINS220_S1362;S1363	0.273512	0.0160825	3.33203	0.00121831	0.0291389	-1.09453	KIDINS220	0.273512
HIVEP3_S496	0.273122	0.0679691	3.0829	0.00266467	0.0462141	-1.78984	HIVEP3	0.273122
HPS5_S695	0.272955	0.104093	3.35559	0.00112902	0.0278717	-1.02656	HPS5	0.272955
RAB27A_S206	0.272853	0.0830206	3.08261	0.00266709	0.0462141	-1.79065	RAB27A	0.272853
PTPN1_S352	0.272732	0.0248969	3.24394	0.00161427	0.0344755	-1.34533	PTPN1	0.272732
ZCCHC8_S649	0.272015	0.0966598	3.96255	0.000141118	0.00798793	0.848286	ZCCHC8	0.272015
C19orf24_S117;S120	0.271943	0.0151856	3.03624	0.00307116	0.0499836	-1.9152	C19orf24	0.271943
ATM_S1981	0.271558	0.0248454	3.03673	0.00306668	0.0499352	-1.91392	ATM	0.271558
KCMF1_S223	0.271544	0.0105052	3.3529	0.0011389	0.0280735	-1.03434	KCMF1	0.271544
PDLIM7_S217	0.271442	0.0534742	3.61777	0.00047265	0.0164734	-0.245321	PDLIM7	0.271442
ZDHHC2_S341	0.271355	0.0336804	3.59076	0.00051803	0.0173409	-0.327866	ZDHHC2	0.271355
SP100_S157.1	0.271012	0.00529897	3.10371	0.00250002	0.0445748	-1.73344	SP100	0.271012
ZC3H13_S265	0.270891	0.0281753	3.10322	0.00250379	0.0445873	-1.73477	ZC3H13	0.270891
BICC1_S836	0.270715	0.0127113	3.48166	0.000746795	0.0212672	-0.656531	BICC1	0.270715
CCDC88B_S436	0.269419	0.0135567	3.18867	0.00192096	0.0380874	-1.49993	CCDC88B	0.269419
CALCOCO2_S262	0.269395	0.0237113	3.07181	0.00275649	0.0470671	-1.81978	CALCOCO2	0.269395
RBM22_S142	0.269311	0.0947938	3.21556	0.00176555	0.036318	-1.42499	RBM22	0.269311
RNF34_S255	0.269221	0.0201649	3.04566	0.0029848	0.0492283	-1.89004	RNF34	0.269221
CKAP4_S461	0.269162	0.0420515	4.38867	2.88689e-05	0.00311006	2.29555	CKAP4	0.269162
HDAC7_S220	0.268207	0.0273196	3.38705	0.00101937	0.0258751	-0.935236	HDAC7	0.268207
PSD4_S118	0.267778	0.0101237	4.25577	4.78531e-05	0.00419188	1.83346	PSD4	0.267778
MAP3K3_S197;S199	0.267319	0.0714124	3.2743	0.00146589	0.0327978	-1.25949	MAP3K3	0.267319
CLIP1_S312	0.267082	0.0188969	3.82628	0.000229453	0.0106666	0.4074	CLIP1	0.267082
NCK1_S85.1	0.266938	0.028866	3.83091	0.000225738	0.0105947	0.422181	NCK1	0.266938
ARHGAP17_S676	0.266597	0.0304433	3.39298	0.000999835	0.0255656	-0.917932	ARHGAP17	0.266597
ALS2_S353;S356	0.266531	0.000639175	3.0378	0.00305672	0.0498716	-1.91105	ALS2	0.266531
MAP1B_S1406;S1408	0.266408	0.0105773	3.92473	0.00016167	0.00861751	0.724836	MAP1B	0.266408
HEATR5B_S1564	0.266366	0.0176392	3.52382	0.000648937	0.0197408	-0.530448	HEATR5B	0.266366
PKN2_T958.1	0.266005	0.0591237	3.56104	0.00057272	0.0184257	-0.418158	PKN2	0.266005
ANXA2_S202.1	0.265335	0.00563918	3.91908	0.000164978	0.00868403	0.706457	ANXA2	0.265335
FHOD1_S367	0.265039	0.0269897	3.16108	0.00209369	0.0402472	-1.57633	FHOD1	0.265039
CDR2_S311.1	0.264885	0.044433	3.51854	0.000660499	0.0198728	-0.54631	CDR2	0.264885
ZNRF2_S82	0.264883	0.0565567	3.16946	0.00203977	0.0396328	-1.55319	ZNRF2	0.264883
SLF2_S710;T711	0.264794	0.011866	3.80532	0.000247029	0.0112152	0.340577	SLF2	0.264794
AKAP13_S2567;S2571	0.264727	0.0601237	3.04584	0.00298313	0.0492283	-1.88955	AKAP13	0.264727
FLNA_S1630	0.264151	0.0280412	4.22611	5.34985e-05	0.00452762	1.73163	FLNA	0.264151
NUFIP2_S652	0.264105	0.0342474	3.59314	0.000513881	0.0172799	-0.320628	NUFIP2	0.264105
GOLGA5_S116	0.26405	0.0579278	3.60221	0.000498319	0.0169454	-0.292947	GOLGA5	0.26405
SYAP1_S313	0.263974	0.0716392	4.49328	1.927e-05	0.00239107	2.66581	SYAP1	0.263974
DPP9_S74	0.263889	0.0107423	3.06502	0.00281416	0.0477057	-1.83807	DPP9	0.263889
EIF2S2_S67	0.263884	0.00598969	3.21883	0.00174746	0.0361156	-1.41584	EIF2S2	0.263884
FES_S408	0.263706	0.0346082	4.1075	8.31709e-05	0.00586568	1.32923	FES	0.263706
GOLGA3_S983.1	0.263072	0.0563711	3.33929	0.00119012	0.02886	-1.07363	GOLGA3	0.263072
ELF2_S344	-0.264734	0.0122268	-3.14679	0.00218873	0.0412336	-1.61569	ELF2	-0.264734
ZNF827_S107	-0.264974	0.0138969	-3.08657	0.00263498	0.045943	-1.77994	ZNF827	-0.264974
BRPF1_S460;S462	-0.265452	0.0670309	-3.79255	0.000258358	0.0115079	0.3	BRPF1	-0.265452
AQP4_T273;S276;Y277.1	-0.266342	0.0592268	-3.07631	0.00271891	0.0468617	-1.80765	AQP4	-0.266342
HDGFL2_S390;S393;S394	-0.266662	0.0387526	-3.34629	0.00116352	0.0284234	-1.05345	HDGFL2	-0.266662
SCAF1_S548	-0.266868	0.042732	-3.66895	0.000396782	0.0147813	-0.0876143	SCAF1	-0.266868
ARHGAP35_S1134	-0.267149	0.0973608	-3.46529	0.000788424	0.0219416	-0.705181	ARHGAP35	-0.267149
CREBBP_S121	-0.268752	0.0630928	-3.19426	0.00188764	0.0377596	-1.48439	CREBBP	-0.268752
ADGRA1_S519	-0.270896	0.0110722	-3.75344	0.000296225	0.0123294	0.176302	ADGRA1	-0.270896
ZNF358_T485;S487.1	-0.271743	0.0701443	-3.83302	0.000224063	0.0105348	0.428925	ZNF358	-0.271743
PRPF38B_S529	-0.272456	0.044701	-3.42547	0.00089898	0.0238711	-0.822767	PRPF38B	-0.272456
CREBBP_S2362	-0.273277	0.0165155	-3.41416	0.000932957	0.0244484	-0.855982	CREBBP	-0.273277
CHD3_S138;Y143	-0.275945	0.0479175	-3.05624	0.00289043	0.0485256	-1.86168	CHD3	-0.275945
PSIP1_S273;S275	-0.276598	0.0375876	-3.10866	0.00246222	0.0443263	-1.71996	PSIP1	-0.276598
DACT3_S478	-0.277375	0.00525773	-3.23024	0.00168571	0.0353934	-1.38385	DACT3	-0.277375
MAGED4_S359	-0.278918	0.00908247	-3.60254	0.000497756	0.0169454	-0.291928	MAGED4	-0.278918
ZMYM3_T462	-0.279498	0.0362062	-3.55922	0.000576243	0.0184655	-0.423673	ZMYM3	-0.279498
PSIP1_S118;T122;S129	-0.280701	0.0025567	-3.04333	0.00300597	0.0493608	-1.89628	PSIP1	-0.280701
ARMCX3_S110	-0.281354	0.0892268	-3.05545	0.00289731	0.0485348	-1.86378	ARMCX3	-0.281354
CIRBP_S132	-0.28199	0.0570515	-3.33139	0.00122085	0.0291785	-1.09639	CIRBP	-0.28199
DENND5B_S868	-0.282961	0.0281443	-3.77274	0.000276919	0.0119599	0.237238	DENND5B	-0.282961
KIAA1671_S1662	-0.284853	0.0418969	-3.49012	0.000726104	0.0208036	-0.631322	KIAA1671	-0.284853
PRPF38B_S320	-0.2849	0.0101856	-3.14244	0.00221843	0.0415795	-1.62763	PRPF38B	-0.2849
HABP4_S108	-0.285452	0.0589691	-3.42382	0.000903856	0.0239384	-0.827611	HABP4	-0.285452
MCF2L_S557.1	-0.285972	0.0151856	-3.85288	0.000208861	0.0100681	0.492577	MCF2L	-0.285972
SIPA1L3_S158	-0.286832	0.0628763	-3.53603	0.000622938	0.0193085	-0.493713	SIPA1L3	-0.286832
C1orf21_S95	-0.28778	0.0368351	-3.55038	0.000593638	0.0188219	-0.450412	C1orf21	-0.28778
MTFR1L_S238	-0.288434	0.103546	-3.03594	0.00307396	0.0499916	-1.91601	MTFR1L	-0.288434
NR3C2_S283	-0.288539	0.000639175	-3.92224	0.000163124	0.008662	0.716713	NR3C2	-0.288539
APC_S1410	-0.288553	0.00734021	-3.78356	0.000266631	0.0116716	0.271482	APC	-0.288553
SASH1_S731	-0.288567	0.00402062	-3.64284	0.000433909	0.015652	-0.168266	SASH1	-0.288567
GUCY1A2_S742	-0.290731	0.0339485	-3.46497	0.000789251	0.0219461	-0.706122	GUCY1A2	-0.290731
MAP4K4_S687	-0.291571	0.00271134	-3.59836	0.000504857	0.0170509	-0.304681	MAP4K4	-0.291571
DTNB_T529;S535	-0.292669	0.0209278	-3.26816	0.00149482	0.0330684	-1.2769	DTNB	-0.292669
CACHD1_S1104	-0.293412	0.0469897	-3.10978	0.00245381	0.0443263	-1.71693	CACHD1	-0.293412
WBP1L_S249	-0.29459	0.00208247	-3.75091	0.000298843	0.0124071	0.168347	WBP1L	-0.29459
TBC1D10B_T135;T148	-0.297349	0.0138763	-3.23212	0.00167571	0.0352508	-1.37856	TBC1D10B	-0.297349
BRD3_S263	-0.297523	0.0963299	-3.27107	0.00148105	0.0328739	-1.26866	BRD3	-0.297523
MTFR1L_S103	-0.298518	0.00657732	-3.58932	0.000520561	0.0173744	-0.332252	MTFR1L	-0.298518
PRKAR1B_S71	-0.299173	0.0173299	-3.21492	0.00176909	0.0363278	-1.42677	PRKAR1B	-0.299173
TMCC3_S226	-0.29971	0.00641237	-3.25883	0.00153982	0.0336802	-1.30331	TMCC3	-0.29971
TCF7L2_S179	-0.299995	0.0052268	-3.80474	0.00024754	0.011223	0.338707	TCF7L2	-0.299995
MGRN1_S506	-0.300348	0.0313196	-4.21458	5.58632e-05	0.0046679	1.69215	MGRN1	-0.300348
PTK2_Y655	-0.301467	0.0736082	-3.04231	0.00301526	0.0494346	-1.899	PTK2	-0.301467
SLC41A3_S45	-0.302147	0.0665773	-3.04954	0.00294981	0.049038	-1.87964	SLC41A3	-0.302147
NPAS3_S490	-0.302312	0.0225567	-3.40096	0.000974129	0.0251581	-0.894629	NPAS3	-0.302312
ARID1A_S696	-0.302338	0.0698144	-3.46052	0.000800949	0.0222339	-0.719313	ARID1A	-0.302338
CHD4_S1531;S1535	-0.303378	0.0232887	-4.08584	9.0074e-05	0.00615524	1.25661	CHD4	-0.303378
PDS5B_T1220	-0.303523	0.072299	-3.31867	0.00127185	0.0298568	-1.13291	PDS5B	-0.303523
MAP4_S793.1	-0.303834	0.0523711	-3.42313	0.00090591	0.0239587	-0.829643	MAP4	-0.303834
SNTB1_S219.1	-0.304303	0.00613402	-3.23464	0.00166246	0.0351288	-1.3715	SNTB1	-0.304303
RAPGEF2_S746	-0.305153	0.0103299	-3.26402	0.00151462	0.0333723	-1.28862	RAPGEF2	-0.305153
FMN2_S295	-0.305705	0.0520928	-3.27114	0.00148072	0.0328739	-1.26846	FMN2	-0.305705
ADCY2_S472.4	-0.306688	0.0238041	-3.37473	0.00106104	0.0266021	-0.971061	ADCY2	-0.306688
FAM169A_S615;S619	-0.306756	0.0140619	-3.73499	0.000315859	0.0127917	0.1183	FAM169A	-0.306756
MLC1_S357	-0.308026	0.0716907	-3.14802	0.00218035	0.0412122	-1.61229	MLC1	-0.308026
BCR_S459;S463	-0.308427	0.055134	-3.90865	0.00017125	0.00888722	0.672599	BCR	-0.308427
PRPF38B_S473;S475	-0.309445	0.0484742	-3.24342	0.0016169	0.0344755	-1.34678	PRPF38B	-0.309445
DFFA_S315	-0.309957	0.0933402	-3.95916	0.000142851	0.00798793	0.837195	DFFA	-0.309957
FMN2_S516	-0.310298	0.0708351	-3.07274	0.00274868	0.0470328	-1.81727	FMN2	-0.310298
TOP2B_S1400;S1413	-0.310623	0.0456289	-3.55111	0.000592181	0.0188116	-0.448203	TOP2B	-0.310623
NR2F1_T63	-0.31327	0.0419794	-3.56911	0.000557351	0.0181917	-0.393693	NR2F1	-0.31327
KIAA1549L_S1659.1	-0.314145	0.00943299	-4.37824	3.0047e-05	0.00319999	2.25894	KIAA1549L	-0.314145
ADCY8_S622	-0.314347	0.0192062	-3.26594	0.00150544	0.0332364	-1.2832	ADCY8	-0.314347
TNRC18_S2543	-0.31435	0.0453711	-3.71043	0.00034393	0.0134659	0.0413941	TNRC18	-0.31435
CIZ1_T274	-0.315173	0.0172887	-3.29462	0.00137383	0.0315551	-1.2017	CIZ1	-0.315173
ABLIM1_S706	-0.316171	0.0266804	-3.1557	0.00212899	0.0406416	-1.59116	ABLIM1	-0.316171
GLCCI1_S398	-0.316572	0.0271031	-3.58322	0.000531424	0.0176106	-0.350838	GLCCI1	-0.316572
LIMCH1_S72	-0.318929	0.023433	-3.71382	0.000339923	0.0133406	0.0519788	LIMCH1	-0.318929
USP2_S252	-0.319953	0.0220825	-3.08325	0.00266184	0.0462141	-1.7889	USP2	-0.319953
WRAP53_S491	-0.320972	0.122505	-3.05544	0.00289746	0.0485348	-1.86383	WRAP53	-0.320972
PHF2_S459	-0.321499	0.0340515	-3.32049	0.00126443	0.0297674	-1.12769	PHF2	-0.321499
ILF3_T469;S476;S482	-0.32154	0.0150103	-3.3275	0.00123623	0.0293758	-1.10756	ILF3	-0.32154
SDC3_Y431.1	-0.323903	0.0666289	-3.40751	0.000953468	0.0247602	-0.875446	SDC3	-0.323903
PITPNC1_S274	-0.325219	0.0084433	-3.82344	0.000231764	0.0107287	0.398326	PITPNC1	-0.325219
MYO10_S1883.1	-0.328191	0.101588	-3.47479	0.000764012	0.021561	-0.676977	MYO10	-0.328191
SATB2_S39	-0.328639	0.059299	-3.04536	0.00298747	0.0492283	-1.89083	SATB2	-0.328639
SHANK3_S782	-0.329219	0.0214433	-3.05584	0.00289387	0.0485342	-1.86273	SHANK3	-0.329219
PNMA8A_S335	-0.330463	0.017732	-4.46179	2.17762e-05	0.00260415	2.55376	PNMA8A	-0.330463
HEPACAM_S376;S377	-0.331047	0.0460619	-3.29059	0.00139162	0.0317555	-1.21316	HEPACAM	-0.331047
MSL3_T392;S396	-0.33134	0.0252887	-3.24845	0.00159135	0.034352	-1.33261	MSL3	-0.33134
TSC1_S1102	-0.332674	0.0119691	-3.49703	0.000709615	0.0206357	-0.610707	TSC1	-0.332674
DFFA_S110	-0.333692	0.0273505	-3.13312	0.00228333	0.0422916	-1.65318	DFFA	-0.333692
ATN1_S34	-0.334483	0.109722	-3.15039	0.00216439	0.04106	-1.60578	ATN1	-0.334483
APC_T2169	-0.335586	0.0301856	-4.47583	2.06221e-05	0.00252093	2.60366	APC	-0.335586
TJP2_S461;S462.1	-0.335737	0.0675052	-3.29438	0.00137485	0.0315566	-1.20236	TJP2	-0.335737
THRAP3_S575.1	-0.33659	0.090866	-3.18081	0.00196876	0.0387843	-1.52175	THRAP3	-0.33659
MYO10_S962;S965	-0.336623	0.0264948	-4.22988	5.27481e-05	0.00448713	1.74453	MYO10	-0.336623
FAM110B_S173	-0.337222	0.0125258	-3.7018	0.000354346	0.0137433	0.0144569	FAM110B	-0.337222
C2CD4C_S264;S273	-0.337254	0.00409278	-3.80327	0.000248819	0.0112407	0.334044	C2CD4C	-0.337254
SOX6_S479	-0.337327	0.0286392	-3.05286	0.00292026	0.0488278	-1.87075	SOX6	-0.337327
HNRNPU_S59	-0.337739	0.00261856	-3.42813	0.000891151	0.0238164	-0.814933	HNRNPU	-0.337739
FNBP1L_T496;S501	-0.337974	0.0429794	-3.04868	0.00295753	0.0490997	-1.88194	FNBP1L	-0.337974
IRF2BP1_S66	-0.338627	0.0026701	-3.0869	0.00263225	0.0459196	-1.77902	IRF2BP1	-0.338627
CDS2_S41.1	-0.338936	0.0166392	-3.79532	0.000255862	0.0114741	0.308784	CDS2	-0.338936
KCND2_S548	-0.339	0.00275258	-3.19991	0.00185449	0.0373518	-1.46866	KCND2	-0.339
BCR_S215	-0.339326	0.047567	-3.68325	0.000377754	0.0142656	-0.043279	BCR	-0.339326
FYN_S21.1	-0.339948	0.00471134	-3.05781	0.00287662	0.0483499	-1.85745	FYN	-0.339948
CCDC28B_S46.1	-0.340014	0.124928	-3.30543	0.0013271	0.0308032	-1.17084	CCDC28B	-0.340014
EPN2_S195;Y196	-0.341303	0.0384227	-3.59224	0.000515436	0.0172799	-0.323349	EPN2	-0.341303
SH3GL2_S262	-0.341897	0.0412268	-3.34936	0.00115201	0.0282701	-1.04457	SH3GL2	-0.341897
ERF_S489	-0.342643	0.032433	-3.62566	0.000460113	0.0162363	-0.221105	ERF	-0.342643
RGS12_S879	-0.343131	0.0531031	-3.31482	0.00128767	0.0300921	-1.14394	RGS12	-0.343131
TCF4_S300	-0.343853	0.0330928	-3.37998	0.00104309	0.0262609	-0.955804	TCF4	-0.343853
PSIP1_S106	-0.343866	0.0767113	-3.19435	0.00188712	0.0377596	-1.48415	PSIP1	-0.343866
SRSF10_S158;S160.1	-0.344846	0.0572577	-3.60999	0.000485318	0.0167557	-0.269143	SRSF10	-0.344846
SOGA1_S1541	-0.345577	0.0476804	-3.63744	0.000441991	0.0158397	-0.184899	SOGA1	-0.345577
SOX6_S412	-0.345815	0.014268	-3.33323	0.00121361	0.0291389	-1.09108	SOX6	-0.345815
RFTN1_S241;S250	-0.345928	0.0607113	-3.34908	0.00115305	0.0282746	-1.04537	RFTN1	-0.345928
RAPGEF2_S1183	-0.346068	0.0135361	-4.35135	3.33016e-05	0.00335207	2.16485	RAPGEF2	-0.346068
CLDN5_T294	-0.346264	0.0520412	-3.63417	0.000446955	0.0158924	-0.194963	CLDN5	-0.346264
MYO18A_S83	-0.349318	0.0311031	-4.36633	3.14481e-05	0.00325384	2.21724	MYO18A	-0.349318
NFIA_S310	-0.350458	0.00740206	-3.6361	0.00044402	0.0158608	-0.189025	NFIA	-0.350458
TNIK_S640.1	-0.351485	0.0482165	-3.28263	0.00142746	0.0323305	-1.23583	TNIK	-0.351485
U2SURP_S202	-0.352216	0.0516804	-3.41646	0.000925957	0.0243329	-0.84924	U2SURP	-0.352216
SOX13_S310	-0.352234	0.0465464	-3.59814	0.000505236	0.0170509	-0.305356	SOX13	-0.352234
DLL3_T532	-0.352619	0.00620619	-3.44032	0.000856134	0.0231619	-0.779027	DLL3	-0.352619
FARP1_S427	-0.352761	0.00309278	-3.16909	0.00204212	0.0396328	-1.55421	FARP1	-0.352761
SCAF1_S498;S500.1	-0.352979	0.0246701	-3.97577	0.000134539	0.00769599	0.891658	SCAF1	-0.352979
GJA1_S296	-0.357056	0.0443814	-3.2364	0.00165319	0.0350226	-1.36653	GJA1	-0.357056
ADD3_S679;S681	-0.358465	0.00371134	-3.05247	0.00292372	0.0488609	-1.87179	ADD3	-0.358465
GLCCI1_S223	-0.359146	0.0377216	-3.57709	0.000542554	0.017854	-0.369489	GLCCI1	-0.359146
AQP4_S276;T289	-0.361432	0.036567	-3.44444	0.000844615	0.0229443	-0.76689	AQP4	-0.361432
CTTNBP2_S1542	-0.361675	0.0613608	-3.27327	0.00147068	0.0328163	-1.2624	CTTNBP2	-0.361675
MECOM_S1048	-0.363213	0.0149381	-3.16401	0.00207468	0.040012	-1.56824	MECOM	-0.363213
OLIG2_S61	-0.363651	0.0482165	-5.1094	1.6028e-06	0.000551063	4.95371	OLIG2	-0.363651
CBX8_S191	-0.363989	0.084567	-3.47527	0.000762805	0.0215558	-0.675558	CBX8	-0.363989
ILDR2_S410	-0.364323	0.0267938	-3.1652	0.00206698	0.0399196	-1.56494	ILDR2	-0.364323
HEPACAM_S377;S384.1	-0.365745	0.0177423	-4.01931	0.000114888	0.00702217	1.03519	HEPACAM	-0.365745
NFIX_S276	-0.367968	0.0745567	-3.6217	0.000466365	0.0163233	-0.233263	NFIX	-0.367968
ARHGAP32_S709;T711;S712	-0.370052	0.0236289	-3.87298	0.000194475	0.00958147	0.557257	ARHGAP32	-0.370052
LRRN1_S674	-0.370193	0.034433	-3.59908	0.00050363	0.0170509	-0.30249	LRRN1	-0.370193
FMN2_S432;S436;S440	-0.370343	0.0397113	-3.47993	0.000751104	0.0213347	-0.661693	FMN2	-0.370343
PSIP1_T272;S273;S275	-0.370982	0.0217216	-3.85148	0.000209899	0.0100843	0.488086	PSIP1	-0.370982
HEPACAM_S377;S384;S388	-0.371411	0.0595258	-3.54446	0.000605576	0.0190166	-0.468309	HEPACAM	-0.371411
HNRNPUL2_S185;S188;S193	-0.371559	0.0566804	-3.12577	0.00233579	0.0428306	-1.6733	HNRNPUL2	-0.371559
SEC16A_S1369.1	-0.372219	0.0257216	-3.86223	0.000202045	0.00984462	0.522644	SEC16A	-0.372219
FGF12_S226;S227;T229	-0.374719	0.0479588	-3.6443	0.000431758	0.0156086	-0.163786	FGF12	-0.374719
MAPT_S533;S534;S537.1	-0.374855	0.0785361	-3.13204	0.00229097	0.042376	-1.65614	MAPT	-0.374855
MAPK12_Y185	-0.376638	0.0440103	-3.65147	0.000421288	0.0153667	-0.141656	MAPK12	-0.376638
GJA1_S325;S330	-0.376956	0.00541237	-3.16731	0.00205348	0.0397322	-1.55913	GJA1	-0.376956
CLIP2_S923	-0.376974	0.00229897	-4.576	1.39436e-05	0.00189488	2.96255	CLIP2	-0.376974
ARVCF_S343.1	-0.37741	0.00645361	-3.33213	0.00121793	0.0291389	-1.09425	ARVCF	-0.37741
FMN2_S747;T753	-0.377694	0.165227	-3.09917	0.00253511	0.0448414	-1.74577	FMN2	-0.377694
FAM169A_T448	-0.379042	0.00458763	-4.07824	9.26238e-05	0.00625182	1.2312	FAM169A	-0.379042
WDR20_S496	-0.381762	0.0585052	-3.03734	0.00306103	0.0498924	-1.91229	WDR20	-0.381762
GRAMD2B_S267	-0.382219	0.0476701	-3.17621	0.00199728	0.0392161	-1.53451	GRAMD2B	-0.382219
SASH1_S90	-0.382365	0.0167423	-3.45001	0.000829229	0.0227322	-0.750415	SASH1	-0.382365
JAKMIP2_S278	-0.383656	0.0153402	-3.07802	0.00270475	0.0466909	-1.80304	JAKMIP2	-0.383656
MAPRE2_S219;S223.1	-0.383895	0.0729278	-3.16884	0.00204372	0.0396328	-1.5549	MAPRE2	-0.383895
MAP2_S143;T146	-0.384837	0.0565979	-3.46842	0.000780293	0.0218442	-0.695887	MAP2	-0.384837
MAP2_S1540.1	-0.385962	0.0291546	-3.87015	0.000196445	0.00966299	0.54812	MAP2	-0.385962
NDRG2_T348	-0.386412	0.0430103	-3.79077	0.000259984	0.0115492	0.294322	NDRG2	-0.386412
MAP2_S1555	-0.386864	0.0279278	-3.46554	0.000787769	0.0219416	-0.704436	MAP2	-0.386864
SASH1_T286	-0.387593	0.061268	-3.61643	0.000474815	0.0165139	-0.249438	SASH1	-0.387593
SALL2_T269	-0.388502	0.0223505	-3.4944	0.000715855	0.0206774	-0.618565	SALL2	-0.388502
PFKFB2_S466.1	-0.389222	0.0722371	-3.29828	0.00135784	0.0313185	-1.19126	PFKFB2	-0.389222
APC_S2262	-0.389696	0.029268	-4.40861	2.67397e-05	0.00297162	2.36569	APC	-0.389696
KIAA1671_S1499	-0.389903	0.0302887	-3.63096	0.000451874	0.016037	-0.204826	KIAA1671	-0.389903
ARVCF_S345.1	-0.390895	0.0673711	-3.90321	0.000174614	0.00897713	0.654948	ARVCF	-0.390895
SLC39A10_T536	-0.390975	0.0642887	-3.73703	0.000313629	0.0127483	0.124702	SLC39A10	-0.390975
CLASP2_S241	-0.391519	0.0216392	-3.49252	0.000720328	0.0207411	-0.624156	CLASP2	-0.391519
KCND3_S438	-0.391798	0.0321856	-3.13971	0.00223723	0.0417391	-1.63511	KCND3	-0.391798
GORASP2_T433.1	-0.392324	0.000690722	-3.32969	0.00122754	0.0292629	-1.10127	GORASP2	-0.392324
FAM169A_S378	-0.392425	0.0875773	-4.48799	1.96704e-05	0.00242254	2.64697	FAM169A	-0.392425
GRAMD2B_S87	-0.392958	0.00245361	-3.13193	0.00229174	0.042376	-1.65644	GRAMD2B	-0.392958
MAP2_Y1622;T1625	-0.394052	0.0135052	-4.13403	7.54052e-05	0.00556604	1.41855	MAP2	-0.394052
LRRC47_S431	-0.394892	0.0362062	-3.56845	0.000558601	0.0181917	-0.395708	LRRC47	-0.394892
ARNT2_S614	-0.395816	0.110031	-3.63513	0.000445497	0.0158924	-0.192018	ARNT2	-0.395816
NFIX_S288	-0.397619	0.0364948	-3.23103	0.0016815	0.0353276	-1.38163	NFIX	-0.397619
NEK4_T702	-0.398647	0.0753299	-4.44989	2.28026e-05	0.00267562	2.51156	NEK4	-0.398647
CRTC1_S129	-0.398967	0.118835	-3.2686	0.00149275	0.0330447	-1.27566	CRTC1	-0.398967
FARP1_T24	-0.399527	0.0430103	-3.64719	0.000427511	0.0155132	-0.154876	FARP1	-0.399527
NDRG2_T348;S350;S362	-0.399862	0.0302371	-3.45221	0.000823235	0.0226101	-0.743913	NDRG2	-0.399862
CTNND2_S1058;S1060	-0.399977	0.0298454	-3.35136	0.0011446	0.0281511	-1.0388	CTNND2	-0.399977
TOP2B_S1552	-0.401413	0.0474742	-3.24342	0.00161692	0.0344755	-1.34679	TOP2B	-0.401413
CBX8_S256	-0.402573	0.0237216	-3.34263	0.00117735	0.0286787	-1.064	CBX8	-0.402573
USP54_S671	-0.404582	0.0971237	-3.5987	0.00050429	0.0170509	-0.303669	USP54	-0.404582
SRSF10_S156;S158	-0.405494	0.00935052	-3.28044	0.00143749	0.0324524	-1.24206	SRSF10	-0.405494
PRR12_S917	-0.408443	0.0453608	-4.16276	6.77813e-05	0.00525162	1.51572	PRR12	-0.408443
NDRG2_T366;S368;S371	-0.408782	0.0508144	-4.03329	0.000109184	0.00686552	1.0815	NDRG2	-0.408782
RSF1_T1278;Y1281;S1282.1	-0.410104	0.0139381	-3.35878	0.00111743	0.0276684	-1.01734	RSF1	-0.410104
NUCKS1_S73;S75;S79.1	-0.410365	0.162577	-3.16199	0.00208774	0.0402029	-1.57381	NUCKS1	-0.410365
APC_T2469	-0.410668	0.060299	-3.08374	0.00265783	0.046195	-1.78757	APC	-0.410668
ARVCF_S343	-0.411428	0.0851443	-3.66627	0.000400459	0.0148846	-0.0959327	ARVCF	-0.411428
NFIX_S309	-0.412519	0.0920515	-3.24746	0.00159638	0.0344155	-1.33541	NFIX	-0.412519
HDGFL3_S121;S122	-0.412574	0.00269072	-4.77019	6.44027e-06	0.00122871	3.67226	HDGFL3	-0.412574
CLIP2_S54.1	-0.412635	0.0776804	-3.09863	0.00253933	0.0448505	-1.74724	CLIP2	-0.412635
NFIA_S345;S364	-0.412968	0.0158041	-4.02845	0.000111129	0.00692059	1.06544	NFIA	-0.412968
NR2F1_T54	-0.413275	0.0577113	-3.29556	0.00136968	0.0315036	-1.199	NR2F1	-0.413275
GATAD2B_S334	-0.413583	0.0916598	-3.48506	0.00073841	0.0211128	-0.646401	GATAD2B	-0.413583
ADGRB2_S1542	-0.414717	0.00362887	-3.04218	0.00301646	0.0494346	-1.89935	ADGRB2	-0.414717
CNNM3_S700	-0.415018	0.0532474	-3.3609	0.00110976	0.0275612	-1.01119	CNNM3	-0.415018
SCAF1_S874	-0.415075	0.0659897	-3.83523	0.000222315	0.0104975	0.436019	SCAF1	-0.415075
SOX5_S370	-0.416135	0.140412	-3.21577	0.00176434	0.036318	-1.42438	SOX5	-0.416135
ZNF521_S546	-0.416807	0.0359897	-3.82774	0.000228278	0.0106571	0.412049	ZNF521	-0.416807
NCOA5_S29;S34.2	-0.417491	0.00814433	-3.0514	0.00293324	0.0489121	-1.87466	NCOA5	-0.417491
TJP1_S1005	-0.417594	0.0311753	-3.32961	0.00122786	0.0292629	-1.1015	TJP1	-0.417594
HEPACAM_S278;T295	-0.418608	0.0333299	-3.16476	0.0020698	0.0399507	-1.56615	HEPACAM	-0.418608
NEO1_Y1215	-0.419459	0.0255876	-3.45326	0.00082039	0.0225836	-0.74081	NEO1	-0.419459
MARCKS_S128;S131;S132.1	-0.419898	0.0798866	-3.71448	0.000339146	0.013326	0.054043	MARCKS	-0.419898
NFIX_S288;S318.1	-0.421291	0.0584536	-4.28251	4.32588e-05	0.00393138	1.92568	NFIX	-0.421291
MTSS1L_S300	-0.422304	0.0145876	-3.22089	0.00173614	0.0359807	-1.41006	MTSS1L	-0.422304
MARCKS_S145.1	-0.424459	0.0540825	-3.69263	0.000365737	0.0140087	-0.0141024	MARCKS	-0.424459
HDAC5_S500	-0.424981	0.00440206	-3.94826	0.000148571	0.00815929	0.801542	HDAC5	-0.424981
MAP4_S793	-0.42516	0.00506186	-3.3797	0.00104404	0.0262649	-0.956621	MAP4	-0.42516
SP4_S46	-0.425638	0.0912577	-4.6076	1.23119e-05	0.00180558	3.07678	SP4	-0.425638
ANK2_T3858	-0.426246	0.0937216	-3.4383	0.000861844	0.0232592	-0.784982	ANK2	-0.426246
C12orf45_S178.1	-0.426861	0.0085567	-3.70924	0.000345352	0.0134896	0.0376706	C12orf45	-0.426861
POU3F2_S341	-0.42783	0.184526	-3.16923	0.00204119	0.0396328	-1.55381	POU3F2	-0.42783
NUCKS1_S75;S79.3	-0.428981	0.0793608	-3.14347	0.00221137	0.0414943	-1.62481	NUCKS1	-0.428981
UBXN2B_S216	-0.429374	0.0154124	-3.10485	0.00249126	0.0444967	-1.73034	UBXN2B	-0.429374
MAPT_S438	-0.430213	0.044134	-3.52034	0.000656528	0.0198075	-0.540893	MAPT	-0.430213
TOP2B_S1552.2	-0.432424	0.0213505	-3.9577	0.000143604	0.00800639	0.832425	TOP2B	-0.432424
ADD3_S681	-0.432873	0.0861237	-3.13955	0.00223832	0.0417391	-1.63554	ADD3	-0.432873
PLCD3_S489	-0.433614	0.0780619	-3.46532	0.000788332	0.0219416	-0.705077	PLCD3	-0.433614
CLASP2_S646	-0.43428	0.0693505	-4.13	7.65388e-05	0.00556604	1.40495	CLASP2	-0.43428
LRRN1_S673	-0.434365	0.0294536	-3.5415	0.000611619	0.0190719	-0.477233	LRRN1	-0.434365
LIMCH1_S42	-0.434663	0.0449072	-3.6618	0.000406636	0.0149793	-0.109738	LIMCH1	-0.434663
PCMTD2_S306;S310	-0.434736	0.0204536	-3.58247	0.00053277	0.0176375	-0.353115	PCMTD2	-0.434736
MAP4K4_S608	-0.435349	0.00520619	-3.07581	0.0027231	0.0468851	-1.80901	MAP4K4	-0.435349
LLGL1_Y509	-0.435651	0.0108041	-4.51795	1.75035e-05	0.00221966	2.75396	LLGL1	-0.435651
VIPR2_S415	-0.436236	0.0231753	-3.37075	0.00107485	0.0268964	-0.982618	VIPR2	-0.436236
EPB41L3_T492.2	-0.437534	0.0301649	-3.53299	0.000629307	0.0193906	-0.502853	EPB41L3	-0.437534
KSR1_T288	-0.438145	0.0327526	-3.06112	0.0028478	0.0480298	-1.84856	KSR1	-0.438145
FRY_S2575	-0.438631	0.118361	-4.24448	4.99312e-05	0.00432554	1.79464	FRY	-0.438631
NAV1_S452	-0.438633	0.0914227	-3.05957	0.00286126	0.0482076	-1.85273	NAV1	-0.438633
ADGRL1_S1129	-0.441427	0.0639485	-3.10356	0.00250114	0.0445748	-1.73384	ADGRL1	-0.441427
PHYHIPL_S25	-0.441794	0.0827216	-4.41068	2.65274e-05	0.00296801	2.37299	PHYHIPL	-0.441794
TCF4_T399	-0.443378	0.123546	-3.86613	0.00019927	0.00974384	0.535179	TCF4	-0.443378
RNF180_S230	-0.444908	0.0937526	-4.03107	0.000110073	0.00688079	1.07413	RNF180	-0.444908
PRR12_S444	-0.445304	0.0369691	-3.96248	0.000141152	0.00798793	0.848068	PRR12	-0.445304
NFIA_S364	-0.445711	0.040701	-4.60101	1.26364e-05	0.00180558	3.0529	NFIA	-0.445711
AGAP2_S656;S662	-0.445862	0.026	-3.08987	0.00260845	0.0456492	-1.77099	AGAP2	-0.445862
AQP4_Y277.2	-0.447142	0.0360825	-4.2097	5.68936e-05	0.00472407	1.67547	AQP4	-0.447142
APC2_S2009	-0.448787	0.0288557	-3.85978	0.00020381	0.00989052	0.514758	APC2	-0.448787
TACC2_S2086	-0.449679	0.0710928	-3.17312	0.00201659	0.0393843	-1.54305	TACC2	-0.449679
MAP2_S63	-0.449716	0.0468866	-3.089	0.00261542	0.0456985	-1.77335	MAP2	-0.449716
NR2F1_T51;T54	-0.450997	0.0120309	-3.51608	0.000665942	0.0199637	-0.55368	NR2F1	-0.450997
FYN_S21;S25	-0.45281	0.100928	-4.58127	1.36579e-05	0.00188616	2.98155	FYN	-0.45281
SLC1A2_S21;S25	-0.454066	0.0338557	-3.14131	0.00222617	0.041645	-1.63072	SLC1A2	-0.454066
FMN2_S482	-0.454475	0.00371134	-3.73145	0.000319766	0.0128867	0.107194	FMN2	-0.454475
SASH1_S137	-0.455711	0.0256289	-4.24894	4.91005e-05	0.00428733	1.80996	SASH1	-0.455711
FNBP1L_S295	-0.456175	0.0341443	-3.72771	0.000323947	0.0129849	0.0954562	FNBP1L	-0.456175
CLASP2_S641.1	-0.456282	0.0233402	-3.20163	0.0018445	0.0372125	-1.46386	CLASP2	-0.456282
FRS2_S221	-0.459162	0.147969	-3.38832	0.00101515	0.0258208	-0.93153	FRS2	-0.459162
SLC4A4_S78	-0.462167	0.00270103	-3.35561	0.00112895	0.0278717	-1.0265	SLC4A4	-0.462167
KIAA1107_S290	-0.464097	0.0492887	-4.05594	0.000100515	0.00654356	1.15677	KIAA1107	-0.464097
SLC20A2_Y344	-0.464173	0.0910206	-3.22512	0.00171316	0.0356747	-1.39821	SLC20A2	-0.464173
SLC4A4_T1064	-0.464889	0.0357423	-3.09809	0.00254354	0.0448941	-1.74871	SLC4A4	-0.464889
NDRG2_S346;T348	-0.464936	0.00301031	-4.36964	3.10529e-05	0.00325272	2.22881	NDRG2	-0.464936
MARCKS_S145	-0.464989	0.0845876	-3.80164	0.000250251	0.0112648	0.328851	MARCKS	-0.464989
NFIX_S369	-0.465962	0.00174227	-4.68571	9.03253e-06	0.00150564	3.36127	NFIX	-0.465962
CREBBP_S2063	-0.466446	0.0432474	-6.22547	1.20482e-08	2.65108e-05	9.48092	CREBBP	-0.466446
CASKIN1_S819	-0.467534	0.0369897	-3.68378	0.000377061	0.0142656	-0.0416221	CASKIN1	-0.467534
MAPT_S731;S739	-0.471017	0.0399175	-4.04701	0.00010385	0.00664907	1.12707	MAPT	-0.471017
TCEAL3_S30.2	-0.471021	0.0101031	-3.47338	0.000767575	0.0216225	-0.68115	TCEAL3	-0.471021
RAB6A_S184	-0.471135	0.101629	-4.15485	6.98032e-05	0.00532084	1.48892	RAB6A	-0.471135
OPHN1_S652	-0.472313	0.111763	-4.59612	1.28821e-05	0.00180931	3.03523	OPHN1	-0.472313
KIF21A_S1239	-0.473043	0.104124	-3.54803	0.000598358	0.0188796	-0.45753	KIF21A	-0.473043
SYN3_S481;S484	-0.474287	0.0314536	-3.27193	0.00147701	0.0328505	-1.26622	SYN3	-0.474287
PRKCE_T228	-0.474642	0.00869072	-3.21383	0.00177517	0.0363678	-1.42982	PRKCE	-0.474642
NOP58_S502.1	-0.474721	0.0575052	-3.16371	0.00207661	0.040012	-1.56907	NOP58	-0.474721
NAV1_S490	-0.475226	0.0150206	-3.52879	0.000638239	0.0195202	-0.515514	NAV1	-0.475226
CDC42EP4_S322	-0.475655	0.0828247	-3.27023	0.00148501	0.0329175	-1.27103	CDC42EP4	-0.475655
CDC42BPB_S481	-0.476422	0.0240206	-3.65144	0.000421344	0.0153667	-0.141775	CDC42BPB	-0.476422
BCR_S303	-0.480298	0.0339794	-4.10002	8.54957e-05	0.00594273	1.30412	BCR	-0.480298
AQP4_S331	-0.480638	0.0114742	-3.23517	0.00165967	0.0350923	-1.37	AQP4	-0.480638
AQP4_S335	-0.481295	0.0243299	-4.01939	0.000114853	0.00702217	1.03546	AQP4	-0.481295
MARCKS_T150	-0.48504	0.144918	-3.49405	0.000716687	0.0206774	-0.619607	MARCKS	-0.48504
FMN2_S499	-0.485411	0.0589381	-4.11598	8.06073e-05	0.00575871	1.35776	FMN2	-0.485411
SOBP_S313	-0.485715	0.0186598	-3.1961	0.00187682	0.0376596	-1.47929	SOBP	-0.485715
FHL1_S171	-0.48689	0.0706495	-3.62483	0.000461422	0.0162363	-0.223664	FHL1	-0.48689
PLEC_S1732.2	-0.487252	0.0341959	-4.05847	9.95895e-05	0.00650901	1.16519	PLEC	-0.487252
KIAA1109_S1301	-0.489709	0.0653505	-4.74655	7.08196e-06	0.00129142	3.58491	KIAA1109	-0.489709
ANK2_S3845.2	-0.489763	0.107969	-3.61339	0.000479749	0.0165858	-0.258749	ANK2	-0.489763
ZNF711_S505	-0.489785	0.0250412	-4.43642	2.40217e-05	0.00277223	2.46385	ZNF711	-0.489785
GAB1_T668	-0.490842	0.00529897	-3.56956	0.00055652	0.0181917	-0.392351	GAB1	-0.490842
SCRIB_S668;S688;T689	-0.491237	0.0904742	-3.21409	0.0017737	0.0363619	-1.42908	SCRIB	-0.491237
MAPT_S549;T552	-0.492234	0.0208041	-3.35985	0.00111357	0.027635	-1.01425	MAPT	-0.492234
APC_S798	-0.492259	0.043	-5.5035	2.99861e-07	0.000219938	6.50259	APC	-0.492259
ADD1_S431;S436	-0.493472	0.00682474	-4.2599	4.71144e-05	0.00414682	1.84767	ADD1	-0.493472
ZNF521_S605;S608	-0.494053	0.0380309	-3.91254	0.000168885	0.00879428	0.685217	ZNF521	-0.494053
LIMCH1_S72;S74	-0.494646	0.146773	-4.01878	0.000115112	0.00702217	1.03342	LIMCH1	-0.494646
SRGAP3_S1069	-0.494802	0.0703402	-3.15009	0.0021664	0.04106	-1.6066	SRGAP3	-0.494802
PPM1E_S548	-0.499864	0.00482474	-3.09268	0.0025861	0.0453572	-1.76338	PPM1E	-0.499864
TCEAL3_S30	-0.50232	0.0119381	-3.60397	0.000495341	0.0169454	-0.287549	TCEAL3	-0.50232
NAV1_S672	-0.504622	0.0425876	-3.31385	0.00129172	0.0301305	-1.14674	NAV1	-0.504622
APBA2_S480.1	-0.505229	0.11899	-4.27094	4.51929e-05	0.00403728	1.88571	APBA2	-0.505229
IFIT3_T393	-0.507374	0.0910103	-3.18071	0.00196942	0.0387843	-1.52204	IFIT3	-0.507374
NR2F1_T51;T54;T63	-0.507437	0.0851031	-4.20826	5.71992e-05	0.00473162	1.67058	NR2F1	-0.507437
HDGFL3_S162	-0.507969	0.0448763	-4.03255	0.00010948	0.00686552	1.07904	HDGFL3	-0.507969
IFIT3_S392	-0.509855	0.0303196	-3.2315	0.00167903	0.0352981	-1.38032	IFIT3	-0.509855
TNIK_T581	-0.51018	0.0830928	-3.80134	0.000250511	0.0112648	0.327908	TNIK	-0.51018
NFIB_S264	-0.510762	0.0193196	-4.01908	0.000114984	0.00702217	1.03442	NFIB	-0.510762
AMER2_T105.1	-0.510952	0.0175567	-3.36137	0.00110808	0.0275402	-1.00984	AMER2	-0.510952
RTN1_S350	-0.511854	0.0502887	-3.04974	0.00294806	0.049038	-1.87911	RTN1	-0.511854
GJA1_T250	-0.512312	0.0214948	-3.09299	0.00258363	0.0453572	-1.76254	GJA1	-0.512312
MAP2_S1795;S1802	-0.51252	0.0355567	-3.50774	0.000684731	0.0202149	-0.578663	MAP2	-0.51252
NDRG2_S344	-0.512864	0.0772577	-3.54954	0.000595326	0.0188246	-0.452964	NDRG2	-0.512864
VAV3_Y217	-0.51436	0.0117938	-3.16784	0.00205007	0.0397093	-1.55766	VAV3	-0.51436
KIF21A_T581	-0.514662	0.150474	-3.28035	0.00143787	0.0324524	-1.2423	KIF21A	-0.514662
MTSS1L_S428	-0.516248	0.0243814	-4.88837	3.99e-06	0.000889824	4.11292	MTSS1L	-0.516248
MAPT_S691	-0.516881	0.0380619	-3.50301	0.000695624	0.0204087	-0.592834	MAPT	-0.516881
MARCKS_T150.1	-0.517811	0.215175	-3.5613	0.000572233	0.0184257	-0.417393	MARCKS	-0.517811
SASH1_S90.1	-0.519311	0.0309175	-4.07526	9.36428e-05	0.00628206	1.22123	SASH1	-0.519311
CKAP5_S1149	-0.519512	0.0576701	-3.42739	0.000893328	0.0238247	-0.817119	CKAP5	-0.519512
SALL2_S797;S802;S806	-0.519688	0.0871856	-4.16962	6.6073e-05	0.00519858	1.539	SALL2	-0.519688
MAP2_S1555.1	-0.520248	0.0463608	-4.42107	2.54869e-05	0.00288089	2.40963	MAP2	-0.520248
ADGRL3_S1485	-0.521197	0.109381	-3.53507	0.000624943	0.0193135	-0.4966	ADGRL3	-0.521197
TOP2B_S1461;S1466	-0.52121	0.0240206	-4.00674	0.00012026	0.00717778	0.993629	TOP2B	-0.52121
EDNRB_S525	-0.521693	0.0584021	-3.69253	0.000365858	0.0140087	-0.0144011	EDNRB	-0.521693
RFX4_S49	-0.524387	0.0190825	-3.81761	0.000236575	0.0108752	0.379721	RFX4	-0.524387
AQP4_S285.3	-0.52498	0.00384536	-3.33448	0.00120874	0.029121	-1.08749	AQP4	-0.52498
SOX9_S199	-0.525196	0.15632	-3.64065	0.000437183	0.0157357	-0.17504	SOX9	-0.525196
ANK2_S1755	-0.525699	0.0566701	-3.92025	0.000164286	0.008662	0.71027	ANK2	-0.525699
MARCKSL1_S135	-0.525823	0.0466907	-3.37797	0.00104994	0.0263932	-0.961661	MARCKSL1	-0.525823
PCDH7_S1243	-0.526764	0.0353608	-3.1991	0.00185922	0.0373952	-1.47092	PCDH7	-0.526764
ADCYAP1R1_S466	-0.528031	0.000783505	-3.4138	0.000934055	0.0244484	-0.857035	ADCYAP1R1	-0.528031
SALL2_S802;S806	-0.528982	0.0248866	-4.32793	3.64115e-05	0.0034936	2.08319	SALL2	-0.528982
DCLK1_S346;S347	-0.529655	0.236526	-3.71639	0.000336907	0.013283	0.0600267	DCLK1	-0.529655
NFIB_S284;S295	-0.53065	0.114794	-3.96055	0.000142137	0.00798793	0.841747	NFIB	-0.53065
SPATA6_S354	-0.531552	0.158526	-3.33266	0.00121586	0.0291389	-1.09273	SPATA6	-0.531552
NHSL1_S1191	-0.531748	0.0220515	-3.7354	0.000315412	0.0127893	0.119581	NHSL1	-0.531748
AHCYL1_S103	-0.533483	0.00317526	-4.99128	2.61644e-06	0.000707829	4.50172	AHCYL1	-0.533483
EEPD1_S106;S110	-0.534262	0.140969	-3.92753	0.000160055	0.00857971	0.733948	EEPD1	-0.534262
RAP1GAP_S584	-0.535404	0.0073299	-3.22636	0.00170648	0.0356051	-1.39474	RAP1GAP	-0.535404
CLASP2_S594	-0.537301	0.0193505	-4.34249	3.44468e-05	0.00339558	2.13392	CLASP2	-0.537301
ADD1_S423	-0.538509	0.00492784	-4.28374	4.30581e-05	0.00393138	1.92992	ADD1	-0.538509
FMN2_S432	-0.539904	0.117577	-3.51149	0.000676237	0.0201268	-0.567456	FMN2	-0.539904
SOX6_T457	-0.542383	0.0837835	-3.84637	0.000213732	0.0102387	0.471686	SOX6	-0.542383
PRR36_S116	-0.542764	0.0202784	-3.27895	0.00144431	0.0325399	-1.24628	PRR36	-0.542764
ZNF219_S114	-0.54391	0.0588247	-3.31604	0.00128265	0.0300249	-1.14045	ZNF219	-0.54391
ANK2_S3795;T3797;S3802	-0.543941	0.0913299	-3.62697	0.000458064	0.0161872	-0.217084	ANK2	-0.543941
TMEM94_S808	-0.543986	0.0115361	-6.50661	3.3028e-09	1.16053e-05	10.6815	TMEM94	-0.543986
SLC4A4_S256;S257	-0.548671	0.203711	-3.5114	0.000676425	0.0201268	-0.567706	SLC4A4	-0.548671
FGFR3_S446;S447	-0.550352	0.0452577	-4.15743	6.91363e-05	0.0052822	1.49768	FGFR3	-0.550352
SPTBN1_S2316	-0.551767	0.119856	-3.80431	0.000247913	0.0112244	0.337345	SPTBN1	-0.551767
MAP2_S1204	-0.553271	0.0198041	-3.29006	0.001394	0.0317555	-1.21469	MAP2	-0.553271
GJA1_S297.1	-0.554823	0.0830412	-3.12386	0.00234962	0.0430603	-1.67853	GJA1	-0.554823
GJA1_S365	-0.555384	0.0992577	-3.33304	0.00121436	0.0291389	-1.09163	GJA1	-0.555384
ABLIM1_S367.1	-0.55737	0.0365876	-5.03665	2.16904e-06	0.000644853	4.67463	ABLIM1	-0.55737
ILDR2_S616	-0.557821	0.0584433	-3.95881	0.00014303	0.00798793	0.836057	ILDR2	-0.557821
SRGAP3_S948	-0.558982	0.064732	-3.59215	0.0005156	0.0172799	-0.323635	SRGAP3	-0.558982
HEPACAM_S350	-0.561685	0.0808247	-3.63438	0.000446638	0.0158924	-0.194323	HEPACAM	-0.561685
SLC4A10_S276;S280	-0.561975	0.112887	-3.11643	0.00240408	0.0436944	-1.69881	SLC4A10	-0.561975
NAV1_S142	-0.562579	0.0131649	-3.58796	0.000522975	0.0174172	-0.336417	NAV1	-0.562579
GTF2F1_S381;S385	-0.563066	0.0187938	-3.58718	0.000524359	0.017429	-0.338795	GTF2F1	-0.563066
GAB1_S713	-0.563896	0.0350619	-4.55265	1.52824e-05	0.00203391	2.87843	GAB1	-0.563896
HNRNPUL2_S185;S188	-0.566812	0.0324639	-3.14284	0.00221565	0.0415511	-1.62652	HNRNPUL2	-0.566812
ADD1_T429	-0.567048	0.00790722	-3.95919	0.000142838	0.00798793	0.837283	ADD1	-0.567048
EEPD1_S25	-0.567439	0.143856	-3.97598	0.000134435	0.00769599	0.892356	EEPD1	-0.567439
MAP2_S532	-0.569856	0.0250928	-3.86331	0.000201274	0.00982728	0.526109	MAP2	-0.569856
SHANK1_S1287	-0.571483	0.016	-3.35656	0.0011255	0.0278265	-1.02377	SHANK1	-0.571483
ID4_S5	-0.572804	0.0340412	-3.70472	0.000350788	0.0136663	0.0235685	ID4	-0.572804
ADGRB1_S1306	-0.575403	0.00210309	-3.54186	0.000610867	0.0190719	-0.476128	ADGRB1	-0.575403
FGFR3_T583	-0.576049	0.0574021	-3.60209	0.000498516	0.0169454	-0.293301	FGFR3	-0.576049
SLC4A4_Y64;S65;S68	-0.576247	0.104031	-3.20477	0.00182646	0.036984	-1.45513	SLC4A4	-0.576247
MARCKSL1_T85.1	-0.577636	0.105351	-3.25697	0.00154895	0.0337456	-1.30857	MARCKSL1	-0.577636
PITPNC1_S270;S274	-0.579925	0.0683814	-4.66331	9.87432e-06	0.00158981	3.2794	PITPNC1	-0.579925
DLGAP2_S1008	-0.580491	0.0268454	-3.78147	0.000268594	0.0116904	0.264846	DLGAP2	-0.580491
HEPACAM_Y281	-0.584166	0.0200515	-3.45989	0.000802622	0.022243	-0.721184	HEPACAM	-0.584166
PPP1R1B_S46	-0.586104	0.0640309	-3.31468	0.00128825	0.0300921	-1.14434	PPP1R1B	-0.586104
SMAP1_S152	-0.586593	0.0167216	-3.59849	0.000504637	0.0170509	-0.304289	SMAP1	-0.586593
GFAP_T452	-0.586688	0.0913402	-3.25171	0.001575	0.0340881	-1.32341	GFAP	-0.586688
SNTA1_S200	-0.587176	0.00703093	-3.51644	0.000665136	0.0199637	-0.552592	SNTA1	-0.587176
ILDR2_S547	-0.588759	0.0157938	-4.00211	0.000122298	0.0072731	0.978353	ILDR2	-0.588759
PCDH17_S895	-0.58882	0.0627216	-5.4869	3.22197e-07	0.000224277	6.43612	PCDH17	-0.58882
LRP4_S1887.1	-0.589311	0.0275567	-4.29359	4.14817e-05	0.00382442	1.96401	LRP4	-0.589311
GJA1_S296;S297	-0.58964	0.107495	-3.08743	0.00262804	0.0458705	-1.77761	GJA1	-0.58964
GRM5_S871	-0.590001	0.0620206	-3.43473	0.000872053	0.0234645	-0.79553	GRM5	-0.590001
CNR1_S316	-0.590069	0.049299	-3.10689	0.00247568	0.0444584	-1.72478	CNR1	-0.590069
PDCD4_S68	-0.591949	0.0684948	-3.63065	0.000452356	0.016037	-0.205787	PDCD4	-0.591949
SLC6A11_S21	-0.594284	0.113732	-3.05129	0.00293419	0.0489121	-1.87495	SLC6A11	-0.594284
CMTM4_S183	-0.594409	0.0707938	-3.8586	0.000204667	0.00989052	0.51096	CMTM4	-0.594409
CDC42EP4_S105	-0.598655	0.0266907	-3.3387	0.00119238	0.0288743	-1.07532	CDC42EP4	-0.598655
MAPT_T566;S570.1	-0.602439	0.0161959	-4.06445	9.74301e-05	0.00647038	1.18514	MAPT	-0.602439
PDZD2_S1482	-0.604618	0.067866	-3.71811	0.000334909	0.013283	0.0653988	PDZD2	-0.604618
TJP2_S201;S205	-0.604737	0.196619	-3.4344	0.000872979	0.0234645	-0.796482	TJP2	-0.604737
AQP4_S276;S285.2	-0.605045	0.0415464	-4.04846	0.000103301	0.00664907	1.13189	AQP4	-0.605045
FMN2_S432;S440	-0.605301	0.064	-4.1693	6.61517e-05	0.00519858	1.53792	FMN2	-0.605301
NDRG2_S370.1	-0.60694	0.000463918	-4.91511	3.57727e-06	0.000831489	4.21349	NDRG2	-0.60694
EGFR_S1064.2	-0.609027	0.0626598	-3.32022	0.00126554	0.0297723	-1.12847	EGFR	-0.609027
SLC6A11_S618	-0.613122	0.149237	-3.26	0.00153412	0.0336223	-1.30001	SLC6A11	-0.613122
KIF21A_S1304;S1307	-0.613271	0.0234742	-4.04707	0.000103827	0.00664907	1.12727	KIF21A	-0.613271
NAV1_S90	-0.616713	0.0974227	-3.85009	0.00021093	0.0101191	0.483645	NAV1	-0.616713
MAP2_Y745	-0.617891	0.0485361	-3.79469	0.000256431	0.0114841	0.306772	MAP2	-0.617891
APC_S2368	-0.619483	0.0727113	-4.36482	3.16311e-05	0.00326255	2.21193	APC	-0.619483
BCR_T432	-0.620868	0.00390722	-4.71874	7.91652e-06	0.0013825	3.48249	BCR	-0.620868
SLC1A3_S538	-0.622273	0.0270515	-3.46713	0.000783634	0.0219192	-0.699718	SLC1A3	-0.622273
WBP4_S277	-0.622478	0.000989691	-4.52168	1.72511e-05	0.00220694	2.76729	WBP4	-0.622478
SOX6_S424	-0.626859	0.114423	-3.61376	0.000479146	0.0165858	-0.257616	SOX6	-0.626859
NPAS3_S639	-0.628409	0.0615773	-4.76122	6.67672e-06	0.00124504	3.6391	NPAS3	-0.628409
EGFR_S991	-0.629474	0.0922474	-3.93546	0.000155568	0.00843134	0.759758	EGFR	-0.629474
NFIA_S345	-0.630992	0.0338763	-4.45726	2.21619e-05	0.0026407	2.53767	NFIA	-0.630992
CLASP2_S641	-0.631264	0.0860309	-4.13938	7.39259e-05	0.00552035	1.43661	CLASP2	-0.631264
MAP2_S1727	-0.63166	0.298247	-3.10856	0.00246302	0.0443263	-1.72025	MAP2	-0.63166
PACSIN1_S339;S349	-0.632174	0.0171959	-4.1904	6.11498e-05	0.00495955	1.60964	PACSIN1	-0.632174
MAP2_S1540	-0.632395	0.00789691	-4.13209	7.59469e-05	0.00556604	1.41203	MAP2	-0.632395
BASP1_S194	-0.6333	0.0287938	-3.8152	0.000238593	0.0109279	0.372031	BASP1	-0.6333
NDRG2_S370;S371	-0.636997	0.0870928	-4.42507	2.50972e-05	0.00284659	2.42374	NDRG2	-0.636997
APC2_S1842	-0.637121	0.0220722	-5.35605	5.65435e-07	0.000295615	5.91602	APC2	-0.637121
ADCY8_S614	-0.637813	0.107639	-3.98285	0.000131136	0.00760684	0.914932	ADCY8	-0.637813
SLC44A3_S639	-0.638206	0.0807113	-3.50479	0.000691501	0.020342	-0.587497	SLC44A3	-0.638206
ZNF521_S1185	-0.638674	0.110392	-3.9138	0.000168125	0.00878027	0.689308	ZNF521	-0.638674
EGFR_S1026	-0.64275	0.123041	-3.94358	0.000151094	0.00822605	0.786249	EGFR	-0.64275
MAP2_S1454	-0.64282	0.0684639	-3.71776	0.000335317	0.013283	0.0642973	MAP2	-0.64282
MAPT_S533;S534;T540	-0.643067	0.0284227	-4.61416	1.19969e-05	0.00180558	3.10058	MAPT	-0.643067
SGIP1_S554	-0.644293	0.103887	-3.19364	0.00189131	0.0378101	-1.48612	SGIP1	-0.644293
GPM6A_T268	-0.64653	0.0983814	-3.07134	0.0027605	0.0471111	-1.82106	GPM6A	-0.64653
FARP1_S427;S433	-0.653401	0.0815979	-3.2279	0.00169821	0.0355625	-1.39042	FARP1	-0.653401
CTNND2_T472	-0.656926	0.0675052	-4.64803	1.04918e-05	0.00163356	3.22368	CTNND2	-0.656926
SOX2_S37	-0.657275	0.0744536	-3.10484	0.00249136	0.0444967	-1.73037	SOX2	-0.657275
PALM_T141;T145.1	-0.658042	0.0516289	-3.35185	0.00114277	0.0281269	-1.03737	PALM	-0.658042
NPAS3_S490;S493	-0.660515	0.121567	-5.18571	1.16423e-06	0.000441686	5.24879	NPAS3	-0.660515
RTN1_S352	-0.661571	0.0718041	-3.18275	0.00195688	0.0386366	-1.51638	RTN1	-0.661571
NR3C2_S299	-0.662911	0.0787732	-5.24557	9.04479e-07	0.000403422	5.48193	NR3C2	-0.662911
GJA1_S251	-0.662912	0.0798144	-3.11839	0.00238961	0.0434553	-1.69347	GJA1	-0.662912
SGIP1_S376	-0.67191	0.0181856	-3.41283	0.00093702	0.0244791	-0.859871	SGIP1	-0.67191
CADM2_S425	-0.672182	0.0523814	-6.4394	4.50877e-09	1.16053e-05	10.3927	CADM2	-0.672182
SLC1A2_S560;S564.1	-0.682284	0.0972784	-4.11394	8.1217e-05	0.00577726	1.35089	SLC1A2	-0.682284
SALL3_S1268	-0.68519	0.0531649	-4.81056	5.47251e-06	0.0010947	3.82207	SALL3	-0.68519
MAPT_S597	-0.686384	0.114082	-3.87987	0.00018977	0.00950116	0.579461	MAPT	-0.686384
MAP2_T1649;S1653	-0.686872	0.044732	-3.56003	0.000574673	0.018451	-0.421219	MAP2	-0.686872
MARCKS_S132;T133;S134	-0.688866	0.00645361	-3.87912	0.000190277	0.00950116	0.577044	MARCKS	-0.688866
MAP2_T1628;T1631	-0.689906	0.0119072	-3.22628	0.00170691	0.0356051	-1.39496	MAP2	-0.689906
GJA1_S328;S330	-0.692059	0.157278	-3.32311	0.00125383	0.0296022	-1.12018	GJA1	-0.692059
KCNIP3_S14	-0.700143	0.18134	-3.27413	0.00146669	0.0327978	-1.25998	KCNIP3	-0.700143
TCEAL5_T30	-0.700414	0.0704742	-3.16798	0.00204914	0.0397093	-1.55726	TCEAL5	-0.700414
PCDH17_S895;S900	-0.716535	0.000247423	-5.93876	4.40615e-08	6.28743e-05	8.27861	PCDH17	-0.716535
ZBTB47_T390.2	-0.717527	0.0723505	-4.41912	2.56786e-05	0.00288507	2.40276	ZBTB47	-0.717527
AGAP2_S1177;S1178	-0.724945	0.0461031	-3.52199	0.00065291	0.0197525	-0.535931	AGAP2	-0.724945
AQP4_Y277.1	-0.72881	0.0735052	-5.39757	4.73354e-07	0.000260392	6.08035	AQP4	-0.72881
MAPT_T540	-0.730385	0.0238969	-5.20253	1.08465e-06	0.000431326	5.31416	MAPT	-0.730385
HEPACAM_S384	-0.730832	0.019567	-3.06926	0.00277806	0.0473619	-1.82667	HEPACAM	-0.730832
AQP4_T289	-0.732329	0.0781649	-4.93263	3.32966e-06	0.000802181	4.27957	AQP4	-0.732329
SALL3_S919	-0.73437	0.142175	-5.08025	1.80988e-06	0.000602098	4.8416	SALL3	-0.73437
SLC4A4_S65;S68	-0.734703	0.116299	-4.20962	5.69102e-05	0.00472407	1.6752	SLC4A4	-0.734703
ADCYAP1R1_S462.1	-0.738223	0.122021	-4.58261	1.35858e-05	0.00188408	2.98641	ADCYAP1R1	-0.738223
MARCKSL1_T85	-0.740278	0.0896495	-3.74379	0.000306347	0.0125762	0.145932	MARCKSL1	-0.740278
NDRG2_S371	-0.742297	0.00958763	-5.03453	2.18819e-06	0.000644853	4.66652	NDRG2	-0.742297
MAPT_S428	-0.746986	0.0399691	-5.3469	5.87973e-07	0.000295615	5.87989	MAPT	-0.746986
SOX8_S344	-0.74844	0.0154639	-4.69242	8.79387e-06	0.00148087	3.38588	SOX8	-0.74844
ANK2_S2172	-0.751463	0.174082	-3.1653	0.00206632	0.0399196	-1.56466	ANK2	-0.751463
SOX6_S111	-0.753217	0.161155	-4.5175	1.75347e-05	0.00221966	2.75233	SOX6	-0.753217
AQP4_T289.1	-0.755283	0.13932	-5.13624	1.43277e-06	0.000503084	5.0572	AQP4	-0.755283
ADCYAP1R1_T472	-0.756879	0.0967216	-4.06356	9.77475e-05	0.00647842	1.18218	ADCYAP1R1	-0.756879
SHANK1_S499;S501	-0.757327	0.0164742	-3.98439	0.000130409	0.00758098	0.919991	SHANK1	-0.757327
SLC1A2_S544	-0.7585	0.21032	-3.6528	0.000419373	0.0153457	-0.137548	SLC1A2	-0.7585
SLC4A4_S257	-0.758913	0.0613608	-4.04352	0.000105185	0.00671283	1.11545	SLC4A4	-0.758913
NDRG2_T341	-0.768185	0.146031	-4.53066	1.66563e-05	0.00214749	2.79947	NDRG2	-0.768185
TNR_S724	-0.768383	0.0516186	-3.76762	0.00028192	0.0120203	0.22105	TNR	-0.768383
SGIP1_T186	-0.771851	0.196804	-4.66955	9.6325e-06	0.00156616	3.30218	SGIP1	-0.771851
AQP4_S285;T289	-0.774258	0.0515258	-4.52372	1.71137e-05	0.00219787	2.77462	AQP4	-0.774258
SALL3_S940	-0.781097	0.0441546	-5.06506	1.9279e-06	0.000611849	4.78332	SALL3	-0.781097
GRM5_S861	-0.782043	0.164072	-3.27314	0.0014713	0.0328163	-1.26277	GRM5	-0.782043
SRGAP3_S954	-0.786506	0.0714639	-5.11514	1.56488e-06	0.00054369	4.9758	SRGAP3	-0.786506
GJA1_S330	-0.795436	0.158557	-3.76067	0.000288849	0.0122071	0.199095	GJA1	-0.795436
HEPACAM_S299.1	-0.798094	0.0184433	-4.43747	2.39245e-05	0.0027707	2.46757	HEPACAM	-0.798094
ADCYAP1R1_S466;T472	-0.799303	0.0830619	-4.19037	6.11567e-05	0.00495955	1.60953	ADCYAP1R1	-0.799303
MAP2_T1628	-0.80589	0.0145052	-3.76294	0.000286572	0.012142	0.206252	MAP2	-0.80589
NCAM1_S810	-0.80781	0.100639	-3.94323	0.000151282	0.00822605	0.785123	NCAM1	-0.80781
SYNGAP1_S165	-0.814912	0.0740515	-4.59963	1.27053e-05	0.00180558	3.04791	SYNGAP1	-0.814912
SLC4A4_S68.1	-0.829099	0.0660103	-4.19282	6.05989e-05	0.0049491	1.61789	SLC4A4	-0.829099
HEPACAM_S364;S368	-0.830648	0.0281649	-3.81009	0.000242926	0.0111005	0.355737	HEPACAM	-0.830648
ZBTB47_T390.1	-0.830941	0.0933711	-5.42346	4.23545e-07	0.000245255	6.18316	ZBTB47	-0.830941
HEPACAM_S299	-0.832132	0.0861237	-4.55792	1.497e-05	0.00200854	2.89738	HEPACAM	-0.832132
AQP4_S276;S285	-0.833366	0.0649588	-4.7373	7.34948e-06	0.00132556	3.55082	AQP4	-0.833366
AMER2_S588	-0.835127	0.0153608	-5.33833	6.09893e-07	0.000295615	5.84606	AMER2	-0.835127
AQP4_S285	-0.849959	0.0686392	-4.75351	6.88692e-06	0.00126283	3.61059	AQP4	-0.849959
MAP2_S862	-0.850079	0.044433	-3.56039	0.000573991	0.0184471	-0.420152	MAP2	-0.850079
AQP4_S285.1	-0.851097	0.152835	-5.02504	2.27583e-06	0.000653183	4.63031	AQP4	-0.851097
PCDH7_S1185	-0.875684	0.101144	-4.32897	3.62674e-05	0.00348992	2.08682	PCDH7	-0.875684
PSD2_S749	-0.879884	0.0428557	-5.19814	1.10491e-06	0.00043415	5.29708	PSD2	-0.879884
SLC1A2_S560.1	-0.899034	0.0794948	-4.64059	1.0806e-05	0.00167448	3.19658	SLC1A2	-0.899034
AQP4_S276;Y277	-0.901888	0.0779278	-4.71359	8.08141e-06	0.00140387	3.46354	AQP4	-0.901888
KIF5C_T396	-0.907627	0.0352371	-3.44305	0.000848474	0.0230113	-0.770974	KIF5C	-0.907627
BSN_T103	-0.910871	0.127557	-3.94552	0.000150044	0.0081857	0.792585	BSN	-0.910871
BSN_S108.1	-0.913058	0.0566186	-3.52297	0.000650784	0.0197445	-0.533001	BSN	-0.913058
MARCKS_S77;S81.1	-0.916767	0.0554742	-3.68331	0.000377665	0.0142656	-0.0430646	MARCKS	-0.916767
PHYHIPL_S25.1	-0.940288	0.123113	-5.68622	1.35126e-07	0.000127428	7.2404	PHYHIPL	-0.940288
AQP4_S276;S285.1	-0.941782	0.051567	-5.30439	7.04764e-07	0.000327626	5.71244	AQP4	-0.941782
SLC6A11_T608	-0.94966	0.185629	-3.7166	0.000336661	0.013283	0.0606853	SLC6A11	-0.94966
TCEAL5_S29;T30;S36	-0.956664	0.311258	-4.43024	2.46017e-05	0.0028097	2.442	TCEAL5	-0.956664
SLC1A2_S560;S564	-0.972432	0.0999381	-4.92058	3.49813e-06	0.000818859	4.2341	SLC1A2	-0.972432
MAPT_S731;S735;S739.2	-0.977721	0.055433	-4.28526	4.28113e-05	0.00392508	1.93518	MAPT	-0.977721
EGFR_Y1092	-0.979207	0.237515	-3.15483	0.00213477	0.0406814	-1.59356	EGFR	-0.979207
EGFR_T1046	-0.981276	0.102825	-4.06211	9.82695e-05	0.0064856	1.17733	EGFR	-0.981276
EDNRB_S509	-1.00025	0.0679485	-5.22113	1.00283e-06	0.000415203	5.38659	EDNRB	-1.00025
SYN3_S447	-1.10712	0.111629	-4.00806	0.000119685	0.007168	0.997989	SYN3	-1.10712
SLC1A2_S534.1	-1.11037	0.0892784	-5.75911	9.79987e-08	0.000115519	7.53793	SLC1A2	-1.11037
AQP4_Y277	-1.14675	0.0176907	-4.77668	6.27415e-06	0.00121102	3.6963	AQP4	-1.14675
AQP4_T289.2	-1.15552	0.0979072	-5.67556	1.41604e-07	0.000129827	7.19704	AQP4	-1.15552
SLC1A2_S560	-1.17657	0.0316082	-4.83418	4.97352e-06	0.00101331	3.91006	SLC1A2	-1.17657
EGFR_S1064	-1.17977	0.0467629	-3.63487	0.000445887	0.0158924	-0.192807	EGFR	-1.17977
MAP2_S1634	-1.21195	0.106175	-3.92899	0.000159219	0.00855892	0.738702	MAP2	-1.21195
SLC1A2_S521	-1.23693	0.0565567	-4.59647	1.28643e-05	0.00180931	3.0365	SLC1A2	-1.23693
GJA1_S297	-1.25602	0.0904948	-4.0322	0.00010962	0.00686552	1.07787	GJA1	-1.25602

## Sheet: Table S4
Table S4: Joint analysis of the differentially expressed protein and protein phosphorylation between TMSB10 high GBM group versus low GBM group.
phos	phos_FC	phos_p	phos_log2(FC)	protein	protein_FC	protein_p	protein_log2(FC)	phos_Sig	protein_Sig	Sig	Regulation
PSIP1_S273;S275	0.825535	0.0443263	-0.276598	PSIP1	0.761719	0.00768813	-0.39267	yes	yes	yes	down_down
PSIP1_S118;T122;S129	0.823191	0.0493608	-0.280701	PSIP1	0.761719	0.00768813	-0.39267	yes	yes	yes	down_down
CIRBP_S132	0.822456	0.0291785	-0.28199	CIRBP	0.73128	0.000240634	-0.451505	yes	yes	yes	down_down
SASH1_S731	0.818715	0.015652	-0.288567	SASH1	0.814406	0.000837769	-0.29618	yes	yes	yes	down_down
NPAS3_S490	0.810952	0.0251581	-0.302312	NPAS3	0.762036	0.000956675	-0.392068	yes	yes	yes	down_down
FMN2_S295	0.809047	0.0328739	-0.305705	FMN2	0.742626	0.000575711	-0.429293	yes	yes	yes	down_down
FMN2_S516	0.806475	0.0470328	-0.310298	FMN2	0.742626	0.000575711	-0.429293	yes	yes	yes	down_down
SDC3_Y431.1	0.798906	0.0247602	-0.323903	SDC3	0.629567	5.3727e-06	-0.667568	yes	yes	yes	down_down
MYO10_S1883.1	0.796534	0.021561	-0.328191	MYO10	0.779387	6.01279e-05	-0.359588	yes	yes	yes	down_down
PNMA8A_S335	0.795281	0.00260415	-0.330463	PNMA8A	0.815701	0.00649366	-0.293887	yes	yes	yes	down_down
TJP2_S461;S462.1	0.792379	0.0315566	-0.335737	TJP2	0.817728	0.0468483	-0.290308	yes	yes	yes	down_down
MYO10_S962;S965	0.791893	0.00448713	-0.336623	MYO10	0.779387	6.01279e-05	-0.359588	yes	yes	yes	down_down
SOX6_S479	0.791506	0.0488278	-0.337327	SOX6	0.653388	9.12913e-05	-0.613989	yes	yes	yes	down_down
FNBP1L_T496;S501	0.791152	0.0490997	-0.337974	FNBP1L	0.831223	0.0218373	-0.266693	yes	yes	yes	down_down
IRF2BP1_S66	0.790793	0.0459196	-0.338627	IRF2BP1	0.830272	0.00244473	-0.268344	yes	yes	yes	down_down
KCND2_S548	0.790589	0.0373518	-0.339	KCND2	0.774432	0.0110116	-0.368789	yes	yes	yes	down_down
TCF4_S300	0.787934	0.0262609	-0.343853	TCF4	0.8195	0.00490273	-0.287184	yes	yes	yes	down_down
PSIP1_S106	0.787927	0.0377596	-0.343866	PSIP1	0.761719	0.00768813	-0.39267	yes	yes	yes	down_down
SOGA1_S1541	0.786993	0.0158397	-0.345577	SOGA1	0.788471	0.00101315	-0.342871	yes	yes	yes	down_down
SOX6_S412	0.786863	0.0291389	-0.345815	SOX6	0.653388	9.12913e-05	-0.613989	yes	yes	yes	down_down
NFIA_S310	0.784335	0.0158608	-0.350458	NFIA	0.650064	2.21005e-05	-0.621346	yes	yes	yes	down_down
SOX13_S310	0.78337	0.0170509	-0.352234	SOX13	0.748237	0.000200715	-0.418432	yes	yes	yes	down_down
OLIG2_S61	0.777195	0.000551063	-0.363651	OLIG2	0.552809	1.96934e-07	-0.855146	yes	yes	yes	down_down
CBX8_S191	0.777013	0.0215558	-0.363989	CBX8	0.771055	0.000810757	-0.375095	yes	yes	yes	down_down
NFIX_S276	0.774873	0.0163233	-0.367968	NFIX	0.732495	0.000220554	-0.44911	yes	yes	yes	down_down
FMN2_S432;S436;S440	0.773599	0.0213347	-0.370343	FMN2	0.742626	0.000575711	-0.429293	yes	yes	yes	down_down
PSIP1_T272;S273;S275	0.773256	0.0100843	-0.370982	PSIP1	0.761719	0.00768813	-0.39267	yes	yes	yes	down_down
CLIP2_S923	0.770051	0.00189488	-0.376974	CLIP2	0.775098	0.00110413	-0.36755	yes	yes	yes	down_down
FMN2_S747;T753	0.769667	0.0448414	-0.377694	FMN2	0.742626	0.000575711	-0.429293	yes	yes	yes	down_down
GRAMD2B_S267	0.767256	0.0392161	-0.382219	GRAMD2B	0.711877	0.000264543	-0.490301	yes	yes	yes	down_down
SASH1_S90	0.767179	0.0227322	-0.382365	SASH1	0.814406	0.000837769	-0.29618	yes	yes	yes	down_down
SASH1_T286	0.764404	0.0165139	-0.387593	SASH1	0.814406	0.000837769	-0.29618	yes	yes	yes	down_down
SALL2_T269	0.763922	0.0206774	-0.388502	SALL2	0.628856	7.18667e-07	-0.669197	yes	yes	yes	down_down
CLASP2_S241	0.762327	0.0207411	-0.391519	CLASP2	0.82304	0.00726071	-0.280966	yes	yes	yes	down_down
GRAMD2B_S87	0.761566	0.042376	-0.392958	GRAMD2B	0.711877	0.000264543	-0.490301	yes	yes	yes	down_down
NFIX_S288	0.75911	0.0353276	-0.397619	NFIX	0.732495	0.000220554	-0.44911	yes	yes	yes	down_down
CBX8_S256	0.756508	0.0286787	-0.402573	CBX8	0.771055	0.000810757	-0.375095	yes	yes	yes	down_down
NFIX_S309	0.75131	0.0344155	-0.412519	NFIX	0.732495	0.000220554	-0.44911	yes	yes	yes	down_down
CLIP2_S54.1	0.75125	0.0448505	-0.412635	CLIP2	0.775098	0.00110413	-0.36755	yes	yes	yes	down_down
NFIA_S345;S364	0.751077	0.00692059	-0.412968	NFIA	0.650064	2.21005e-05	-0.621346	yes	yes	yes	down_down
SOX5_S370	0.74943	0.036318	-0.416135	SOX5	0.793794	0.0132054	-0.333164	yes	yes	yes	down_down
NFIX_S288;S318.1	0.746756	0.00393138	-0.421291	NFIX	0.732495	0.000220554	-0.44911	yes	yes	yes	down_down
SP4_S46	0.744509	0.00180558	-0.425638	SP4	0.740946	0.00946213	-0.43256	yes	yes	yes	down_down
ANK2_T3858	0.744196	0.0232592	-0.426246	ANK2	0.8256	0.0258255	-0.276486	yes	yes	yes	down_down
POU3F2_S341	0.743379	0.0396328	-0.42783	POU3F2	0.813396	0.00444251	-0.29797	yes	yes	yes	down_down
PLCD3_S489	0.740405	0.0219416	-0.433614	PLCD3	0.721396	0.000264543	-0.471137	yes	yes	yes	down_down
CLASP2_S646	0.740063	0.00556604	-0.43428	CLASP2	0.82304	0.00726071	-0.280966	yes	yes	yes	down_down
PCMTD2_S306;S310	0.739829	0.0176375	-0.434736	PCMTD2	0.767294	0.00110344	-0.382148	yes	yes	yes	down_down
TCF4_T399	0.735411	0.00974384	-0.443378	TCF4	0.8195	0.00490273	-0.287184	yes	yes	yes	down_down
NFIA_S364	0.734222	0.00180558	-0.445711	NFIA	0.650064	2.21005e-05	-0.621346	yes	yes	yes	down_down
FMN2_S482	0.729776	0.0128867	-0.454475	FMN2	0.742626	0.000575711	-0.429293	yes	yes	yes	down_down
SASH1_S137	0.729151	0.00428733	-0.455711	SASH1	0.814406	0.000837769	-0.29618	yes	yes	yes	down_down
FNBP1L_S295	0.728916	0.0129849	-0.456175	FNBP1L	0.831223	0.0218373	-0.266693	yes	yes	yes	down_down
CLASP2_S641.1	0.728862	0.0372125	-0.456282	CLASP2	0.82304	0.00726071	-0.280966	yes	yes	yes	down_down
KIAA1107_S290	0.724925	0.00654356	-0.464097	KIAA1107	0.776731	0.040674	-0.364513	yes	yes	yes	down_down
SLC20A2_Y344	0.724886	0.0356747	-0.464173	SLC20A2	0.709739	0.00059777	-0.494639	yes	yes	yes	down_down
NFIX_S369	0.723988	0.00150564	-0.465962	NFIX	0.732495	0.000220554	-0.44911	yes	yes	yes	down_down
OPHN1_S652	0.720808	0.00180931	-0.472313	OPHN1	0.68652	2.67955e-06	-0.542626	yes	yes	yes	down_down
CDC42EP4_S322	0.71914	0.0329175	-0.475655	CDC42EP4	0.698764	7.90316e-06	-0.517122	yes	yes	yes	down_down
FMN2_S499	0.714293	0.00575871	-0.485411	FMN2	0.742626	0.000575711	-0.429293	yes	yes	yes	down_down
FHL1_S171	0.713562	0.0162363	-0.48689	FHL1	0.699825	0.0002302	-0.514935	yes	yes	yes	down_down
ANK2_S3845.2	0.712142	0.0165858	-0.489763	ANK2	0.8256	0.0258255	-0.276486	yes	yes	yes	down_down
ZNF711_S505	0.712131	0.00277223	-0.489785	ZNF711	0.791274	0.0160329	-0.33775	yes	yes	yes	down_down
GAB1_T668	0.71161	0.0181917	-0.490842	GAB1	0.709158	3.38344e-06	-0.49582	yes	yes	yes	down_down
NFIB_S264	0.701852	0.00702217	-0.510762	NFIB	0.714752	0.00137255	-0.484485	yes	yes	yes	down_down
SASH1_S90.1	0.697705	0.00628206	-0.519311	SASH1	0.814406	0.000837769	-0.29618	yes	yes	yes	down_down
SALL2_S797;S802;S806	0.697523	0.00519858	-0.519688	SALL2	0.628856	7.18667e-07	-0.669197	yes	yes	yes	down_down
EDNRB_S525	0.696554	0.0140087	-0.521693	EDNRB	0.575217	7.17073e-06	-0.797821	yes	yes	yes	down_down
RFX4_S49	0.695254	0.0108752	-0.524387	RFX4	0.780244	3.93758e-05	-0.358003	yes	yes	yes	down_down
SOX9_S199	0.694864	0.0157357	-0.525196	SOX9	0.755229	0.00709584	-0.405014	yes	yes	yes	down_down
ANK2_S1755	0.694623	0.008662	-0.525699	ANK2	0.8256	0.0258255	-0.276486	yes	yes	yes	down_down
MARCKSL1_S135	0.694563	0.0263932	-0.525823	MARCKSL1	0.78189	0.0177806	-0.354963	yes	yes	yes	down_down
PCDH7_S1243	0.69411	0.0373952	-0.526764	PCDH7	0.788054	0.0163649	-0.343634	yes	yes	yes	down_down
SALL2_S802;S806	0.693044	0.0034936	-0.528982	SALL2	0.628856	7.18667e-07	-0.669197	yes	yes	yes	down_down
NFIB_S284;S295	0.692243	0.00798793	-0.53065	NFIB	0.714752	0.00137255	-0.484485	yes	yes	yes	down_down
EEPD1_S106;S110	0.690512	0.00857971	-0.534262	EEPD1	0.735396	0.000126342	-0.443407	yes	yes	yes	down_down
CLASP2_S594	0.689059	0.00339558	-0.537301	CLASP2	0.82304	0.00726071	-0.280966	yes	yes	yes	down_down
FMN2_S432	0.687817	0.0201268	-0.539904	FMN2	0.742626	0.000575711	-0.429293	yes	yes	yes	down_down
SOX6_T457	0.686636	0.0102387	-0.542383	SOX6	0.653388	9.12913e-05	-0.613989	yes	yes	yes	down_down
ZNF219_S114	0.685909	0.0300249	-0.54391	ZNF219	0.736539	0.000344086	-0.441165	yes	yes	yes	down_down
ANK2_S3795;T3797;S3802	0.685895	0.0161872	-0.543941	ANK2	0.8256	0.0258255	-0.276486	yes	yes	yes	down_down
FGFR3_S446;S447	0.682853	0.0052822	-0.550352	FGFR3	0.615837	6.81402e-06	-0.699378	yes	yes	yes	down_down
GAB1_S713	0.676473	0.00203391	-0.563896	GAB1	0.709158	3.38344e-06	-0.49582	yes	yes	yes	down_down
EEPD1_S25	0.674814	0.00769599	-0.567439	EEPD1	0.735396	0.000126342	-0.443407	yes	yes	yes	down_down
FGFR3_T583	0.670798	0.0169454	-0.576049	FGFR3	0.615837	6.81402e-06	-0.699378	yes	yes	yes	down_down
MARCKSL1_T85.1	0.670061	0.0337456	-0.577636	MARCKSL1	0.78189	0.0177806	-0.354963	yes	yes	yes	down_down
GFAP_T452	0.66587	0.0340881	-0.586688	GFAP	0.701621	0.0402557	-0.511237	yes	yes	yes	down_down
CDC42EP4_S105	0.660369	0.0288743	-0.598655	CDC42EP4	0.698764	7.90316e-06	-0.517122	yes	yes	yes	down_down
TJP2_S201;S205	0.657591	0.0234645	-0.604737	TJP2	0.817728	0.0468483	-0.290308	yes	yes	yes	down_down
FMN2_S432;S440	0.657334	0.00519858	-0.605301	FMN2	0.742626	0.000575711	-0.429293	yes	yes	yes	down_down
EGFR_S1064.2	0.655639	0.0297723	-0.609027	EGFR	0.407105	0.000409455	-1.29653	yes	yes	yes	down_down
SOX6_S424	0.647585	0.0165858	-0.626859	SOX6	0.653388	9.12913e-05	-0.613989	yes	yes	yes	down_down
NPAS3_S639	0.64689	0.00124504	-0.628409	NPAS3	0.762036	0.000956675	-0.392068	yes	yes	yes	down_down
EGFR_S991	0.646412	0.00843134	-0.629474	EGFR	0.407105	0.000409455	-1.29653	yes	yes	yes	down_down
NFIA_S345	0.645732	0.0026407	-0.630992	NFIA	0.650064	2.21005e-05	-0.621346	yes	yes	yes	down_down
CLASP2_S641	0.645611	0.00552035	-0.631264	CLASP2	0.82304	0.00726071	-0.280966	yes	yes	yes	down_down
EGFR_S1026	0.640491	0.00822605	-0.64275	EGFR	0.407105	0.000409455	-1.29653	yes	yes	yes	down_down
SOX2_S37	0.634075	0.0444967	-0.657275	SOX2	0.812559	0.00969021	-0.299455	yes	yes	yes	down_down
NPAS3_S490;S493	0.632652	0.000441686	-0.660515	NPAS3	0.762036	0.000956675	-0.392068	yes	yes	yes	down_down
SALL3_S1268	0.621924	0.0010947	-0.68519	SALL3	0.708974	0.000185885	-0.496196	yes	yes	yes	down_down
ZBTB47_T390.2	0.608139	0.00288507	-0.717527	ZBTB47	0.754353	2.41003e-05	-0.406688	yes	yes	yes	down_down
SALL3_S919	0.60108	0.000602098	-0.73437	SALL3	0.708974	0.000185885	-0.496196	yes	yes	yes	down_down
MARCKSL1_T85	0.598624	0.0125762	-0.740278	MARCKSL1	0.78189	0.0177806	-0.354963	yes	yes	yes	down_down
SOX8_S344	0.595247	0.00148087	-0.74844	SOX8	0.552612	1.20863e-06	-0.85566	yes	yes	yes	down_down
ANK2_S2172	0.594001	0.0399196	-0.751463	ANK2	0.8256	0.0258255	-0.276486	yes	yes	yes	down_down
SOX6_S111	0.593279	0.00221966	-0.753217	SOX6	0.653388	9.12913e-05	-0.613989	yes	yes	yes	down_down
TNR_S724	0.587075	0.0120203	-0.768383	TNR	0.570352	0.00200426	-0.810075	yes	yes	yes	down_down
SALL3_S940	0.581924	0.000611849	-0.781097	SALL3	0.708974	0.000185885	-0.496196	yes	yes	yes	down_down
ZBTB47_T390.1	0.562162	0.000245255	-0.830941	ZBTB47	0.754353	2.41003e-05	-0.406688	yes	yes	yes	down_down
PCDH7_S1185	0.544996	0.00348992	-0.875684	PCDH7	0.788054	0.0163649	-0.343634	yes	yes	yes	down_down
EGFR_Y1092	0.507258	0.0406814	-0.979207	EGFR	0.407105	0.000409455	-1.29653	yes	yes	yes	down_down
EGFR_T1046	0.506532	0.0064856	-0.981276	EGFR	0.407105	0.000409455	-1.29653	yes	yes	yes	down_down
EDNRB_S509	0.499914	0.000415203	-1.00025	EDNRB	0.575217	7.17073e-06	-0.797821	yes	yes	yes	down_down
EGFR_S1064	0.441422	0.0158924	-1.17977	EGFR	0.407105	0.000409455	-1.29653	yes	yes	yes	down_down
SEC63_S597	2.11401	0.00264504	1.07998	SEC63	1.17615	0.00123759	0.234075	yes	no	no	no_no
NDRG1_S330	2.00557	0.00556604	1.00401	NDRG1				yes	no	no	no_no
VCAN_S2116	1.94107	0.00180558	0.956855	VCAN				yes	no	no	no_no
ANXA2_S239	1.92833	0.000734214	0.947351	ANXA2				yes	no	no	no_no
CAVIN1_S365;S366	1.89094	0.000454585	0.919102	CAVIN1				yes	no	no	no_no
NDC80_S5	1.81561	0.00767783	0.860451	NDC80	1.02589	0.867645	0.0368724	yes	no	no	no_no
VCAN_S1349;S1351	1.80412	0.000944493	0.851295	VCAN				yes	no	no	no_no
AHNAK_S2580	1.75053	0.00598146	0.807795	AHNAK	1.06243	0.629843	0.0873635	yes	no	no	no_no
TNS3_Y333	1.74322	0.000130525	0.801753	TNS3				yes	no	no	no_no
SRRM1_S209	1.73702	0.041166	0.796611	SRRM1	1.05518	0.420497	0.0774957	yes	no	no	no_no
VIM_S420	1.73239	0.008662	0.792767	VIM	1.20764	0.150411	0.272193	yes	no	no	no_no
LILRB3_S520	1.73048	0.00213893	0.791174	LILRB3	1.05878	0.212326	0.0824018	yes	no	no	no_no
NHSL2_S1034	1.66084	0.00696361	0.731917	NHSL2	1.15865	0.0945789	0.212448	yes	no	no	no_no
MAP1B_S992;S995	1.64641	0.00189488	0.719322	MAP1B				yes	no	no	no_no
GPAT3_S68	1.64127	0.000644853	0.714812	GPAT3	1.00865	0.821787	0.0124196	yes	no	no	no_no
GPR34_S357	1.63213	0.0184257	0.706756	GPR34				yes	no	no	no_no
CRACR2A_S473	1.62694	0.00347126	0.702159	CRACR2A	1.10718	0.0325638	0.146886	yes	no	no	no_no
TPPP3_S162	1.6227	0.0230732	0.698392	TPPP3				yes	no	no	no_no
VIM_S72.1	1.6173	0.049172	0.693587	VIM	1.20764	0.150411	0.272193	yes	no	no	no_no
MAP1B_S1917	1.60502	0.00303416	0.682594	MAP1B				yes	no	no	no_no
MAP1B_S1256;S1265	1.60085	0.0063867	0.678842	MAP1B				yes	no	no	no_no
CLCN7_S9	1.59828	0.000665798	0.676516	CLCN7	1.07758	0.0999244	0.10779	yes	no	no	no_no
MAP1B_S1899	1.59355	0.00362729	0.672247	MAP1B				yes	no	no	no_no
SPARCL1_S90;S92	1.59341	0.00210861	0.672118	SPARCL1				yes	no	no	no_no
SPOCK2_S72	1.59189	0.00212042	0.670738	SPOCK2				yes	no	no	no_no
VCAN_S2941	1.58438	0.0304027	0.663915	VCAN				yes	no	no	no_no
MAP1B_S1396;S1400;S1408	1.57778	0.00507373	0.657898	MAP1B				yes	no	no	no_no
BICC1_S766	1.57658	0.00634342	0.656801	BICC1				yes	no	no	no_no
AHNAK_S570	1.57589	0.00628833	0.656162	AHNAK	1.06243	0.629843	0.0873635	yes	no	no	no_no
DBNDD1_S239	1.55586	0.0195162	0.63771	DBNDD1	0.971531	0.85046	-0.0416688	yes	no	no	no_no
PPP1R12A_S995	1.55024	0.00150989	0.63249	PPP1R12A				yes	no	no	no_no
NES_S702	1.54947	0.00297162	0.631779	NES	0.983063	0.927919	-0.0246441	yes	no	no	no_no
ELF4_S188.1	1.54857	0.000119135	0.630934	ELF4				yes	no	no	no_no
CFL1_S24.2	1.54454	0.00147556	0.627182	CFL1				yes	no	no	no_no
FAM114A1_S196;S200	1.54264	0.000773407	0.625406	FAM114A1				yes	no	no	no_no
PSME3_S24	1.5397	0.0206774	0.622648	PSME3				yes	no	no	no_no
AKAP12_S381	1.53894	0.00406994	0.62194	AKAP12				yes	no	no	no_no
IKZF1_S63	1.53705	0.0145669	0.620168	IKZF1	1.17277	0.0728579	0.229919	yes	no	no	no_no
CD44_S697.2	1.5344	0.0363838	0.617673	CD44	1.07768	0.673182	0.107923	yes	no	no	no_no
NRCAM_S1242;T1245	1.53057	0.0364165	0.614072	NRCAM	0.888561	0.249361	-0.170457	yes	no	no	no_no
MAP1B_S1396;S1400	1.53004	0.0115918	0.613565	MAP1B				yes	no	no	no_no
CAVIN3_S62	1.5259	0.000611849	0.609656	CAVIN3				yes	no	no	no_no
MAP1B_S1256;S1260;S1265	1.5242	0.00399187	0.60805	MAP1B				yes	no	no	no_no
AKAP12_S732	1.51987	0.00927605	0.603952	AKAP12				yes	no	no	no_no
MAP1B_S1298	1.51831	0.00379828	0.602463	MAP1B				yes	no	no	no_no
GLE1_S88	1.51771	0.00180986	0.601899	GLE1	0.951574	0.235903	-0.0716127	yes	no	no	no_no
MAP1B_S1427	1.5164	0.012479	0.600653	MAP1B				yes	no	no	no_no
MAP1B_S1793;S1797	1.51344	0.00122775	0.597832	MAP1B				yes	no	no	no_no
NES_S578.1	1.51149	0.0343854	0.595973	NES	0.983063	0.927919	-0.0246441	yes	no	no	no_no
ERRFI1_S302	1.50793	0.000244164	0.592565	ERRFI1				yes	no	no	no_no
VCL_S721	1.50628	0.000285556	0.590991	VCL	1.1953	0.0242055	0.257367	yes	no	no	no_no
CAVIN1_T376;S379	1.50459	0.00361211	0.589374	CAVIN1				yes	no	no	no_no
PNPLA2_S428	1.49855	0.0142471	0.583568	PNPLA2				yes	no	no	no_no
TNS3_S776	1.49806	0.00106898	0.583096	TNS3				yes	no	no	no_no
HMGA1_S44.1	1.49498	0.0145788	0.580127	HMGA1	1.13964	0.36638	0.188578	yes	no	no	no_no
GEM_S23	1.4934	0.00709093	0.578603	GEM				yes	no	no	no_no
TBC1D23_S300	1.49276	0.000244164	0.577982	TBC1D23				yes	no	no	no_no
AKAP12_S783	1.49275	0.0223812	0.577976	AKAP12				yes	no	no	no_no
GPRC5A_S301	1.49153	0.0443263	0.57679	GPRC5A				yes	no	no	no_no
EEA1_S52	1.48871	0.00119985	0.574067	EEA1	1.11564	0.147953	0.157867	yes	no	no	no_no
ANO6_S277	1.4883	0.04106	0.573666	ANO6	1.0082	0.952929	0.0117819	yes	no	no	no_no
USP14_T235	1.48758	0.0294731	0.572967	USP14				yes	no	no	no_no
EIF3M_S337	1.48757	0.00496006	0.572958	EIF3M	1.08433	0.0106589	0.116806	yes	no	no	no_no
DNAJB1_S151	1.48576	0.0469138	0.571201	DNAJB1	1.06313	0.336591	0.0883155	yes	no	no	no_no
SYNPO_S833;S839	1.48546	0.0202934	0.570912	SYNPO				yes	no	no	no_no
44440_S253	1.48489	0.0184257	0.57036	44440				yes	no	no	no_no
MAP1B_S1260;S1265	1.48463	0.020447	0.570102	MAP1B				yes	no	no	no_no
OVCA2_S161	1.48446	0.0227788	0.569942	OVCA2	1.08691	0.156785	0.120236	yes	no	no	no_no
MAP1B_S828;S832	1.4843	0.0120781	0.569787	MAP1B				yes	no	no	no_no
MAP1B_Y1336	1.48339	0.020485	0.568898	MAP1B				yes	no	no	no_no
MTSS1_T607	1.48315	0.00955455	0.568664	MTSS1	1.09678	0.323089	0.133279	yes	no	no	no_no
SCD_S198	1.48126	0.0204087	0.566821	SCD	1.03316	0.813025	0.0470668	yes	no	no	no_no
ANXA1_T101	1.48035	0.0197525	0.565936	ANXA1				yes	no	no	no_no
SSR3_S105	1.47883	0.00325272	0.564457	SSR3	1.06395	0.607937	0.0894315	yes	no	no	no_no
TRA2A_S236	1.47802	0.0049484	0.563668	TRA2A	0.992187	0.940279	-0.0113168	yes	no	no	no_no
GOLM1_S187.1	1.47681	0.0296353	0.562487	GOLM1	0.953298	0.516821	-0.0690009	yes	no	no	no_no
SAMHD1_S33	1.47474	0.000415203	0.560464	SAMHD1	1.14767	0.119539	0.198713	yes	no	no	no_no
INPP5F_S1069	1.47427	0.0234764	0.559997	INPP5F	1.1826	0.042883	0.241963	yes	no	no	no_no
EEF1B2_S8	1.46769	0.0062539	0.553549	EEF1B2	1.16988	0.0021268	0.226357	yes	no	no	no_no
SLA_S230	1.46755	0.00554125	0.553409	SLA				yes	no	no	no_no
TGOLN2_S314	1.46674	0.000216118	0.552614	TGOLN2	1.16653	0.00212271	0.222218	yes	no	no	no_no
TRA2B_S264.2	1.46435	0.0327609	0.550261	TRA2B	0.882795	0.0626182	-0.179849	yes	no	no	no_no
LUZP1_S440	1.46339	0.0368921	0.549319	LUZP1				yes	no	no	no_no
AHNAK_S2387	1.46282	0.0368921	0.548753	AHNAK	1.06243	0.629843	0.0873635	yes	no	no	no_no
RIN2_S415	1.45932	0.000602098	0.545295	RIN2	1.17364	0.0151771	0.230988	yes	no	no	no_no
VIM_S430	1.45724	0.0105348	0.543237	VIM	1.20764	0.150411	0.272193	yes	no	no	no_no
PHF3_S1927	1.45717	0.000295615	0.543171	PHF3	0.928443	0.0979518	-0.107115	yes	no	no	no_no
KTN1_S1084	1.45692	0.0282814	0.54292	KTN1				yes	no	no	no_no
LMO7_S908	1.45424	0.000852384	0.540267	LMO7				yes	no	no	no_no
SPP2_S96	1.4534	0.00661431	0.539429	SPP2	1.24011	0.0645514	0.310464	yes	no	no	no_no
SNTB2_S222	1.45288	0.0430638	0.538916	SNTB2				yes	no	no	no_no
VIM_S56	1.45256	0.00950116	0.538602	VIM	1.20764	0.150411	0.272193	yes	no	no	no_no
TNS3_S776.1	1.45155	0.00686552	0.537597	TNS3				yes	no	no	no_no
TNC_S616	1.45021	0.0137509	0.536265	TNC	1.17805	0.209353	0.236401	yes	no	no	no_no
SND1_T240	1.44876	0.0184257	0.534815	SND1	1.16493	0.00177732	0.220249	yes	no	no	no_no
MAPK3_T202;Y204	1.44832	0.0282516	0.534379	MAPK3	0.910147	0.184197	-0.135828	yes	no	no	no_no
NUMA1_S1225	1.44818	0.0206655	0.534236	NUMA1	0.854719	0.0197453	-0.226479	yes	no	no	no_no
MAP1B_S1797	1.44783	0.00943722	0.533897	MAP1B				yes	no	no	no_no
CLDN23_S204	1.44588	0.00403728	0.531951	CLDN23				yes	no	no	no_no
FAM83H_S892	1.44501	0.0184257	0.531076	FAM83H				yes	no	no	no_no
MAP1B_T1788	1.44303	0.0049491	0.529097	MAP1B				yes	no	no	no_no
VIM_S72	1.44257	0.0190166	0.528639	VIM	1.20764	0.150411	0.272193	yes	no	no	no_no
CDC26_T7	1.44117	0.0333938	0.527242	CDC26				yes	no	no	no_no
MAP1B_S1891	1.44054	0.000260392	0.526606	MAP1B				yes	no	no	no_no
GOLM1_S187	1.43859	0.0327594	0.524659	GOLM1	0.953298	0.516821	-0.0690009	yes	no	no	no_no
EIF3A_S492	1.43817	0.00541338	0.524235	EIF3A	1.04956	0.168934	0.0697785	yes	no	no	no_no
XYLB_S354	1.4353	0.0296259	0.521356	XYLB	1.15068	0.017058	0.202486	yes	no	no	no_no
NUCB1_S369	1.43341	0.00664907	0.519452	NUCB1	1.13966	0.0118603	0.188606	yes	no	no	no_no
CDK12_S102;S105	1.43075	0.00735573	0.516767	CDK12	1.06498	0.120537	0.0908197	yes	no	no	no_no
PRKAR1A_S83.1	1.43034	3.58071e-06	0.516358	PRKAR1A	1.04083	0.624138	0.0577368	yes	no	no	no_no
ERRFI1_S251	1.42965	0.0064856	0.515664	ERRFI1				yes	no	no	no_no
CLIC1_S211	1.42939	0.0366358	0.515399	CLIC1				yes	no	no	no_no
C3AR1_S459	1.42897	0.00171486	0.514974	C3AR1	1.16205	0.0833996	0.21667	yes	no	no	no_no
MAP1B_S1764	1.42821	0.0187904	0.51421	MAP1B				yes	no	no	no_no
OPTN_S526	1.42444	0.00810217	0.510398	OPTN				yes	no	no	no_no
UBASH3B_S377	1.4237	0.00180558	0.509648	UBASH3B				yes	no	no	no_no
SNX1_S188	1.42362	0.00255948	0.509561	SNX1	1.05851	0.207427	0.0820412	yes	no	no	no_no
WDR26_S121	1.42136	5.98279e-05	0.507275	WDR26	1.04716	0.241008	0.0664851	yes	no	no	no_no
MAP1B_S1501	1.41962	0.0081857	0.505507	MAP1B				yes	no	no	no_no
GOLGA4_S1536	1.4193	0.0485651	0.505184	GOLGA4	1.06277	0.151417	0.0878244	yes	no	no	no_no
MAP1B_S601	1.41843	0.0308356	0.504297	MAP1B				yes	no	no	no_no
FKBP15_S295	1.41791	0.000699274	0.50377	FKBP15	1.16459	0.000574755	0.219821	yes	no	no	no_no
APOE_S173	1.41786	0.0136878	0.503712	APOE	1.16047	0.287681	0.214704	yes	no	no	no_no
MAP1B_S1782	1.41743	0.0102872	0.503275	MAP1B				yes	no	no	no_no
LUZP1_S611	1.41544	0.00180558	0.501254	LUZP1				yes	no	no	no_no
PI4K2A_S462	1.41541	0.00180558	0.50122	PI4K2A				yes	no	no	no_no
RAB3GAP1_S539	1.41412	0.00325384	0.4999	RAB3GAP1				yes	no	no	no_no
MAP1B_S1785;T1788	1.41258	0.00448713	0.498332	MAP1B				yes	no	no	no_no
SRSF6_S316	1.41244	0.0392838	0.498185	SRSF6	1.02207	0.82723	0.0314996	yes	no	no	no_no
EIF4H_S13	1.41222	0.0190719	0.497962	EIF4H				yes	no	no	no_no
TNKS1BP1_S228;T239	1.41202	0.0201268	0.497758	TNKS1BP1	1.10347	0.10258	0.142045	yes	no	no	no_no
SSR3_S105.1	1.41192	0.00174534	0.497661	SSR3	1.06395	0.607937	0.0894315	yes	no	no	no_no
MTDH_S298	1.4095	0.00124504	0.495185	MTDH	1.06764	0.161777	0.0944277	yes	no	no	no_no
GOLIM4_S364	1.40918	0.0169454	0.494857	GOLIM4	0.928757	0.345781	-0.106627	yes	no	no	no_no
MAP1B_S992;S995.1	1.40814	0.00430325	0.493788	MAP1B				yes	no	no	no_no
TRPM2_S38	1.40794	0.00950116	0.493588	TRPM2				yes	no	no	no_no
CAVIN1_S300	1.40746	0.00868403	0.493096	CAVIN1				yes	no	no	no_no
PEBP1_T42	1.40611	0.0207411	0.491713	PEBP1	0.890855	0.171514	-0.166737	yes	no	no	no_no
VCL_S566	1.40573	0.00455201	0.491319	VCL	1.1953	0.0242055	0.257367	yes	no	no	no_no
SAMHD1_T592	1.40322	0.0236596	0.488738	SAMHD1	1.14767	0.119539	0.198713	yes	no	no	no_no
CTAGE15_S140	1.4016	0.0393843	0.487076	CTAGE15				yes	no	no	no_no
ARHGAP24_S415	1.3997	0.030281	0.485122	ARHGAP24	1.17271	0.0238582	0.229842	yes	no	no	no_no
LMO7_S753	1.39913	0.0030804	0.484529	LMO7				yes	no	no	no_no
MAP1B_S1782;S1785	1.39796	0.00322794	0.483326	MAP1B				yes	no	no	no_no
GRAP2_T262	1.3978	0.0182937	0.48316	GRAP2	1.11428	0.0831184	0.156108	yes	no	no	no_no
LMNB1_S23	1.39439	0.0165423	0.479634	LMNB1	0.88254	0.231602	-0.180267	yes	no	no	no_no
PDLIM3_S89	1.39375	0.0129849	0.478969	PDLIM3				yes	no	no	no_no
NFATC3_S240;S244	1.39293	0.0238247	0.478119	NFATC3	1.03338	0.64595	0.0473712	yes	no	no	no_no
TNKS1BP1_S882	1.39278	0.0153457	0.477965	TNKS1BP1	1.10347	0.10258	0.142045	yes	no	no	no_no
TNS3_S660	1.38812	0.00556604	0.473132	TNS3				yes	no	no	no_no
RPS6KA3_S415	1.38724	0.016473	0.472217	RPS6KA3	1.09716	0.115784	0.133771	yes	no	no	no_no
DENND4C_S1848	1.38508	0.00671283	0.469974	DENND4C	1.01899	0.773851	0.0271344	yes	no	no	no_no
PLEC_S2039	1.38495	0.013847	0.469833	PLEC	0.928436	0.457554	-0.107125	yes	no	no	no_no
IL10RB_S261	1.38397	0.00541338	0.468813	IL10RB				yes	no	no	no_no
MCM3_S205	1.38294	0.0114857	0.467734	MCM3	1.0935	0.570225	0.128959	yes	no	no	no_no
AKAP12_S887	1.38288	0.00480462	0.467678	AKAP12				yes	no	no	no_no
TANC1_S465	1.38227	0.00691406	0.467041	TANC1	0.95613	0.417157	-0.0647219	yes	no	no	no_no
HP1BP3_S431	1.38182	0.0258751	0.46657	HP1BP3				yes	no	no	no_no
AHNAK_S511	1.38076	0.041963	0.465463	AHNAK	1.06243	0.629843	0.0873635	yes	no	no	no_no
MAP1B_S1852;T1853	1.3803	0.0432607	0.464977	MAP1B				yes	no	no	no_no
AKAP12_T646;T649;S651	1.37972	0.0163009	0.46438	AKAP12				yes	no	no	no_no
CEP55_S428	1.37942	0.00322794	0.464065	CEP55				yes	no	no	no_no
PRPF40A_S858	1.37925	0.0407957	0.463888	PRPF40A	1.02472	0.752221	0.035236	yes	no	no	no_no
NES_S548	1.37733	0.0366358	0.461878	NES	0.983063	0.927919	-0.0246441	yes	no	no	no_no
FLNC_S2152	1.37609	0.0488278	0.46058	FLNC	1.29956	0.18392	0.378023	yes	no	no	no_no
EIF4G2_S479	1.37555	0.0444967	0.460009	EIF4G2	1.06625	0.118067	0.0925417	yes	no	no	no_no
ZBTB38_S130	1.37547	0.0189279	0.459924	ZBTB38	1.00255	0.975981	0.00367474	yes	no	no	no_no
TTC7A_S53	1.3751	0.0106576	0.459537	TTC7A	1.11451	0.0939372	0.156407	yes	no	no	no_no
LMO7_T880	1.37469	0.00581718	0.45911	LMO7				yes	no	no	no_no
TSC22D4_S279	1.37404	0.0157944	0.458422	TSC22D4	1.12817	0.0717181	0.173988	yes	no	no	no_no
[truncated: 1,360 more rows]

## Sheet: Table S5
Table S5: Differentially acylatedd proteins in TMSB10 high expression GBM samples versus low expression.
[truncated: 178 more rows]

[truncated: 4 more sheets: Table S6, Table S7, Table S8, Table S9]
